# Supplementary material for: Broader functions of TIR domains in Arabidopsis immunity
Source: Proc Natl Acad Sci U S A. 2023 Mar 9;120(11):e2220921120. doi: 10.1073/pnas.2220921120 (PMC10242710; doi:10.1073/pnas.2220921120)
Supplement: Supplementary file 2 — Datset S01 (XLSX) [file pnas.2220921120.sd01.xlsx]

## Sheet: Expression Browser view
Name	ADR1-L2 D484V - Log2 Fold change	ADR1-L2 D484V - FDR p-value	ADR1-L2 DV sadr1-26.6 - Log2 Fold change	ADR1-L2 DV sadr1-26.6 - FDR p-value	ADR1-L2 DV sadr1-30.4 - Log2 Fold change	ADR1-L2 DV sadr1-30.4 - FDR p-value	Col-0 - RPKM	ADR1-L2 D484V - RPKM	ADR1-L2 DV sadr1-26.6 - RPKM	ADR1-L2DV sadr1-30.4 - RPKM
AT1G01010	0.795246	0.0216396	-0.194572	0.999978	-0.713374	0.753991	119	255	100	72
AT1G01020	-0.123905	0.999996	-0.0616135	0.999978	-0.212164	0.999998	154	174	141	133
AT1G01030	1.53514	0.165504	0.703488	0.999978	1.05329	0.999998	7	25	11	15
AT1G01040	0.347065	0.233097	0.0840492	0.999978	-0.109516	0.999998	1307	2028	1339	1228
AT1G01046	#N/A	#N/A	#N/A	#N/A	#N/A	#N/A	0	0	0	0
AT1G01050	-0.317574	0.303236	-0.0360643	0.999978	-0.00264763	0.999998	1296	1307	1279	1361
AT1G01060	-0.0777611	0.999996	0.137249	0.999978	0.0410548	0.999998	7390	8556	7664	7932
AT1G01070	0.157278	0.999996	-0.167227	0.999978	0.048587	0.999998	98	133	83	102
AT1G01073	#N/A	#N/A	#N/A	#N/A	#N/A	#N/A	0	0	0	0
AT1G01080	-0.64061	0.0171855	0.0328852	0.999978	0.153182	0.999998	1269	978	1226	1402
AT1G01090	-0.4901	0.0506515	0.03589	0.999978	0.173592	0.999998	2382	2089	2312	2676
AT1G01100	0.109076	0.96353	0.0944025	0.999978	0.00879754	0.999998	1692	2227	1726	1708
AT1G01110	-1.77971	0.0566014	0.188192	0.999978	0.278614	0.999998	23	8	25	28
AT1G01115	#N/A	#N/A	#N/A	#N/A	#N/A	#N/A	0	0	0	0
AT1G01120	-0.332021	0.37425	1.0589	0.000134853	0.749824	0.0590416	1996	2083	3538	3096
AT1G01130	0.847218	0.864043	1.01085	0.999978	1.73523	0.999998	3	7	6	11
AT1G01140	0.408447	0.337327	-0.0776276	0.999978	-0.427774	0.999998	2437	4422	2570	1771
AT1G01150	-0.339044	0.999996	0.0723647	0.999978	-1.86924	0.999998	1	1	1	0
AT1G01160	0.105139	0.999996	-0.0069088	0.999978	0.145263	0.999998	369	482	352	403
AT1G01170	-0.144782	0.841171	0.148841	0.999978	0.0537255	0.999998	597	677	635	623
AT1G01180	0.577449	0.0443563	0.342747	0.999978	-0.0416945	0.999998	193	357	235	187
AT1G01183	#N/A	#N/A	#N/A	#N/A	#N/A	#N/A	0	0	0	0
AT1G01190	-1.44511	0.00993017	-1.79442	0.0318882	-0.484981	0.999998	70	32	19	50
AT1G01200	-3.65016	0.0506502	-0.251669	0.999978	1.06471	0.999998	14	1	11	30
AT1G01210	-0.42807	0.389474	0.0851258	0.999978	-0.039013	0.999998	140	126	137	138
AT1G01220	-0.42337	0.0967727	0.146404	0.999978	0.0636459	0.999998	617	569	658	643
AT1G01225	0.528754	0.706469	0.532041	0.999978	0.268402	0.999998	25	45	35	30
AT1G01230	-0.274075	0.579046	-0.0372403	0.999978	-0.182529	0.999998	385	393	360	339
AT1G01240	1.29617	0.00229553	0.508268	0.999978	0.057651	0.999998	543	1014	674	536
AT1G01250	-3.10551	4.58645e-10	-0.328574	0.999978	0.0247993	0.999998	128	18	97	130
AT1G01260	0.33177	0.368622	0.154346	0.999978	-0.100883	0.999998	255	395	272	237
AT1G01270	#N/A	#N/A	#N/A	#N/A	#N/A	#N/A	0	0	0	0
AT1G01280	#N/A	#N/A	#N/A	#N/A	#N/A	#N/A	0	0	0	0
AT1G01290	-0.251739	0.634613	0.0666594	0.999978	0.00431484	0.999998	216	223	216	217
AT1G01300	-0.436554	0.108028	-0.0113727	0.999978	0.0377785	0.999998	877	806	845	911
AT1G01305	#N/A	#N/A	#N/A	#N/A	#N/A	#N/A	0	0	0	0
AT1G01310	0.508489	0.999996	-1.87068	0.999978	-1.83416	0.999998	1	2	0	0
AT1G01320	-0.264122	0.595319	0.154542	0.999978	0.194277	0.999998	15241	15259	16993	18382
AT1G01340	1.12418	0.000169571	-0.0151003	0.999978	-0.58818	0.918955	358	945	336	234
AT1G01350	0.00642192	0.999996	0.0790581	0.999978	-0.039123	0.999998	270	341	280	269
AT1G01355	-1.53923	0.718665	0.992226	0.999978	-0.506884	0.999998	3	1	6	2
AT1G01360	0.0794452	0.999996	0.053348	0.999978	0.108471	0.999998	308	398	303	333
AT1G01370	0.0404208	0.999996	-0.660151	0.999978	-0.721046	0.999998	25	32	15	15
AT1G01380	-1.18755	0.677753	0.893065	0.999978	-2.20175	0.999998	6	3	11	1
AT1G01390	-1.69969	1.50496e-06	-0.35407	0.999978	-0.430404	0.999998	199	74	147	150
AT1G01400	1.64225	0.96353	1.98687	0.999978	0.0106598	0.999998	0	1	1	0
AT1G01410	#N/A	#N/A	#N/A	#N/A	#N/A	#N/A	0	0	0	0
AT1G01420	-0.662175	0.0169257	-0.227667	0.999978	-0.256966	0.999998	308	237	249	259
AT1G01430	-0.628679	0.00943232	0.511811	0.282038	0.48891	0.530034	681	545	924	972
AT1G01440	0.563156	0.0315975	0.375116	0.876455	0.316259	0.999998	317	582	395	393
AT1G01448	#N/A	#N/A	#N/A	#N/A	#N/A	#N/A	0	0	0	0
AT1G01450	-0.260437	0.808585	0.195729	0.999978	0.358723	0.999998	103	107	113	132
AT1G01453	3.63808	0.452098	3.22832	0.999978	2.71365	0.999998	0	5	3	2
AT1G01460	-0.188774	0.999996	1.92795	0.999978	0.0556189	0.999998	0	0	1	0
AT1G01470	-0.777949	0.0863461	-0.110962	0.999978	-0.127219	0.999998	3697	2183	3221	3436
AT1G01471	#N/A	#N/A	#N/A	#N/A	#N/A	#N/A	0	0	0	0
AT1G01480	2.20378	0.0625447	1.01877	0.999978	-0.217839	0.999998	17	153	21	10
AT1G01490	0.322041	0.26823	0.215389	0.999978	0.0597828	0.999998	872	1341	969	911
AT1G01500	-0.379878	0.196305	-0.0718013	0.999978	-0.131885	0.999998	533	508	489	481
AT1G01510	-0.267924	0.440771	0.115142	0.999978	-0.0209728	0.999998	525	538	545	517
AT1G01520	-0.915154	0.0233943	0.233278	0.999978	-0.0100272	0.999998	596	379	650	611
AT1G01530	0.834014	0.906683	0.0357648	0.999978	-0.76244	0.999998	2	5	2	1
AT1G01540	-0.181329	0.736496	0.199277	0.999978	-0.0164592	0.999998	1149	1252	1284	1119
AT1G01550	0.412609	0.143898	0.151841	0.999978	-0.00368256	0.999998	3180	5210	3386	3164
AT1G01560	0.562012	0.365882	-0.65975	0.892702	-0.956742	0.502268	384	699	238	195
AT1G01570	-0.166501	0.999996	-0.102947	0.999978	-0.6895	0.999998	18	20	16	11
AT1G01580	-0.704767	0.460255	-0.173124	0.999978	-0.315415	0.999998	31	23	26	25
AT1G01590	-1.08089	0.923095	-0.698435	0.999978	0.488558	0.999998	2	1	1	3
AT1G01600	-0.075647	0.999996	-1.91477	0.719753	-2.49725	0.753916	13	15	3	2
AT1G01610	-0.0539145	0.999996	0.626024	0.0684429	0.543694	0.298732	947	1090	1325	1358
AT1G01620	-0.507943	0.0791196	0.711034	0.0561359	0.208251	0.999998	2613	2061	3866	2931
AT1G01630	-0.280244	0.403287	0.25799	0.999978	0.120009	0.999998	799	813	915	868
AT1G01640	1.05906	0.0396232	0.4128	0.999978	0.712171	0.999998	38	99	49	62
AT1G01650	0.338098	0.283926	0.0630945	0.999978	-0.1167	0.999998	939	1475	949	859
AT1G01660	1.06946	0.0917584	0.0976095	0.999978	0.152954	0.999998	29	76	30	32
AT1G01670	0.336461	0.72386	0.328471	0.999978	0.0493642	0.999998	67	105	81	69
AT1G01680	0.774402	0.149964	-0.847886	0.560638	-1.51651	0.0149515	622	1415	368	232
AT1G01690	0.458676	0.730148	0.49851	0.999978	0.182869	0.999998	32	55	44	36
AT1G01695	-0.355759	0.999996	-0.573132	0.999978	-0.396763	0.999998	8	8	5	6
AT1G01700	-0.333877	0.918632	-0.998495	0.884085	-0.229089	0.999998	34	33	16	29
AT1G01710	-0.139319	0.882	0.235089	0.999978	0.110209	0.999998	628	704	708	680
AT1G01720	0.753748	0.0164176	-0.478915	0.884926	-0.352066	0.999998	350	788	230	263
AT1G01725	0.904108	0.032407	0.324735	0.999978	-0.188291	0.999998	80	186	96	70
AT1G01730	0.676173	0.0143588	-0.309425	0.999978	-0.0307534	0.999998	302	597	234	295
AT1G01740	-0.489765	0.499958	-0.180222	0.999978	0.389434	0.999998	97	84	81	130
AT1G01750	-0.907822	0.687491	-1.24184	0.999978	1.05077	0.999998	8	5	3	17
AT1G01760	-0.331111	0.878598	-0.21307	0.999978	-0.0658992	0.999998	45	44	37	43
AT1G01770	0.136045	0.994065	0.122826	0.999978	0.0212196	0.999998	271	370	284	275
AT1G01780	0.354709	0.553482	0.158237	0.999978	0.166409	0.999998	105	167	112	118
AT1G01790	-1.13799	1.64829e-06	-0.0386582	0.999978	0.0900886	0.999998	5393	2879	4812	5817
AT1G01800	-0.27983	0.405003	-0.230725	0.999978	-0.239196	0.999998	1198	1225	994	1013
AT1G01810	0.26204	0.999996	0.61682	0.999978	0.7499	0.999998	4	6	6	7
AT1G01820	0.393243	0.128283	0.151037	0.999978	0.0526417	0.999998	830	1348	885	856
AT1G01830	0.340292	0.258422	0.203298	0.999978	-0.0994657	0.999998	577	926	643	543
AT1G01840	-2.06944	0.141841	0.178335	0.999978	0.982562	0.999998	9	3	11	23
AT1G01860	-0.34996	0.44327	0.150863	0.999978	0.499982	0.985871	199	191	211	277
AT1G01870	#N/A	#N/A	#N/A	#N/A	#N/A	#N/A	0	0	0	0
AT1G01880	0.0527225	0.999996	0.906926	0.999978	-0.656359	0.999998	16	21	29	10
AT1G01890	#N/A	#N/A	#N/A	#N/A	#N/A	#N/A	0	0	0	0
AT1G01900	-0.180149	0.999996	-0.586356	0.999978	-0.56006	0.999998	94	102	59	64
AT1G01910	0.222041	0.584228	0.191446	0.999978	0.0861052	0.999998	670	964	735	708
AT1G01920	-0.200744	0.879542	-0.0317511	0.999978	0.498993	0.999998	130	140	123	182
AT1G01930	0.0277429	0.999996	0.0364818	0.999978	-0.0392071	0.999998	234	293	231	227
AT1G01940	-0.0979362	0.999996	-0.648104	0.977969	-0.0726859	0.999998	88	102	54	83
AT1G01950	0.103662	0.999996	0.136089	0.999978	0.128573	0.999998	368	502	392	394
AT1G01960	0.017962	0.999996	0.120278	0.999978	0.00692238	0.999998	2122	2661	2217	2122
AT1G01970	-0.240593	0.556784	0.0306452	0.999978	0.399877	0.999998	599	615	578	785
AT1G01980	1.65019	0.96353	0.0265584	0.999978	0.0566638	0.999998	0	1	0	0
AT1G01990	-0.256785	0.563253	0.105696	0.999978	0.121074	0.999998	350	361	361	380
AT1G02000	-0.479959	0.206989	0.236887	0.999978	0.321983	0.999998	207	181	231	262
AT1G02010	-0.489968	0.14542	-0.0933726	0.999978	0.140203	0.999998	281	244	250	314
AT1G02020	-0.478984	0.0736072	-0.0115402	0.999978	-0.0774514	0.999998	475	419	452	450
AT1G02030	2.4371	0.764995	0.0500932	0.999978	0.0384703	0.999998	0	2	0	0
AT1G02040	#N/A	#N/A	#N/A	#N/A	#N/A	#N/A	0	0	0	0
AT1G02050	0.683198	0.246654	0.316159	0.999978	0.11933	0.999998	50	100	60	54
AT1G02060	0.798166	0.108552	0.240143	0.999978	0.554043	0.999998	65	142	74	96
AT1G02065	3.31806	0.51633	0.0718202	0.999978	0.0221227	0.999998	0	4	0	0
AT1G02070	1.50785	0.986531	1.95178	0.999978	1.90208	0.999998	0	1	1	1
AT1G02074	#N/A	#N/A	#N/A	#N/A	#N/A	#N/A	0	0	0	0
AT1G02080	0.26046	0.503355	0.120442	0.999978	0.0757746	0.999998	3095	4574	3227	3256
AT1G02090	0.0266591	0.999996	-0.108835	0.999978	-0.171396	0.999998	486	602	435	437
AT1G02100	0.367589	0.184797	0.0129546	0.999978	0.0586009	0.999998	500	795	483	520
AT1G02110	-0.756242	0.00624366	-0.117068	0.999978	0.0185897	0.999998	343	248	299	351
AT1G02120	0.199818	0.63069	-0.119309	0.999978	-0.203451	0.999998	2036	2885	1797	1768
AT1G02130	0.0299788	0.999996	0.117702	0.999978	0.00810135	0.999998	576	727	599	578
AT1G02140	-0.0587769	0.999996	-0.0274505	0.999978	-0.00517055	0.999998	1214	1438	1144	1208
AT1G02145	0.0763117	0.999996	0.149971	0.999978	-0.023987	0.999998	354	460	377	347
AT1G02150	-0.472114	0.0709774	-0.0612458	0.999978	0.201438	0.999998	1909	1708	1764	2184
AT1G02160	0.0567013	0.999996	0.14356	0.999978	0.0143672	0.999998	232	299	247	233
AT1G02170	0.0367812	0.999996	-0.193391	0.999978	-0.297879	0.999998	788	1000	661	639
AT1G02180	-1.42136	0.0991537	0.297466	0.999978	0.169679	0.999998	43	18	47	46
AT1G02190	-0.134095	0.999996	1.39462	0.87468	0.885822	0.999998	9	10	23	17
AT1G02205	-1.17815	0.0246292	0.091449	0.999978	0.800717	0.999998	1629	768	1897	3060
AT1G02210	#N/A	#N/A	#N/A	#N/A	#N/A	#N/A	0	0	0	0
AT1G02220	1.4518	0.000387886	-0.41863	0.999978	-0.232129	0.999998	120	443	75	84
AT1G02230	0.33282	0.95099	0.246241	0.999978	-0.235451	0.999998	52	82	78	56
AT1G02250	3.81962	0.391272	0.0756305	0.999978	2.67473	0.999998	0	6	0	2
AT1G02260	0.182566	0.819035	-0.0225856	0.999978	0.00975305	0.999998	335	474	319	335
AT1G02270	-0.182201	0.75245	-0.25232	0.999978	-0.312745	0.999998	942	1029	776	768
AT1G02280	0.0887695	0.999996	0.359345	0.999978	0.332198	0.999998	719	837	842	864
AT1G02290	0.0014256	0.999996	0.0163026	0.999978	-0.0503082	0.999998	135	168	131	130
AT1G02300	0.58466	0.111684	0.541439	0.695918	0.42515	0.999998	456	655	580	567
AT1G02305	0.592145	0.0449023	0.127899	0.999978	-0.021863	0.999998	1485	2847	1580	1426
AT1G02310	7.72015	0.0149228	0.102799	0.999978	1.86889	0.999998	0	92	0	1
AT1G02320	#N/A	#N/A	#N/A	#N/A	#N/A	#N/A	0	0	0	0
AT1G02330	0.378493	0.307706	0.141806	0.999978	0.181435	0.999998	290	464	305	330
AT1G02335	-0.520935	0.511726	-0.142772	0.999978	-0.199454	0.999998	125	98	92	97
AT1G02340	1.80497	0.00706053	2.50848	0.000660082	1.22645	0.916186	17	76	94	40
AT1G02350	-0.410051	0.941197	0.367978	0.999978	0.11763	0.999998	22	21	27	24
AT1G02360	0.279538	0.830346	-1.03153	0.195322	-0.931334	0.484325	194	295	91	102
AT1G02370	0.255142	0.817558	-0.230338	0.999978	0.203099	0.999998	85	126	70	97
AT1G02380	0.190531	0.999996	0.905466	0.845047	-0.130479	0.999998	24	34	43	22
AT1G02390	0.237356	0.801766	0.299904	0.999978	-0.0196075	0.999998	260	422	303	255
AT1G02391	#N/A	#N/A	#N/A	#N/A	#N/A	#N/A	0	0	0	0
AT1G02400	2.5872	0.000283954	0.302341	0.999978	0.509386	0.999998	13	97	15	19
AT1G02405	-2.01305	0.0315539	-0.333483	0.999978	0.309884	0.999998	24	7	18	30
AT1G02410	0.0231738	0.999996	-0.0215679	0.999978	-0.187625	0.999998	414	518	391	364
AT1G02420	0.0206727	0.999996	0.295383	0.999978	-0.118771	0.999998	73	90	84	66
AT1G02430	-0.831412	0.573685	-0.364019	0.999978	0.211549	0.999998	22	14	16	23
AT1G02440	-0.384286	0.999996	-0.256003	0.999978	-2.26304	0.893653	14	15	13	4
AT1G02450	0.524504	0.592386	-0.142561	0.999978	-0.824913	0.999998	262	850	384	277
AT1G02460	-1.70057	1.19789e-06	-0.945732	0.111082	-0.583962	0.999998	175	66	88	115
AT1G02470	2.05596	0.00110289	0.304289	0.999978	-1.73807	0.63373	29	195	38	9
AT1G02475	-0.419288	0.0904155	-0.423649	0.495714	-0.219194	0.999998	1224	1140	877	1054
AT1G02480	#N/A	#N/A	#N/A	#N/A	#N/A	#N/A	0	0	0	0
AT1G02490	-2.0969	0.860144	-1.81655	0.999978	-1.87525	0.999998	1	0	0	0
AT1G02500	-0.0239258	0.999996	-0.0786284	0.999978	-4.51909e-05	0.999998	5514	6572	4950	5553
AT1G02510	#N/A	#N/A	#N/A	#N/A	#N/A	#N/A	0	0	0	0
AT1G02520	-1.79833	0.0505518	-1.24282	0.872989	-1.88161	0.472061	62	22	25	15
AT1G02530	1.06606	0.903494	-1.86632	0.999978	-1.83605	0.999998	1	3	0	0
AT1G02540	#N/A	#N/A	#N/A	#N/A	#N/A	#N/A	0	0	0	0
AT1G02550	#N/A	#N/A	#N/A	#N/A	#N/A	#N/A	0	0	0	0
AT1G02560	-0.111938	0.974882	0.00640319	0.999978	0.103832	0.999998	4488	5138	4330	4818
AT1G02570	#N/A	#N/A	#N/A	#N/A	#N/A	#N/A	0	0	0	0
AT1G02575	#N/A	#N/A	#N/A	#N/A	#N/A	#N/A	0	0	0	0
AT1G02580	0.86947	0.902749	-0.0343375	0.999978	-3.31173	0.999998	3	9	3	0
AT1G02590	#N/A	#N/A	#N/A	#N/A	#N/A	#N/A	0	0	0	0
AT1G02600	#N/A	#N/A	#N/A	#N/A	#N/A	#N/A	0	0	0	0
AT1G02610	2.61268	4.22833e-06	1.10527	0.702671	0.0581905	0.999998	26	171	56	26
AT1G02620	1.53068	0.502893	-0.772728	0.999978	-0.747819	0.999998	2	8	1	1
AT1G02630	1.65382	0.96353	0.0497901	0.999978	1.90795	0.999998	0	1	0	1
AT1G02640	-0.727529	0.229239	-0.355876	0.999978	-0.00147743	0.999998	71	52	52	72
AT1G02650	1.36244	0.49558	0.0491211	0.999978	-0.89107	0.999998	4	13	4	2
AT1G02660	1.58094	0.00666436	0.0724074	0.999978	0.12253	0.999998	126	399	133	132
AT1G02670	-0.364056	0.997936	-1.47107	0.919654	-2.43807	0.63269	18	17	6	3
AT1G02680	0.175221	0.935868	0.0796676	0.999978	0.0134123	0.999998	145	202	147	146
AT1G02690	0.644429	0.490895	-0.171176	0.999978	0.523842	0.999998	35	68	30	51
AT1G02700	0.574475	0.96353	1.22444	0.999978	1.93618	0.916186	11	18	26	22
AT1G02710	-0.446587	0.794331	0.487675	0.999978	-0.472656	0.999998	53	47	70	39
AT1G02720	-0.697133	0.161552	0.229877	0.999978	0.172898	0.999998	138	104	143	158
AT1G02730	-1.01424	0.0902389	-1.14322	0.357364	-0.648721	0.999998	135	70	51	78
AT1G02740	0.576877	0.0898501	0.219658	0.999978	0.0757312	0.999998	154	284	173	161
AT1G02750	0.507019	0.0741254	0.00817197	0.999978	0.0283444	0.999998	204	356	196	208
AT1G02760	#N/A	#N/A	#N/A	#N/A	#N/A	#N/A	0	0	0	0
AT1G02770	0.301458	0.999996	-1.39323	0.999978	-0.518018	0.999998	6	9	2	4
AT1G02780	0.0396603	0.999996	-0.0439895	0.999978	0.0603095	0.999998	5175	6465	4760	5409
AT1G02790	4.09907	0.340068	-0.00132937	0.999978	0.0801893	0.999998	0	7	0	0
AT1G02800	2.41399	0.298166	2.0148	0.999978	1.69287	0.999998	1	9	5	4
AT1G02810	-0.177797	0.999996	3.28414	0.999978	3.17727	0.999998	0	0	3	3
AT1G02813	#N/A	#N/A	#N/A	#N/A	#N/A	#N/A	0	0	0	0
AT1G02816	-0.330015	0.509806	0.222639	0.999978	-0.166295	0.999998	235	226	257	213
AT1G02820	-1.68707	5.50221e-10	-0.152804	0.999978	0.418273	0.999998	1254	554	1544	1864
AT1G02830	-3.37548	0.492337	-0.40057	0.999978	-1.32153	0.999998	3	0	2	1
AT1G02840	0.210296	0.598684	0.0125699	0.999978	-0.0438849	0.999998	1535	2180	1483	1482
AT1G02850	0.788418	0.376271	-0.411008	0.999978	-1.3612	0.613517	112	203	80	42
AT1G02860	0.271251	0.718764	0.68266	0.388229	0.419543	0.999998	122	182	187	164
AT1G02870	0.270064	0.722031	-0.0577588	0.999978	0.53642	0.999998	127	189	117	184
AT1G02880	-0.0365594	0.999996	-0.00842661	0.999978	-0.282033	0.999998	369	437	354	308
AT1G02890	0.112544	0.954358	0.0136038	0.999978	0.0288733	0.999998	1739	2322	1684	1783
AT1G02900	-0.276176	0.999996	0.293195	0.999978	0.546618	0.999998	6	6	7	9
AT1G02910	-0.413985	0.0859608	-0.23103	0.999978	-0.118042	0.999998	1140	1057	932	1054
AT1G02920	0.0825875	0.999996	-1.31105	3.03057e-07	-1.60356	1.0862e-10	4100	5376	1590	1335
AT1G02930	-0.348022	0.403956	-1.40368	8.21716e-07	-1.65946	1.66252e-09	5596	5392	2051	1761
AT1G02940	-1.11381	0.860144	-0.304952	0.999978	-0.00025233	0.999998	4	2	3	4
AT1G02950	-1.6545	0.00255786	-1.19011	0.30824	-0.647841	0.999998	77	30	32	49
AT1G02952	#N/A	#N/A	#N/A	#N/A	#N/A	#N/A	0	0	0	0
AT1G02960	-0.0632238	0.999996	0.269617	0.999978	0.156369	0.999998	257	305	299	287
AT1G02965	#N/A	#N/A	#N/A	#N/A	#N/A	#N/A	0	0	0	0
AT1G02970	-0.955631	0.363114	-0.150964	0.999978	-0.0709559	0.999998	21	13	18	20
AT1G02980	#N/A	#N/A	#N/A	#N/A	#N/A	#N/A	0	0	0	0
AT1G02990	0.121943	0.934285	0.0222962	0.999978	-0.0940648	0.999998	550	743	537	513
AT1G03000	0.0240354	0.999996	-0.166945	0.999978	0.0968561	0.999998	544	686	467	579
AT1G03010	3.27407	0.531912	4.57948	0.87468	4.80991	0.999998	0	4	8	10
AT1G03020	-1.99952	0.0108543	0.116322	0.999978	-0.102514	0.999998	30	9	31	28
AT1G03022	#N/A	#N/A	#N/A	#N/A	#N/A	#N/A	0	0	0	0
AT1G03030	0.126088	0.970326	-0.107892	0.999978	-0.283383	0.999998	243	327	216	200
AT1G03040	0.32004	0.262978	0.00221839	0.999978	0.109579	0.999998	622	948	596	670
AT1G03050	0.217061	0.999996	-0.727591	0.999978	-0.783062	0.999998	2	3	1	1
AT1G03055	-0.870073	0.0247085	-0.433512	0.999978	0.0295189	0.999998	172	112	120	179
AT1G03060	0.166101	0.823394	-0.0367054	0.999978	-0.0412483	0.999998	2235	3060	2083	2160
AT1G03070	-1.11483	0.513739	-0.292045	0.999978	0.287686	0.999998	9	5	7	11
AT1G03080	0.0169885	0.999996	0.159357	0.999978	0.0847548	0.999998	1762	2194	1888	1885
AT1G03090	0.174563	0.966114	0.0884424	0.999978	-0.188693	0.999998	388	595	382	331
AT1G03100	0.882732	0.298862	-0.301681	0.999978	1.18467	0.773658	26	59	21	61
AT1G03103	#N/A	#N/A	#N/A	#N/A	#N/A	#N/A	0	0	0	0
AT1G03106	1.63428	0.96353	0.0766358	0.999978	0.0178577	0.999998	0	1	0	0
AT1G03110	-0.0827287	0.999996	-0.234444	0.999978	0.628558	0.999998	94	109	76	146
AT1G03120	-0.322339	0.999996	-0.705225	0.999978	-0.0137675	0.999998	2	2	1	2
AT1G03130	-0.596259	0.0621483	0.0404952	0.999978	0.0333363	0.999998	26238	21766	25763	25982
AT1G03140	0.300924	0.342162	0.201702	0.999978	0.106297	0.999998	636	971	703	681
AT1G03150	0.18499	0.783046	0.0236803	0.999978	0.102117	0.999998	218	306	213	233
AT1G03160	-0.530563	0.0237804	0.0475714	0.999978	0.137155	0.999998	1651	1420	1645	1808
AT1G03170	-1.05991	0.932081	-2.61648	0.999978	-0.00395013	0.999998	2	1	0	2
AT1G03180	0.461216	0.86631	0.238762	0.999978	0.109593	0.999998	14	24	16	15
AT1G03190	-0.000444297	0.999996	-0.00295761	0.999978	-0.0732019	0.999998	180	222	172	171
AT1G03200	1.27003	0.00863233	-0.054311	0.999978	-0.646151	0.999998	52	155	48	33
AT1G03210	0.555903	0.132836	-0.623671	0.530852	-0.724633	0.445079	347	601	217	206
AT1G03220	1.15458	0.0622472	0.273211	0.999978	-0.144274	0.999998	341	757	397	292
AT1G03230	0.542494	0.103184	0.05421	0.999978	-0.0924239	0.999998	188	359	193	180
AT1G03240	#N/A	#N/A	#N/A	#N/A	#N/A	#N/A	0	0	0	0
AT1G03250	-0.353988	0.234438	0.0690336	0.999978	0.107228	0.999998	483	464	484	522
AT1G03260	-0.324152	0.603315	-0.0179696	0.999978	0.140731	0.999998	132	130	125	145
AT1G03270	-0.796407	0.3128	-0.45178	0.999978	0.248007	0.999998	43	30	30	51
AT1G03280	0.292137	0.345334	-0.0641326	0.999978	-0.113223	0.999998	677	1023	621	623
AT1G03290	0.763339	0.00200545	0.00758957	0.999978	-0.428343	0.999998	1360	2735	1321	1005
AT1G03300	-0.518503	0.514649	0.000572861	0.999978	-0.163175	0.999998	58	50	55	52
AT1G03310	-1.24785	1.13678e-07	0.0138409	0.999978	0.207768	0.999998	1831	942	1783	2124
AT1G03320	-2.07325	0.86137	-1.82244	0.999978	1.29187	0.999998	1	0	0	3
AT1G03330	0.214028	0.699664	0.262482	0.999978	0.0770746	0.999998	223	318	256	235
AT1G03340	0.581354	0.262871	-0.139547	0.999978	0.0114583	0.999998	73	136	64	73
AT1G03350	0.179927	0.714383	0.174135	0.999978	-0.059124	0.999998	652	910	704	624
AT1G03360	0.319418	0.730687	-0.512266	0.999978	0.219687	0.999998	87	133	58	101
AT1G03365	-0.0326936	0.999996	0.0633027	0.999978	0.0919555	0.999998	348	419	348	370
AT1G03370	0.455942	0.0759555	-0.196525	0.999978	-0.413924	0.915257	1340	2286	1149	1005
AT1G03380	0.168124	0.75998	0.0827535	0.999978	0.0628867	0.999998	1210	1688	1232	1262
AT1G03390	0.627121	0.999996	-2.63651	0.999978	0.519179	0.999998	2	4	0	3
AT1G03400	0.357202	0.189846	0.0790905	0.999978	-0.324353	0.999998	1314	2080	1338	1045
AT1G03410	-0.518975	0.0275736	0.140855	0.999978	0.0635809	0.999998	649	559	685	677
AT1G03430	0.191477	0.743584	0.00357963	0.999978	-0.327993	0.999998	450	632	434	354
AT1G03440	-0.158863	0.88051	0.149047	0.999978	-0.0784771	0.999998	426	461	445	408
AT1G03445	-0.172753	0.999996	1.91594	0.999978	1.93475	0.999998	0	0	1	1
AT1G03457	0.659094	0.624896	-1.65525	0.616418	-0.177522	0.999998	28	53	8	25
AT1G03470	1.216	0.180536	0.592166	0.999978	0.12139	0.999998	11	32	16	12
AT1G03475	-0.298759	0.429773	-0.162035	0.999978	-0.163367	0.999998	4071	4251	3560	3609
AT1G03490	1.63428	0.96353	0.0766358	0.999978	0.0178577	0.999998	0	1	0	0
AT1G03495	0.243167	0.860144	0.044406	0.999978	-0.125436	0.999998	96	149	94	97
AT1G03502	#N/A	#N/A	#N/A	#N/A	#N/A	#N/A	0	0	0	0
AT1G03506	#N/A	#N/A	#N/A	#N/A	#N/A	#N/A	0	0	0	0
AT1G03510	0.552038	0.775212	0.0499974	0.999978	0.345518	0.999998	15	28	15	19
AT1G03515	#N/A	#N/A	#N/A	#N/A	#N/A	#N/A	0	0	0	0
AT1G03520	-0.0845393	0.999996	-0.302709	0.999978	-0.0230289	0.999998	181	210	140	178
AT1G03530	0.512416	0.132021	0.323654	0.999978	0.411611	0.999998	191	323	225	257
AT1G03540	0.420766	0.856139	0.238752	0.999978	0.201447	0.999998	21	35	24	24
AT1G03550	1.37235	5.2184e-05	0.427628	0.999978	0.264683	0.999998	136	454	179	163
AT1G03545	#N/A	#N/A	#N/A	#N/A	#N/A	#N/A	0	0	0	0
AT1G03560	-0.045394	0.999996	0.140158	0.999978	0.235482	0.999998	146	174	154	172
AT1G03570	#N/A	#N/A	#N/A	#N/A	#N/A	#N/A	0	0	0	0
AT1G03590	1.26103	7.04603e-07	0.536162	0.568441	-0.238669	0.999998	202	593	277	171
AT1G03600	-0.804411	0.00248888	0.13489	0.999978	0.0562263	0.999998	7906	5505	8263	8270
AT1G03610	0.0318117	0.999996	0.339253	0.938155	-0.0657429	0.999998	513	647	620	491
AT1G03620	1.51849	0.128341	1.73141	0.419573	1.39317	0.999998	7	26	23	19
AT1G03630	-0.601272	0.0258267	0.0381639	0.999978	0.0594085	0.999998	4498	3715	4510	4684
AT1G03640	#N/A	#N/A	#N/A	#N/A	#N/A	#N/A	0	0	0	0
AT1G03650	-0.297171	0.97239	-0.210121	0.999978	-0.335696	0.999998	37	38	31	29
AT1G03660	-1.02637	0.325001	-0.875206	0.999978	-1.39115	0.999998	27	16	14	10
AT1G03670	-0.287998	0.999996	1.95323	0.999978	0.0330689	0.999998	0	0	1	0
AT1G03680	-0.662547	0.0140834	-0.119925	0.999978	0.0964709	0.999998	6028	4711	5343	6426
AT1G03687	-0.72342	0.031385	-0.197382	0.999978	-0.104978	0.999998	182	136	152	169
AT1G03700	#N/A	#N/A	#N/A	#N/A	#N/A	#N/A	0	0	0	0
AT1G03710	1.60846	0.968368	2.74415	0.999978	0.0363072	0.999998	0	1	2	0
AT1G03720	#N/A	#N/A	#N/A	#N/A	#N/A	#N/A	0	0	0	0
AT1G03730	0.654422	0.0718926	-0.00188368	0.999978	0.0622666	0.999998	133	260	128	138
AT1G03740	0.227094	0.594975	-0.181092	0.999978	-0.214628	0.999998	1004	1470	888	884
AT1G03743	#N/A	#N/A	#N/A	#N/A	#N/A	#N/A	0	0	0	0
AT1G03746	#N/A	#N/A	#N/A	#N/A	#N/A	#N/A	0	0	0	0
AT1G03750	0.416388	0.450179	-0.153056	0.999978	-0.54803	0.999998	101	170	89	70
AT1G03760	0.435315	0.42362	-0.162278	0.999978	-0.33118	0.999998	100	166	85	77
AT1G03770	0.94215	0.247006	0.18729	0.999978	0.620861	0.999998	22	53	24	34
AT1G03780	-0.687853	0.656197	-1.22173	0.989701	-0.311901	0.999998	20	15	8	16
AT1G03790	7.24069	0.0283349	0.109401	0.999978	-0.00520516	0.999998	0	66	0	0
AT1G03800	0.235328	0.999996	-2.6353	0.999978	-2.64626	0.999998	2	3	0	0
AT1G03810	#N/A	#N/A	#N/A	#N/A	#N/A	#N/A	0	0	0	0
AT1G03820	-1.46139	0.00100234	-0.40181	0.999978	-0.83203	0.754813	88	39	64	49
AT1G03830	-0.394522	0.564359	0.032639	0.999978	0.113923	0.999998	109	104	108	117
AT1G03840	-1.11761	0.549347	-0.12522	0.999978	0.42212	0.999998	9	5	8	12
AT1G03850	1.62568	0.00052685	0.112424	0.999978	-0.967148	0.783481	162	836	238	120
AT1G03860	-0.222372	0.601587	-0.402135	0.684021	-0.096961	0.999998	639	678	470	590
AT1G03870	-0.262349	0.623612	0.243479	0.999978	0.219988	0.999998	1144	971	1241	1183
AT1G03880	#N/A	#N/A	#N/A	#N/A	#N/A	#N/A	0	0	0	0
AT1G03890	#N/A	#N/A	#N/A	#N/A	#N/A	#N/A	0	0	0	0
AT1G03900	0.246536	0.505633	0.00466201	0.999978	-0.13421	0.999998	1350	1975	1315	1227
AT1G03905	0.144646	0.999996	0.776833	0.999978	-0.176384	0.999998	17	23	29	14
AT1G03910	0.0997774	0.989988	0.0546204	0.999978	0.0293099	0.999998	784	1037	781	799
AT1G03920	-0.21941	0.999996	0.187434	0.999978	-0.40826	0.999998	12	13	13	9
AT1G03930	-0.559932	0.0128264	-0.00162283	0.999978	0.122167	0.999998	986	830	945	1087
AT1G03935	#N/A	#N/A	#N/A	#N/A	#N/A	#N/A	0	0	0	0
AT1G03940	1.26841	0.0115246	0.892857	0.657257	0.783504	0.999998	38	94	63	51
AT1G03950	-0.101078	0.999996	-0.118051	0.999978	-0.248585	0.999998	260	299	230	218
AT1G03960	0.0695932	0.999996	0.0527304	0.999978	-0.0282329	0.999998	204	266	205	198
AT1G03970	0.478107	0.142695	0.0444889	0.999978	-0.0627191	0.999998	384	661	380	363
AT1G03980	1.27676	0.524996	0.0656917	0.999978	-1.292	0.999998	3	8	4	1
AT1G03982	#N/A	#N/A	#N/A	#N/A	#N/A	#N/A	0	0	0	0
AT1G03990	0.296013	0.895085	0.0993856	0.999978	-0.13989	0.999998	43	65	44	39
AT1G04000	0.384014	0.387774	0.232924	0.999978	0.487045	0.999998	184	283	208	267
AT1G04010	-0.341827	0.583233	-0.0599743	0.999978	-0.0162709	0.999998	143	139	131	141
AT1G04020	-0.830045	0.174841	0.175722	0.999978	0.0870221	0.999998	89	60	100	103
AT1G04030	0.60332	0.595974	-0.543227	0.999978	-0.0441018	0.999998	31	51	18	27
AT1G04040	-0.0872873	0.999996	0.890688	0.0498213	0.632375	0.63373	882	675	1102	1120
AT1G04050	-1.70648	0.0417055	-2.26584	0.149535	-0.0575004	0.999998	32	12	6	31
AT1G04070	0.831016	0.145764	0.114227	0.999978	0.0526078	0.999998	54	119	56	56
AT1G04080	0.11545	0.935679	0.0446915	0.999978	0.128191	0.999998	1624	2168	1602	1774
AT1G04090	-3.40212	0.495677	-0.464465	0.999978	1.14737	0.999998	3	0	2	7
AT1G04100	-0.111896	0.999996	-0.492005	0.999978	-0.0945009	0.999998	65	74	44	61
AT1G04110	3.9583	0.000660637	0.394414	0.999978	-0.219023	0.999998	7	61	8	5
AT1G04120	0.0128781	0.999996	-0.0737297	0.999978	-0.14893	0.999998	1625	1968	1464	1467
AT1G04130	-0.531823	0.193711	-0.0359843	0.999978	-0.0515432	0.999998	213	176	201	209
AT1G04140	0.133439	0.874763	0.121894	0.999978	-0.11236	0.999998	1910	2584	1995	1759
AT1G04150	#N/A	#N/A	#N/A	#N/A	#N/A	#N/A	0	0	0	0
AT1G04160	-1.14183	0.00787357	-0.276676	0.999978	0.130753	0.999998	169	95	138	188
AT1G04170	-0.0885757	0.999996	0.115665	0.999978	0.24688	0.999998	1242	1385	1270	1492
AT1G04171	#N/A	#N/A	#N/A	#N/A	#N/A	#N/A	0	0	0	0
AT1G04180	0.078443	0.999996	1.15851	0.999978	0.0329697	0.999998	3	4	7	3
AT1G04190	-0.274505	0.548244	0.158748	0.999978	-0.0144267	0.999998	362	365	387	358
AT1G04200	0.121988	0.936117	-0.193463	0.999978	-0.189621	0.999998	637	857	535	555
AT1G04210	0.235683	0.49558	0.0976906	0.999978	0.149865	0.999998	951	1372	969	1060
AT1G04220	-1.71977	0.000771015	0.995288	0.212114	1.39949	0.011114	82	30	155	221
AT1G04230	-0.00171209	0.999996	-0.10857	0.999978	-0.350649	0.999998	198	244	176	155
AT1G04240	-1.63527	3.25157e-12	0.468446	0.555608	0.267707	0.999998	900	342	1058	971
AT1G04250	-2.00566	0	-0.101597	0.999978	-0.084746	0.999998	790	270	681	802
AT1G04260	0.113907	0.999996	0.00229558	0.999978	-0.0994958	0.999998	175	233	168	163
AT1G04270	0.103138	0.999996	0.0496798	0.999978	0.184739	0.999998	2466	3154	2406	2819
AT1G04280	0.765227	0.00131134	0.0705363	0.999978	-0.445592	0.999853	390	827	394	285
AT1G04290	-0.224191	0.753471	-0.313415	0.999978	0.137294	0.999998	223	234	172	246
AT1G04295	#N/A	#N/A	#N/A	#N/A	#N/A	#N/A	0	0	0	0
AT1G04300	0.215866	0.578255	0.0328437	0.999978	0.0608074	0.999998	1321	1886	1291	1377
AT1G04310	-0.426381	0.860834	-0.172687	0.999978	-0.310112	0.999998	31	28	26	25
AT1G04320	#N/A	#N/A	#N/A	#N/A	#N/A	#N/A	0	0	0	0
AT1G04330	-1.73212	0.405678	-2.15076	0.999978	-0.248873	0.999998	6	2	1	5
AT1G04340	-0.0665859	0.999996	-0.0279738	0.999978	-0.295338	0.999998	234	277	226	196
AT1G04350	-0.220879	0.634998	-0.0689111	0.999978	0.200103	0.999998	1517	1666	1378	1766
AT1G04360	0.444169	0.96353	-0.90607	0.999978	-0.544536	0.999998	14	23	7	10
AT1G04370	#N/A	#N/A	#N/A	#N/A	#N/A	#N/A	0	0	0	0
AT1G04380	-2.14931	0.853476	-1.82453	0.999978	-0.00191871	0.999998	1	0	0	1
AT1G04390	0.167881	0.915853	0.198625	0.999978	0.173606	0.999998	199	275	218	222
AT1G04400	0.558784	0.0915629	0.144491	0.999978	-0.00325012	0.999998	2078	3210	2145	2058
AT1G04410	-0.361216	0.330319	-0.10523	0.999978	-0.156533	0.999998	12390	11818	10966	11068
AT1G04420	-0.839448	0.00112503	-0.081552	0.999978	0.171749	0.999998	1822	1222	1625	2050
AT1G04425	#N/A	#N/A	#N/A	#N/A	#N/A	#N/A	0	0	0	0
AT1G04430	-0.19242	0.736171	0.53706	0.261509	0.361976	0.999998	1519	1722	2117	1909
AT1G04440	0.556869	0.0387405	0.36925	0.905543	0.00475598	0.999998	1049	1889	1299	1044
AT1G04445	-0.310687	0.999996	-1.82404	0.999978	-1.87151	0.999998	1	1	0	0
AT1G04450	#N/A	#N/A	#N/A	#N/A	#N/A	#N/A	0	0	0	0
AT1G04470	#N/A	#N/A	#N/A	#N/A	#N/A	#N/A	0	0	0	0
AT1G04480	0.193356	0.760224	0.0577341	0.999978	-0.0519462	0.999998	867	1125	835	805
AT1G04490	-0.610886	0.82678	-1.35613	0.986964	-1.06552	0.999998	37	26	11	12
AT1G04500	2.07658	0.209324	1.26315	0.999978	0.498207	0.999998	2	12	5	3
AT1G04501	#N/A	#N/A	#N/A	#N/A	#N/A	#N/A	0	0	0	0
AT1G04510	-0.0444367	0.999996	0.12916	0.999978	0.032553	0.999998	869	1022	900	898
AT1G04520	-0.741221	0.122102	-0.205945	0.999978	0.709246	0.839505	261	128	196	412
AT1G04530	0.282133	0.480813	0.235949	0.999978	-0.189258	0.999998	2443	3540	2725	2146
AT1G04540	-0.114699	0.999996	-0.25763	0.999978	-0.704964	0.935013	184	193	138	111
AT1G04550	0.191543	0.793417	0.0117389	0.999978	-0.0466215	0.999998	613	799	613	566
AT1G04555	0.106783	0.999996	-0.394876	0.999978	-0.503656	0.999998	100	132	73	70
AT1G04560	1.55153	0.974882	0.0525397	0.999978	0.0335632	0.999998	0	1	0	0
AT1G04570	-1.65289	0.00015872	-0.301305	0.999978	-0.308921	0.999998	199	77	172	177
AT1G04580	7.46201	0.0214519	0.109576	0.999978	-0.00532672	0.999998	0	77	0	0
AT1G04590	-0.469178	0.110434	-0.197484	0.999978	0.0360616	0.999998	253	225	211	259
AT1G04600	1.65851	6.00304e-05	-0.509681	0.999978	0.067169	0.999998	238	915	157	245
AT1G04610	1.65019	0.96353	0.0265584	0.999978	0.0566638	0.999998	0	1	0	0
AT1G04620	-0.908441	0.00696029	-0.431376	0.999978	-0.0429974	0.999998	486	312	340	467
AT1G04625	#N/A	#N/A	#N/A	#N/A	#N/A	#N/A	0	0	0	0
AT1G04630	-0.258935	0.583233	-0.0798151	0.999978	-0.134369	0.999998	318	327	288	289
AT1G04635	-0.229458	0.999996	-0.694223	0.999978	0.132221	0.999998	19	20	11	21
AT1G04640	0.0336151	0.999996	0.190895	0.999978	0.306225	0.999998	447	561	487	554
AT1G04645	-1.17528	0.769338	0.0232571	0.999978	-1.63398	0.999998	4	2	4	1
AT1G04650	-1.09687	0.0254053	-1.30601	0.086914	-0.459126	0.999998	103	59	40	74
AT1G04660	-2.86459	0.634487	-2.58241	0.999978	1.60549	0.999998	2	0	0	7
AT1G04670	#N/A	#N/A	#N/A	#N/A	#N/A	#N/A	0	0	0	0
AT1G04680	-0.294037	0.474181	0.0409691	0.999978	0.258262	0.999998	1093	1101	1025	1383
AT1G04684	#N/A	#N/A	#N/A	#N/A	#N/A	#N/A	0	0	0	0
AT1G04690	-0.0701695	0.999996	-0.183239	0.999978	-0.119302	0.999998	1622	1852	1353	1463
AT1G04700	0.251334	0.999996	0.276045	0.999978	0.285598	0.999998	13	19	15	16
AT1G04710	-0.412248	0.207375	-0.103601	0.999978	0.0127138	0.999998	353	327	315	356
AT1G04720	#N/A	#N/A	#N/A	#N/A	#N/A	#N/A	0	0	0	0
AT1G04730	-0.549267	0.454626	-0.138696	0.999978	0.156751	0.999998	61	52	53	68
AT1G04750	0.153185	0.839539	-0.0680953	0.999978	-0.255595	0.999998	1046	1429	964	872
AT1G04760	-1.28523	0.401562	-0.101951	0.999978	-0.291582	0.999998	10	5	9	8
AT1G04770	0.692431	0.0364826	0.154168	0.999978	-0.0787425	0.999998	280	588	313	273
AT1G04778	-1.04705	0.936316	0.580318	0.999978	-0.788976	0.999998	2	1	3	1
AT1G04780	0.484916	0.0507445	0.144826	0.999978	0.100542	0.999998	836	1433	890	889
AT1G04790	0.037396	0.999996	-0.0548535	0.999978	0.0231936	0.999998	435	551	401	441
AT1G04800	1.76449	1.51765e-05	0.170102	0.999978	-0.414939	0.999998	344	970	282	235
AT1G04810	-0.100456	0.99751	0.188957	0.999978	-0.0765661	0.999998	1105	1263	1212	1042
AT1G04820	-0.297019	0.46414	0.245506	0.999978	0.169236	0.999998	3003	3030	3411	3418
AT1G04830	-0.249727	0.654762	0.00488583	0.999978	-0.0745191	0.999998	293	305	282	279
AT1G04840	-0.146121	0.999996	-0.940049	0.999978	0.131861	0.999998	24	27	12	26
AT1G04850	0.0367884	0.999996	-0.0603847	0.999978	-0.114424	0.999998	1306	1657	1204	1204
AT1G04860	-0.0502658	0.999996	0.257522	0.999978	0.183453	0.999998	611	724	705	694
AT1G04870	0.49026	0.106782	-0.0620259	0.999978	0.241807	0.999998	376	655	347	443
AT1G04880	2.4324	0.766233	1.99542	0.999978	1.87387	0.999998	0	2	1	1
AT1G04890	#N/A	#N/A	#N/A	#N/A	#N/A	#N/A	0	0	0	0
AT1G04900	-0.700662	0.256024	-0.276874	0.999978	0.119975	0.999998	79	60	63	85
AT1G04910	-0.250566	0.53614	-0.245414	0.999978	-0.145009	0.999998	518	536	421	465
AT1G04920	2.0384	0.00987513	0.750665	0.999978	0.668238	0.999998	8	42	13	13
AT1G04930	0.222862	0.96353	0.00384594	0.999978	0.0849956	0.999998	54	77	52	57
AT1G04945	0.544736	0.193248	0.410849	0.999978	0.725538	0.494601	111	211	113	174
AT1G04940	-0.279391	0.379081	-0.0217633	0.999978	-0.020573	0.999998	888	898	873	881
AT1G04950	0.00526916	0.999996	0.222833	0.999978	0.0825048	0.999998	360	445	403	381
AT1G04960	0.0869352	0.999996	0.167353	0.999978	0.0927317	0.999998	339	446	364	362
AT1G04970	0.35194	0.283244	0.086305	0.999978	-0.248939	0.999998	488	775	498	409
AT1G04980	-0.0449782	0.999996	-0.527321	0.999978	-1.23178	0.381013	643	813	309	263
AT1G04985	-0.249715	0.52433	-0.275511	0.999978	-0.165862	0.999998	516	532	408	460
AT1G04990	-0.443201	0.177112	-0.334965	0.999978	-0.20687	0.999998	558	492	411	461
AT1G05000	1.19869	0.104258	0.087145	0.999978	-0.28263	0.999998	23	65	23	19
AT1G05010	0.342729	0.267463	-0.0540062	0.999978	-0.300408	0.999998	3100	4841	2864	2502
AT1G05020	0.458838	0.974882	1.33981	0.971718	0.00773024	0.999998	8	14	20	8
AT1G05030	0.0620187	0.999996	0.23207	0.999978	-0.235749	0.999998	326	432	374	275
AT1G05040	0.399571	0.999996	1.7255	0.999978	-1.85469	0.999998	1	2	4	0
AT1G05055	-0.0644711	0.999996	0.156326	0.999978	0.141705	0.999998	154	181	164	170
AT1G05060	0.200788	0.748156	0.0425109	0.999978	-0.0486849	0.999998	321	456	320	308
AT1G05065	-0.37821	0.907757	0.51732	0.999978	-0.212533	0.999998	21	20	29	18
AT1G05070	-0.420047	0.230095	-0.24024	0.999978	0.154245	0.999998	416	383	343	472
AT1G05080	-0.194794	0.999996	2.77947	0.999978	0.0104262	0.999998	0	0	2	0
AT1G05085	#N/A	#N/A	#N/A	#N/A	#N/A	#N/A	0	0	0	0
AT1G05090	-0.122261	0.999996	-1.34843	0.575732	0.0339476	0.999998	135	169	106	132
AT1G05100	1.1775	0.389343	0.212106	0.999978	-0.177709	0.999998	13	55	16	10
AT1G05120	0.547453	0.0278254	0.0794724	0.999978	-0.0391767	0.999998	395	713	402	382
AT1G05136	1.65382	0.96353	0.0497901	0.999978	1.90795	0.999998	0	1	0	1
AT1G05140	-0.543845	0.0169074	0.08809	0.999978	0.166957	0.999998	1246	1054	1273	1400
AT1G05150	0.121544	0.961971	-0.0133351	0.999978	-0.0862431	0.999998	538	709	504	500
AT1G05160	0.24802	0.620787	0.251447	0.999978	-0.0150651	0.999998	199	292	227	197
AT1G05170	-0.556692	0.0561722	0.192121	0.999978	-0.0459907	0.999998	1185	792	1253	1220
AT1G05180	0.0126615	0.999996	-0.1768	0.999978	-0.177673	0.999998	609	764	519	535
AT1G05190	-0.428546	0.297497	-0.0288498	0.999978	0.282155	0.999998	4907	4266	4441	5983
AT1G05200	-0.48893	0.0526569	0.0565548	0.999978	0.102502	0.999998	1734	1497	1747	1869
AT1G05205	-0.127818	0.999996	-0.112561	0.999978	-0.142473	0.999998	139	156	124	126
AT1G05210	0.284097	0.983573	0.178501	0.999978	-0.458172	0.999998	33	51	37	24
AT1G05220	2.37907	0.125023	0.908042	0.999978	1.85302	0.999998	2	10	4	8
AT1G05230	0.503746	0.0869075	0.267304	0.999978	0.00888371	0.999998	327	572	372	328
AT1G05240	0.455823	0.999996	-0.810174	0.999978	-1.67298	0.999998	4	7	2	1
AT1G05250	#N/A	#N/A	#N/A	#N/A	#N/A	#N/A	0	0	0	0
AT1G05260	-0.188774	0.999996	1.92795	0.999978	0.0556189	0.999998	0	0	1	0
AT1G05270	-0.00334215	0.999996	0.0132871	0.999978	-0.183478	0.999998	500	612	484	440
AT1G05280	#N/A	#N/A	#N/A	#N/A	#N/A	#N/A	0	0	0	0
AT1G05290	#N/A	#N/A	#N/A	#N/A	#N/A	#N/A	0	0	0	0
AT1G05291	#N/A	#N/A	#N/A	#N/A	#N/A	#N/A	0	0	0	0
AT1G05300	1.20201	0.000163211	0.0309195	0.999978	0.125724	0.999998	155	436	147	164
AT1G05310	-1.24182	0.169163	-0.841454	0.999978	-0.41684	0.999998	45	23	24	34
AT1G05320	-0.130136	0.967285	0.233352	0.999978	0.103388	0.999998	319	361	361	341
AT1G05330	4.01795	0.348062	2.75472	0.999978	0.0283517	0.999998	0	7	2	0
AT1G05340	1.34394	0.142078	-0.603249	0.999978	-1.06472	0.999998	58	231	25	17
AT1G05350	-0.0928381	0.999996	-0.0795734	0.999978	-0.176573	0.999998	496	576	452	436
AT1G05360	0.527151	0.199637	0.209512	0.999978	0.0683435	0.999998	136	241	151	142
AT1G05370	-1.5664	0.33299	-1.5369	0.999978	-0.506507	0.999998	10	4	3	7
AT1G05380	0.161652	0.779245	0.103879	0.999978	0.201716	0.999998	687	949	708	788
AT1G05385	-0.940367	0.00180591	-0.0554498	0.999978	0.027367	0.999998	324	208	302	338
AT1G05390	#N/A	#N/A	#N/A	#N/A	#N/A	#N/A	0	0	0	0
AT1G05400	0.326273	0.999996	0.238022	0.999978	-0.200217	0.999998	7	11	8	6
AT1G05410	-0.285172	0.621042	-0.0987235	0.999978	-0.006205	0.999998	194	196	173	193
AT1G05420	-0.513989	0.974882	1.03191	0.999978	0.181424	0.999998	7	6	14	8
AT1G05430	-0.000668689	0.999996	-0.0426647	0.999978	0.0933252	0.999998	360	443	335	383
AT1G05440	-4.06472	0.325143	-1.88231	0.999978	-1.1943	0.999998	5	0	1	2
AT1G05450	3.63339	0.437836	0.0204826	0.999978	0.0622698	0.999998	0	5	0	0
AT1G05460	-0.260767	0.639178	0.0511143	0.999978	0.0611502	0.999998	203	209	202	211
AT1G05470	-0.784878	0.0996203	-0.204325	0.999978	-0.119372	0.999998	125	89	104	121
AT1G05490	-0.107126	0.999996	0.0576675	0.999978	0.190267	0.999998	7	8	7	8
AT1G05500	-0.424138	0.112411	0.00487547	0.999978	-0.0864323	0.999998	883	816	856	829
AT1G05510	#N/A	#N/A	#N/A	#N/A	#N/A	#N/A	0	0	0	0
AT1G05520	-0.0380198	0.999996	-0.0447786	0.999978	-0.11657	0.999998	804	964	749	740
AT1G05530	-0.287998	0.999996	1.95323	0.999978	0.0330689	0.999998	0	0	1	0
AT1G05540	-2.36769	3.01859e-05	0.104228	0.999978	-0.150804	0.999998	139	24	106	133
AT1G05550	-2.2502	0.248049	-0.697101	0.999978	-0.373469	0.999998	9	2	5	7
AT1G05560	-0.983243	7.08517e-05	-0.460763	0.643363	0.166194	0.999998	693	420	476	780
AT1G05562	#N/A	#N/A	#N/A	#N/A	#N/A	#N/A	0	0	0	0
AT1G05570	1.24871	0.000138553	-0.366633	0.999978	-0.530805	0.999998	3324	8872	2370	2173
AT1G05575	1.49661	0.0506515	0.383121	0.999978	0.614986	0.999998	15	54	19	23
AT1G05577	#N/A	#N/A	#N/A	#N/A	#N/A	#N/A	0	0	0	0
AT1G05580	1.65019	0.96353	0.0265584	0.999978	0.0566638	0.999998	0	1	0	0
AT1G05590	-0.0691632	0.999996	0.0301778	0.999978	0.0177368	0.999998	316	373	309	319
AT1G05600	0.38695	0.568603	0.338319	0.999978	0.43101	0.999998	82	133	100	110
AT1G05610	-0.605733	0.96353	-1.13145	0.999978	-1.16404	0.999998	5	4	2	2
AT1G05615	-0.287812	0.999996	0.0522524	0.999978	1.90283	0.999998	0	0	0	1
AT1G05620	0.688448	0.236437	0.229801	0.999978	0.604206	0.999998	73	143	83	110
AT1G05630	0.619425	0.0145782	-0.057091	0.999978	-0.181794	0.999998	771	1447	695	680
AT1G05640	-0.182568	0.999996	-0.756633	0.999978	-0.636372	0.999998	30	33	17	19
AT1G05650	#N/A	#N/A	#N/A	#N/A	#N/A	#N/A	0	0	0	0
AT1G05660	#N/A	#N/A	#N/A	#N/A	#N/A	#N/A	0	0	0	0
AT1G05670	-0.142569	0.993448	0.0667807	0.999978	-0.0617091	0.999998	142	159	142	136
AT1G05675	0.31272	0.889045	-1.26853	0.412529	-0.119903	0.999998	55	94	23	51
AT1G05680	4.11344	0.000247237	0.75629	0.999978	-1.30325	0.999998	3	68	5	1
AT1G05690	0.557491	0.26588	-0.0727499	0.999978	-0.249594	0.999998	192	249	164	154
AT1G05700	-1.02703	0.944602	-0.711754	0.999978	-2.66274	0.999998	2	1	1	0
AT1G05710	1.59385	0.00319089	0.0600841	0.999978	-0.0941339	0.999998	41	151	40	39
AT1G05720	0.282002	0.550357	-0.0969479	0.999978	0.0348537	0.999998	264	401	239	270
AT1G05730	-0.471469	0.96353	-0.887431	0.999978	-0.48892	0.999998	12	8	6	7
AT1G05740	-0.203684	0.999996	1.97738	0.999978	0.0173734	0.999998	0	0	1	0
AT1G05750	0.110208	0.999996	0.123138	0.999978	-0.0731181	0.999998	103	145	111	106
AT1G05760	-1.58129	0.282785	-1.14127	0.999978	-1.45147	0.999998	20	6	11	4
AT1G05770	-1.24345	0.582254	-0.160524	0.999978	-0.931558	0.999998	6	3	5	3
AT1G05780	0.712569	0.321133	-0.491111	0.999978	0.276229	0.999998	35	71	24	42
AT1G05785	0.539185	0.262978	0.0647989	0.999978	-0.316185	0.999998	102	184	102	82
AT1G05790	0.292708	0.399959	-0.10999	0.999978	-0.0336219	0.999998	385	581	341	376
AT1G05800	#N/A	#N/A	#N/A	#N/A	#N/A	#N/A	0	0	0	0
AT1G05805	0.75562	0.00985821	0.372397	0.999978	0.0924824	0.999998	798	1409	934	856
AT1G05810	0.562072	0.243593	0.383472	0.999978	-0.179613	0.999998	77	140	96	68
AT1G05820	0.398992	0.85091	0.302574	0.999978	-0.0698107	0.999998	23	38	27	22
AT1G05830	0.175744	0.745862	0.128996	0.999978	-0.00795224	0.999998	551	769	577	548
AT1G05835	1.03574	0.318533	-0.503468	0.999978	-0.933433	0.999998	21	46	13	11
AT1G05840	0.364495	0.264705	0.012924	0.999978	-0.0579794	0.999998	491	774	477	465
AT1G05850	-1.03008	3.26186e-05	0.288597	0.999978	0.330815	0.999998	9582	5822	11222	12139
AT1G05860	0.14566	0.999996	0.498325	0.989596	0.278787	0.999998	120	162	161	146
AT1G05870	-0.637785	0.0149581	0.216229	0.999978	-0.0817014	0.999998	934	776	1067	885
AT1G05880	-1.25612	0.0918054	-1.7727	0.118204	-3.08619	0.0012336	122	48	30	10
AT1G05890	0.545621	0.0143493	-0.00919808	0.999978	-0.0499022	0.999998	954	1727	912	923
AT1G05894	0.454202	0.975994	-0.140495	0.999978	-2.42294	0.999998	7	12	6	1
AT1G05900	-0.40285	0.190517	-0.0367979	0.999978	0.00889592	0.999998	481	448	443	486
AT1G05910	0.126565	0.932421	-0.110676	0.999978	-0.0381262	0.999998	648	876	577	629
AT1G05920	#N/A	#N/A	#N/A	#N/A	#N/A	#N/A	0	0	0	0
AT1G05925	#N/A	#N/A	#N/A	#N/A	#N/A	#N/A	0	0	0	0
AT1G05930	#N/A	#N/A	#N/A	#N/A	#N/A	#N/A	0	0	0	0
AT1G05940	-0.051751	0.999996	0.181171	0.999978	0.0478333	0.999998	907	1080	990	932
AT1G05950	0.890147	0.16208	-0.236334	0.999978	-0.400319	0.999998	45	100	36	33
AT1G05960	-0.207587	0.6127	0.0520034	0.999978	-0.0663428	0.999998	1056	1126	1046	1005
AT1G05970	0.0593218	0.999996	0.132005	0.999978	0.0808462	0.999998	75	97	79	79
AT1G05980	#N/A	#N/A	#N/A	#N/A	#N/A	#N/A	0	0	0	0
AT1G05990	#N/A	#N/A	#N/A	#N/A	#N/A	#N/A	0	0	0	0
AT1G06000	0.565168	0.0267434	-0.128765	0.999978	-0.036644	0.999998	1219	2036	1045	1277
AT1G06002	#N/A	#N/A	#N/A	#N/A	#N/A	#N/A	0	0	0	0
AT1G06010	-0.688664	0.142166	-0.144199	0.999978	-0.41917	0.999998	109	84	95	81
AT1G06020	0.821546	0.851346	0.979361	0.999978	1.13397	0.999998	3	7	6	7
AT1G06030	2.91364	0.625519	1.96906	0.999978	1.89311	0.999998	0	2	1	1
AT1G06040	-0.274752	0.523731	0.175467	0.999978	-0.00385764	0.999998	6704	7053	7541	6836
AT1G06050	0.269273	0.779245	0.122402	0.999978	-0.104935	0.999998	107	160	112	99
AT1G06060	-0.057811	0.999996	0.220275	0.999978	0.267352	0.999998	267	316	298	321
AT1G06070	0.338516	0.36397	0.162027	0.999978	-0.0457047	0.999998	292	456	313	283
AT1G06080	1.41427	0.673021	4.19484	0.0580082	-2.59992	0.999998	2	7	43	0
AT1G06090	1.66516	0.617642	2.47336	0.931529	1.31866	0.999998	1	5	7	3
AT1G06100	#N/A	#N/A	#N/A	#N/A	#N/A	#N/A	0	0	0	0
AT1G06110	0.274592	0.406105	0.0665693	0.999978	0.0612645	0.999998	441	663	444	458
AT1G06120	#N/A	#N/A	#N/A	#N/A	#N/A	#N/A	0	0	0	0
AT1G06130	0.283306	0.331194	-0.175162	0.999978	-0.17927	0.999998	618	930	525	544
AT1G06135	1.58288	0.971971	1.97006	0.999978	0.0215508	0.999998	0	1	1	0
AT1G06137	#N/A	#N/A	#N/A	#N/A	#N/A	#N/A	0	0	0	0
AT1G06140	0.262927	0.999996	0.134309	0.999978	0.695267	0.999998	14	21	15	23
AT1G06150	0.122556	0.974882	-0.130546	0.999978	-0.0713947	0.999998	395	509	337	372
AT1G06149	-0.108888	0.999996	-0.206178	0.999978	0.109984	0.999998	273	319	239	304
AT1G06148	0.404062	0.999996	-1.21829	0.999978	-0.95994	0.999998	10	17	4	5
AT1G06160	3.90916	0.0260202	0.83644	0.999978	1.3177	0.999998	1	25	2	3
AT1G06170	-2.69051	0.22972	-1.05364	0.999978	-0.461574	0.999998	7	1	3	5
AT1G06180	0.919228	0.147476	1.80546	0.00395185	-0.0609207	0.999998	63	142	206	62
AT1G06190	-0.231882	0.566355	-0.0881698	0.999978	0.194429	0.999998	1212	1287	1107	1381
AT1G06200	-0.126562	0.90374	0.0773857	0.999978	0.0219658	0.999998	682	773	692	689
AT1G06210	0.0971351	0.996207	0.0347647	0.999978	-0.0289063	0.999998	503	663	493	493
AT1G06220	-0.0432184	0.999996	-0.0271684	0.999978	0.107303	0.999998	1433	1699	1340	1552
AT1G06225	#N/A	#N/A	#N/A	#N/A	#N/A	#N/A	0	0	0	0
AT1G06230	0.460749	0.0465746	0.161126	0.999978	0.0647094	0.999998	1092	1846	1167	1141
AT1G06240	-0.535833	0.052158	0.161585	0.999978	0.149709	0.999998	434	365	461	484
AT1G06250	0.146177	0.999996	-0.319089	0.999978	-0.00693672	0.999998	33	45	25	33
AT1G06265	#N/A	#N/A	#N/A	#N/A	#N/A	#N/A	0	0	0	0
AT1G06260	-1.79605	0.00864451	-0.266413	0.999978	0.113351	0.999998	40	14	32	43
AT1G06270	-0.174613	0.999996	-0.361272	0.999978	0.399924	0.999998	47	52	35	62
AT1G06280	#N/A	#N/A	#N/A	#N/A	#N/A	#N/A	0	0	0	0
AT1G06290	0.354058	0.225897	0.015989	0.999978	-0.0978224	0.999998	1135	1815	1118	1065
AT1G06310	#N/A	#N/A	#N/A	#N/A	#N/A	#N/A	0	0	0	0
AT1G06320	#N/A	#N/A	#N/A	#N/A	#N/A	#N/A	0	0	0	0
AT1G06330	#N/A	#N/A	#N/A	#N/A	#N/A	#N/A	0	0	0	0
AT1G06340	-0.287998	0.999996	1.95323	0.999978	0.0330689	0.999998	0	0	1	0
AT1G06350	4.49055	0.256583	0.0490517	0.999978	1.90673	0.999998	0	10	0	1
AT1G06360	2.59732	2.32328e-10	-0.224473	0.999978	-0.811035	0.999998	37	277	30	21
AT1G06380	-0.0122272	0.999996	0.287708	0.999978	0.306946	0.999998	97	118	113	120
AT1G06390	0.00496736	0.999996	0.130731	0.999978	0.00749167	0.999998	907	1086	965	929
AT1G06400	0.406241	0.192697	0.299268	0.999978	-0.0484014	0.999998	495	847	592	476
AT1G06410	0.310189	0.343863	0.316551	0.999978	-0.0489126	0.999998	2082	3226	2498	1991
AT1G06420	-1.20275	0.714383	-0.293788	0.999978	-0.385065	0.999998	4	2	3	3
AT1G06430	-0.573597	0.0652043	-0.225616	0.999978	-0.199677	0.999998	6594	6127	6169	6359
AT1G06440	1.09362	0.272997	0.268666	0.999978	0.225248	0.999998	12	33	14	14
AT1G06450	-0.0251907	0.999996	0.212028	0.999978	0.300947	0.999998	56	68	59	68
AT1G06460	-0.636934	0.0179267	-0.0294922	0.999978	0.157632	0.999998	5047	3830	4643	5363
AT1G06470	-0.363659	0.252756	0.151157	0.999978	0.11745	0.999998	463	446	493	499
AT1G06475	-1.08283	0.497304	-0.354121	0.999978	-0.640654	0.999998	11	6	8	7
AT1G06480	#N/A	#N/A	#N/A	#N/A	#N/A	#N/A	0	0	0	0
AT1G06490	-1.11336	0.0147881	-1.53267	0.0167738	-0.724726	0.999998	104	59	34	63
AT1G06500	-0.0791757	0.999996	-0.492684	0.999978	0.15499	0.999998	109	127	74	123
AT1G06515	0.207214	0.824817	0.201686	0.999978	-0.0179009	0.999998	149	214	164	145
AT1G06510	-0.132619	0.942005	-0.179728	0.999978	-0.0817238	0.999998	394	444	335	370
AT1G06520	0.550077	0.753471	0.229084	0.999978	-0.767662	0.999998	22	39	24	13
AT1G06530	-0.00409735	0.999996	0.0995137	0.999978	0.0365399	0.999998	770	924	799	790
AT1G06540	-1.13678	0.811035	-0.780867	0.999978	0.518816	0.999998	4	2	2	6
AT1G06550	-0.57724	0.0709774	-0.0246008	0.999978	0.25185	0.999998	361	296	329	429
AT1G06560	0.121053	0.999996	-0.0432678	0.999978	0.056826	0.999998	154	205	145	159
AT1G06570	0.116326	0.96353	0.218559	0.999978	-0.0281289	0.999998	1852	2514	2189	2057
AT1G06580	0.388847	0.794331	0.100127	0.999978	0.414327	0.999998	36	59	37	48
AT1G06590	0.605251	0.104091	-0.2672	0.999978	0.136453	0.999998	130	244	104	142
AT1G06610	#N/A	#N/A	#N/A	#N/A	#N/A	#N/A	0	0	0	0
AT1G06620	2.18528	4.73511e-06	0.141039	0.999978	-0.0375336	0.999998	49	251	45	49
AT1G06630	0.46371	0.221986	0.111721	0.999978	0.163178	0.999998	188	318	194	204
AT1G06640	0.00378737	0.999996	0.617651	0.0540717	0.161585	0.999998	548	675	798	608
AT1G06645	0.300298	0.50295	-0.21947	0.999978	-0.133809	0.999998	269	408	223	246
AT1G06650	0.275473	0.39247	0.103221	0.999978	-0.0328985	0.999998	1703	2560	1777	1678
AT1G06660	0.569582	0.86109	-1.74839	0.999978	0.158394	0.999998	8	15	2	9
AT1G06670	0.145757	0.858179	0.151966	0.999978	0.130598	0.999998	1089	1439	1151	1191
AT1G06680	-0.839078	0.00406809	0.0399868	0.999978	0.00303228	0.999998	94038	64855	92582	93424
AT1G06690	-1.00796	5.07785e-06	0.0127644	0.999978	0.118277	0.999998	1825	1121	1780	1989
AT1G06700	-0.0133307	0.999996	0.276877	0.999978	0.0495932	0.999998	1013	1222	1181	1048
AT1G06710	-0.227447	0.932397	-0.630219	0.933171	-0.203793	0.999998	114	124	71	97
AT1G06720	0.558341	0.046778	0.128814	0.999978	0.657796	0.193503	348	636	365	547
AT1G06730	-0.21468	0.777276	0.380674	0.999978	0.126702	0.999998	241	256	301	271
AT1G06750	-0.509149	0.883068	-1.30073	0.999978	-0.0880045	0.999998	16	14	6	15
AT1G06760	0.455593	0.0807957	-0.708203	0.0266875	-0.105153	0.999998	1793	3012	1049	1639
AT1G06770	0.626455	0.0587008	-0.172245	0.999978	0.0401076	0.999998	164	311	139	169
AT1G06780	0.192586	0.846707	-0.0412015	0.999978	0.0312063	0.999998	204	286	190	208
AT1G06790	0.247878	0.82678	0.193616	0.999978	0.126635	0.999998	102	152	113	113
AT1G06800	0.125655	0.999996	0.727636	0.449804	0.0769705	0.999998	149	214	228	159
AT1G06810	-0.203684	0.999996	1.97738	0.999978	0.0173734	0.999998	0	0	1	0
AT1G06820	-0.401774	0.125098	-0.0598804	0.999978	0.142215	0.999998	736	683	671	813
AT1G06830	-1.20501	0.00245383	-0.186183	0.999978	0.00262886	0.999998	206	106	168	210
AT1G06840	0.211999	0.762371	0.212438	0.999978	0.15484	0.999998	289	410	320	323
AT1G06850	-0.329393	0.679356	-0.0597147	0.999978	0.320423	0.999998	91	90	83	114
AT1G06860	#N/A	#N/A	#N/A	#N/A	#N/A	#N/A	0	0	0	0
AT1G06870	0.125832	0.999996	-0.099336	0.999978	-0.0814555	0.999998	301	405	268	280
AT1G06880	#N/A	#N/A	#N/A	#N/A	#N/A	#N/A	0	0	0	0
AT1G06890	0.161025	0.803717	-0.0635569	0.999978	0.0500959	0.999998	739	1023	680	760
AT1G06900	-0.311281	0.340607	0.151119	0.999978	0.178848	0.999998	748	734	793	857
AT1G06910	-0.145773	0.999996	-0.218296	0.999978	-0.0556007	0.999998	107	119	88	103
AT1G06920	#N/A	#N/A	#N/A	#N/A	#N/A	#N/A	0	0	0	0
AT1G06923	#N/A	#N/A	#N/A	#N/A	#N/A	#N/A	0	0	0	0
AT1G06925	-2.0969	0.860144	-1.81655	0.999978	-1.87525	0.999998	1	0	0	0
AT1G06930	#N/A	#N/A	#N/A	#N/A	#N/A	#N/A	0	0	0	0
AT1G06950	-0.0604575	0.999996	-0.181328	0.999978	0.152752	0.999998	2516	2981	2126	2791
AT1G06960	-0.574189	0.107709	0.150823	0.999978	0.0610358	0.999998	206	171	219	215
AT1G06970	-0.29754	0.999996	-2.59804	0.999978	0.489657	0.999998	2	2	0	3
AT1G06980	-2.6097	7.95289e-08	-0.130217	0.999978	-0.15331	0.999998	121	24	104	109
AT1G06990	#N/A	#N/A	#N/A	#N/A	#N/A	#N/A	0	0	0	0
AT1G07000	0.87986	0.000476217	-0.317574	0.999978	-0.549513	0.596107	855	1939	680	590
AT1G07010	-0.794724	0.000371514	-0.173718	0.999978	-0.0177937	0.999998	2247	1709	1989	2523
AT1G07020	0.743727	0.0383347	0.304716	0.999978	0.0313301	0.999998	114	242	138	116
AT1G07025	#N/A	#N/A	#N/A	#N/A	#N/A	#N/A	0	0	0	0
AT1G07030	-0.0743396	0.999996	-0.0251026	0.999978	-0.136953	0.999998	429	500	404	388
AT1G07040	0.95667	0.0255448	-0.00788023	0.999978	0.0773101	0.999998	429	944	413	455
AT1G07050	-0.63556	0.243092	0.249944	0.999978	0.708765	0.967888	189	155	219	273
AT1G07051	#N/A	#N/A	#N/A	#N/A	#N/A	#N/A	0	0	0	0
AT1G07060	1.65019	0.96353	0.0265584	0.999978	0.0566638	0.999998	0	1	0	0
AT1G07070	-0.0380983	0.999996	0.371456	0.999978	0.488486	0.999998	114	134	140	159
AT1G07080	-0.420209	0.101332	0.0774325	0.999978	0.00851967	0.999998	1996	1846	2026	2003
AT1G07090	0.243067	0.743353	0.203565	0.999978	0.175901	0.999998	177	258	196	200
AT1G07100	#N/A	#N/A	#N/A	#N/A	#N/A	#N/A	0	0	0	0
AT1G07110	-0.635253	0.0103272	0.0142705	0.999978	0.185376	0.999998	3324	2683	3231	3875
AT1G07119	#N/A	#N/A	#N/A	#N/A	#N/A	#N/A	0	0	0	0
AT1G07120	-0.635744	0.75994	0.201295	0.999978	-0.527513	0.999998	19	15	21	13
AT1G07128	#N/A	#N/A	#N/A	#N/A	#N/A	#N/A	0	0	0	0
AT1G07130	0.63739	0.293572	-0.0630462	0.999978	-0.152374	0.999998	59	114	54	53
AT1G07135	0.0961327	0.999996	-0.291682	0.999978	-0.308976	0.999998	145	204	117	115
AT1G07140	-0.144241	0.859999	0.128971	0.999978	-0.037382	0.999998	2171	2432	2282	2103
AT1G07150	0.587733	0.512845	-0.200126	0.999978	-0.878977	0.999998	49	90	40	27
AT1G07160	0.358237	0.999996	-1.91427	0.999978	0.645959	0.999998	5	8	1	8
AT1G07170	0.348362	0.601011	0.022674	0.999978	0.211877	0.999998	99	157	97	114
AT1G07175	#N/A	#N/A	#N/A	#N/A	#N/A	#N/A	0	0	0	0
AT1G07180	-1.258	5.10993e-09	-0.27858	0.999978	-0.0615886	0.999998	3116	1629	2521	3253
AT1G07190	#N/A	#N/A	#N/A	#N/A	#N/A	#N/A	0	0	0	0
AT1G07200	0.0179743	0.999996	-0.323119	0.999978	-0.193729	0.999998	395	442	312	364
AT1G07210	-0.232774	0.678632	-0.0579862	0.999978	0.0347992	0.999998	291	308	270	296
AT1G07220	0.715305	0.00292395	0.0070215	0.999978	-0.0445931	0.999998	349	703	336	338
AT1G07230	0.10168	0.974882	-0.114006	0.999978	-0.120861	0.999998	923	1219	821	836
AT1G07240	-0.195342	0.639939	-0.00098468	0.999978	-0.0213437	0.999998	623	677	601	610
AT1G07250	-0.627983	0.00624366	0.135926	0.999978	0.0550288	0.999998	1664	1347	1803	1766
AT1G07260	-1.48715	0.199322	-0.906986	0.999978	-0.096943	0.999998	14	6	7	13
AT1G07270	-0.144991	0.999996	-0.0995528	0.999978	-0.343497	0.999998	10	10	8	7
AT1G07280	-0.721663	0.00358303	-0.306999	0.999978	0.214524	0.999998	3443	2583	2671	3899
AT1G07290	0.106615	0.999996	-0.82721	0.999978	-0.422529	0.999998	15	20	8	11
AT1G07300	-0.552257	0.392478	-0.466845	0.999978	-0.00922877	0.999998	67	56	46	67
AT1G07310	0.153435	0.82851	0.172665	0.999978	0.0304101	0.999998	821	1128	891	834
AT1G07320	-0.448137	0.253275	0.122729	0.999978	0.064762	0.999998	5889	4935	5890	6096
AT1G07330	-4.34351	0.301353	-0.455187	0.999978	-0.56112	0.999998	6	0	4	4
AT1G07340	#N/A	#N/A	#N/A	#N/A	#N/A	#N/A	0	0	0	0
AT1G07350	0.24111	0.601011	0.00599225	0.999978	0.272356	0.999998	691	906	686	878
AT1G07360	-0.0371243	0.999996	-0.100054	0.999978	0.0604968	0.999998	939	1127	840	985
AT1G07370	-0.345224	0.860424	-0.680379	0.999978	-0.288993	0.999998	95	93	57	78
AT1G07380	0.262749	0.766233	0.0510047	0.999978	-0.311907	0.999998	137	202	136	110
AT1G07390	1.05775	0.0073441	0.243672	0.999978	0.200703	0.999998	71	180	80	82
AT1G07400	-0.37182	0.999996	-0.916213	0.999978	-0.216858	0.999998	69	35	25	22
AT1G07410	-2.16877	0.121764	0.0712096	0.999978	0.973699	0.999998	12	3	12	24
AT1G07420	-0.119472	0.974882	0.307655	0.999978	0.331576	0.999998	482	530	559	591
AT1G07430	-0.233154	0.999996	0.206475	0.999978	-0.191615	0.999998	176	87	212	152
AT1G07440	-2.67607	0	-0.43801	0.573113	0.418345	0.894934	974	188	690	1309
AT1G07450	-3.04297	0.00296732	-2.36865	0.152257	-0.0141831	0.999998	29	4	5	29
AT1G07460	#N/A	#N/A	#N/A	#N/A	#N/A	#N/A	0	0	0	0
AT1G07470	0.25352	0.518116	-0.0448914	0.999978	0.0736942	0.999998	451	689	432	503
AT1G07473	0.582658	0.999996	-0.75441	0.999978	-0.762296	0.999998	2	4	1	1
AT1G07476	-2.0969	0.860144	-1.81655	0.999978	-1.87525	0.999998	1	0	0	0
AT1G07480	0.292517	0.449698	-0.0862699	0.999978	-0.218451	0.999998	426	625	369	342
AT1G07485	-0.177455	0.999996	3.97904	0.999978	4.63424	0.999998	0	0	5	6
AT1G07490	-1.96081	0.0310707	-0.293912	0.999978	-0.53506	0.999998	33	10	25	26
AT1G07500	1.36625	0.641106	1.57036	0.999978	0.897978	0.999998	3	10	9	6
AT1G07510	0.0262222	0.999996	0.223006	0.999978	0.0567362	0.999998	985	1183	1121	1048
AT1G07520	0.730081	0.0158717	0.187171	0.999978	-0.214823	0.999998	146	301	160	125
AT1G07530	0.577309	0.0147997	0.11686	0.999978	-0.0198621	0.999998	603	1112	627	593
AT1G07540	#N/A	#N/A	#N/A	#N/A	#N/A	#N/A	0	0	0	0
AT1G07550	1.63428	0.96353	0.0766358	0.999978	0.0178577	0.999998	0	1	0	0
AT1G07560	-2.0969	0.860144	-1.81655	0.999978	-1.87525	0.999998	1	0	0	0
AT1G07570	-0.0865602	0.999996	-0.151473	0.999978	-0.50717	0.999998	214	242	179	153
AT1G07580	#N/A	#N/A	#N/A	#N/A	#N/A	#N/A	0	0	0	0
AT1G07590	0.0811251	0.999996	-0.362411	0.999978	0.108331	0.999998	5574	7900	4330	5974
AT1G07600	0.0355766	0.999996	-0.36341	0.999978	0.0675182	0.999998	1363	1944	1104	1459
AT1G07610	-0.711302	0.239251	-0.618652	0.999978	-0.180914	0.999998	134	110	91	133
AT1G07615	-0.166668	0.999996	-0.790681	0.561806	-0.0580417	0.999998	102	112	57	97
AT1G07620	1.08658	2.23985e-06	0.201007	0.999978	-0.257551	0.999998	390	1023	422	321
AT1G07630	0.916757	0.000257635	0.05129	0.999978	-0.399975	0.999998	561	1303	567	430
AT1G07640	0.351735	0.365055	0.0838737	0.999978	-0.175084	0.999998	530	806	531	462
AT1G07650	0.697118	0.00146059	0.32498	0.931435	0.0534363	0.999998	1712	3442	2061	1775
AT1G07645	#N/A	#N/A	#N/A	#N/A	#N/A	#N/A	0	0	0	0
AT1G07660	0.0677817	0.999996	0.0201722	0.999978	-0.0310302	0.999998	193	253	190	191
AT1G07670	0.221721	0.645684	-0.288781	0.999978	-0.276917	0.999998	1129	1566	863	901
AT1G07680	#N/A	#N/A	#N/A	#N/A	#N/A	#N/A	0	0	0	0
AT1G07690	#N/A	#N/A	#N/A	#N/A	#N/A	#N/A	0	0	0	0
AT1G07700	-0.18286	0.710984	-0.0436869	0.999978	-0.212946	0.999998	1559	1682	1454	1344
AT1G07705	0.18738	0.72518	0.129838	0.999978	0.0292021	0.999998	465	656	490	471
AT1G07702	#N/A	#N/A	#N/A	#N/A	#N/A	#N/A	0	0	0	0
AT1G07710	0.245567	0.999996	0.08819	0.999978	-0.560379	0.999998	6	9	6	4
AT1G07720	-0.174904	0.859654	0.583207	0.309604	0.331522	0.999998	1003	1256	1309	1238
AT1G07725	0.318578	0.421571	0.29948	0.999978	0.126089	0.999998	207	316	243	226
AT1G07728	#N/A	#N/A	#N/A	#N/A	#N/A	#N/A	0	0	0	0
AT1G07740	-0.452943	0.561969	-0.5083	0.999978	-0.213641	0.999998	90	81	61	81
AT1G07730	-3.6189	0.49212	0.719208	0.999978	0.724907	0.999998	4	0	5	2
AT1G07745	0.0823883	0.999996	0.510885	0.999978	0.284787	0.999998	70	92	96	85
AT1G07747	#N/A	#N/A	#N/A	#N/A	#N/A	#N/A	0	0	0	0
AT1G07750	-0.0112941	0.999996	0.198228	0.999978	0.169384	0.999998	455	555	499	502
AT1G07760	#N/A	#N/A	#N/A	#N/A	#N/A	#N/A	0	0	0	0
AT1G07770	-0.0520909	0.999996	-0.166872	0.999978	-0.00907273	0.999998	2020	2277	1721	2027
AT1G07780	0.271054	0.954131	0.14441	0.999978	0.0708826	0.999998	131	185	127	131
AT1G07790	0.00524802	0.999996	0.26123	0.999978	0.216839	0.999998	227	280	260	265
AT1G07795	#N/A	#N/A	#N/A	#N/A	#N/A	#N/A	0	0	0	0
AT1G07810	0.447397	0.138706	0.00580824	0.999978	-0.0676273	0.999998	684	1200	677	647
AT1G07820	0.151582	0.893255	0.158576	0.999978	-0.0891193	0.999998	389	541	417	362
AT1G07830	0.134045	0.999996	-0.264327	0.999978	-0.0376057	0.999998	139	189	111	135
AT1G07840	-0.177875	0.886243	0.0567073	0.999978	0.269436	0.999998	281	293	281	343
AT1G07850	-2.08313	0.86069	0.0987295	0.999978	-0.0168516	0.999998	1	0	1	1
AT1G07870	0.396645	0.405854	0.0882838	0.999978	-0.242974	0.999998	164	273	165	138
AT1G07860	#N/A	#N/A	#N/A	#N/A	#N/A	#N/A	0	0	0	0
AT1G07880	-2.40153	0.0101113	-0.853886	0.999978	-1.03907	0.999998	27	6	14	13
AT1G07885	1.63428	0.96353	0.0766358	0.999978	0.0178577	0.999998	0	1	0	0
AT1G07890	-0.138392	0.96353	-0.255995	0.999978	-0.286324	0.999998	8583	9398	7070	6846
AT1G07900	0.346271	0.851875	-0.955343	0.720391	-1.27858	0.463536	98	167	43	35
AT1G07901	1.3087	0.337327	0.86305	0.999978	0.252715	0.999998	5	16	9	6
AT1G07910	-0.226193	0.655061	0.097725	0.999978	0.135186	0.999998	412	432	421	455
AT1G07920	2.20421	0	2.09295	0	2.19086	0	2450	13452	9726	11033
AT1G07930	0.391392	0.239251	0.399425	0.828045	0.578059	0.402906	5014	7904	6286	7350
AT1G07940	-0.351895	0.317689	-0.395429	0.834904	-0.227429	0.999998	8641	8525	6322	7384
AT1G07950	-0.124504	0.998975	-0.276455	0.999978	-0.347682	0.999998	186	211	147	146
AT1G07960	0.264288	0.601417	0.149917	0.999978	0.164906	0.999998	263	387	280	294
AT1G07970	-0.275878	0.544645	-0.187698	0.999978	-0.0198155	0.999998	243	247	204	239
AT1G07980	-0.0841367	0.999996	-0.216948	0.999978	-0.271327	0.999998	197	228	162	163
AT1G07985	#N/A	#N/A	#N/A	#N/A	#N/A	#N/A	0	0	0	0
AT1G07990	0.0143252	0.999996	-0.170022	0.999978	-0.277443	0.999998	1304	1619	1109	1062
AT1G08000	-0.408487	0.370293	-0.138074	0.999978	0.0415128	0.999998	172	159	149	177
AT1G08005	1.65019	0.96353	0.0265584	0.999978	0.0566638	0.999998	0	1	0	0
AT1G08010	-0.0492723	0.999996	0.466919	0.597478	0.203121	0.999998	224	266	295	259
AT1G08030	-0.111525	0.999996	0.0421142	0.999978	0.226	0.999998	238	271	234	278
AT1G08032	#N/A	#N/A	#N/A	#N/A	#N/A	#N/A	0	0	0	0
AT1G08035	-0.222138	0.999996	3.22549	0.999978	0.0575076	0.999998	0	0	3	0
AT1G08040	-0.77824	0.0112949	0.0616289	0.999978	0.09419	0.999998	323	232	326	346
AT1G08050	0.724805	0.0789909	-0.25886	0.999978	-1.05253	0.0978842	488	1029	413	242
AT1G08060	0.342167	0.213359	0.261523	0.999978	0.194287	0.999998	578	907	665	660
AT1G08065	#N/A	#N/A	#N/A	#N/A	#N/A	#N/A	0	0	0	0
AT1G08070	0.462502	0.845318	0.354072	0.999978	0.18632	0.999998	16	28	20	18
AT1G08080	-3.47466	0.4694	0.415065	0.999978	-1.27332	0.999998	3	0	4	1
AT1G08090	0.0849247	0.999996	-0.435383	0.999978	-0.744641	0.999998	12	21	12	13
AT1G08100	#N/A	#N/A	#N/A	#N/A	#N/A	#N/A	0	0	0	0
AT1G08110	-0.242936	0.504827	0.0563887	0.999978	0.156896	0.999998	1432	1501	1431	1597
AT1G08115	#N/A	#N/A	#N/A	#N/A	#N/A	#N/A	0	0	0	0
AT1G08120	2.36725	0.779684	0.069516	0.999978	0.021729	0.999998	0	2	0	0
AT1G08125	0.28355	0.610927	0.317034	0.999978	0.332178	0.999998	155	233	186	194
AT1G08130	0.0496878	0.999996	0.268238	0.999978	0.38568	0.999998	362	465	420	470
AT1G08135	#N/A	#N/A	#N/A	#N/A	#N/A	#N/A	0	0	0	0
AT1G08140	1.65019	0.96353	0.0265584	0.999978	0.0566638	0.999998	0	1	0	0
AT1G08150	#N/A	#N/A	#N/A	#N/A	#N/A	#N/A	0	0	0	0
AT1G08160	-1.4986	0.000874618	-1.42262	0.0312091	-0.540733	0.999998	119	52	42	82
AT1G08165	0.115089	0.999996	0.711659	0.999978	0.21784	0.999998	12	16	19	14
AT1G08170	-1.70171	0.41043	-0.846184	0.999978	0.390462	0.999998	6	2	3	8
AT1G08180	1.58761	0.0278379	0.148316	0.999978	1.06167	0.999998	17	64	18	36
AT1G08190	-0.562412	0.0129295	0.181673	0.999978	0.114383	0.999998	2132	1794	2321	2340
AT1G08200	-0.644354	0.0102486	0.346124	0.961302	0.259203	0.999998	3178	2590	3853	3821
AT1G08210	0.148851	0.96353	-0.152369	0.999978	-0.0347833	0.999998	171	236	148	166
AT1G08220	-0.0730874	0.999996	-0.387729	0.999978	0.0849696	0.999998	76	90	56	80
AT1G08230	0.0886038	0.999996	0.227568	0.999978	-0.105127	0.999998	102	132	113	95
AT1G08240	#N/A	#N/A	#N/A	#N/A	#N/A	#N/A	0	0	0	0
AT1G08250	-0.811259	0.00181961	-0.170917	0.999978	0.0203696	0.999998	573	404	515	629
AT1G08260	-0.515144	0.176934	-0.576118	0.603798	-0.242633	0.999998	279	246	178	232
AT1G08270	-0.534015	0.807056	-0.673966	0.999978	-1.02398	0.999998	26	20	15	12
AT1G08280	-0.930507	0.0633656	0.0825501	0.999978	-0.299366	0.999998	98	63	99	80
AT1G08290	0.578643	0.752542	-0.995872	0.999978	-0.516743	0.999998	13	24	6	9
AT1G08300	0.021032	0.999996	-0.208561	0.999978	0.187872	0.999998	56	70	46	64
AT1G08310	1.15278	0.72518	1.49881	0.999978	0.507621	0.999998	2	6	6	3
AT1G08315	0.926819	0.0323926	0.578197	0.994692	0.607744	0.999998	80	189	115	122
AT1G08320	4.03387	0.344746	1.96308	0.999978	0.0281129	0.999998	0	7	1	0
AT1G08340	-0.887905	0.561094	-0.234523	0.999978	0.166364	0.999998	15	10	12	17
AT1G08350	0.361232	0.442981	0.0147949	0.999978	0.159353	0.999998	132	212	128	147
AT1G08360	0.143249	0.886243	0.0831299	0.999978	0.111541	0.999998	2129	2764	2102	2319
AT1G08370	0.225207	0.5602	0.101868	0.999978	0.0906069	0.999998	570	819	583	611
AT1G08380	-0.737471	0.0100589	0.0692685	0.999978	-0.0537412	0.999998	54509	40529	54744	51847
AT1G08390	-0.751747	0.12971	0.247621	0.999978	0.232551	0.999998	103	76	118	120
AT1G08400	-0.095475	0.999996	-0.222209	0.999978	-0.127239	0.999998	113	131	93	103
AT1G08410	0.34464	0.349393	-0.0169437	0.999978	0.215948	0.999998	313	485	295	366
AT1G08420	0.0751963	0.999996	0.0276848	0.999978	-0.00970293	0.999998	1616	2123	1590	1591
AT1G08430	#N/A	#N/A	#N/A	#N/A	#N/A	#N/A	0	0	0	0
AT1G08440	#N/A	#N/A	#N/A	#N/A	#N/A	#N/A	0	0	0	0
AT1G08450	0.898328	0.011251	-0.351938	0.999978	-0.511587	0.999998	6171	14068	4758	4527
AT1G08460	0.291507	0.436413	0.159858	0.999978	0.0622469	0.999998	537	809	576	555
AT1G08465	0.54495	0.129123	-0.155052	0.999978	-0.16628	0.999998	235	421	202	206
AT1G08470	-0.31543	0.496876	-0.00902362	0.999978	0.0843356	0.999998	200	198	190	212
AT1G08480	-0.248117	0.482624	-0.0665963	0.999978	-0.28746	0.999998	610	631	559	497
AT1G08490	-0.189539	0.68974	0.0287024	0.999978	-0.137583	0.999998	1243	1323	1206	1133
AT1G08500	0.275089	0.999996	-0.0539886	0.999978	-0.297245	0.999998	15	23	14	12
AT1G08510	0.156474	0.846074	0.641509	0.0671352	0.189975	0.999998	1822	2605	2736	2071
AT1G08520	-0.215733	0.72932	0.0671436	0.999978	0.0826468	0.999998	5548	5747	5453	5876
AT1G08530	-0.353083	0.429045	-0.358437	0.999978	-0.0744724	0.999998	203	196	152	192
AT1G08540	-0.596764	0.01446	-0.126979	0.999978	0.203924	0.999998	2022	1640	1769	2338
AT1G08550	-0.882361	7.58653e-05	0.030241	0.999978	0.128415	0.999998	2493	1662	2426	2676
AT1G08560	-1.70272	0.0131073	-1.31348	0.459485	-0.884046	0.999998	61	23	23	33
AT1G08570	-0.421465	0.169317	0.21165	0.999978	-0.0554684	0.999998	2810	2701	3526	2969
AT1G08580	0.377634	0.294914	-0.0254414	0.999978	0.244719	0.999998	236	375	220	282
AT1G08590	-0.187763	0.968775	0.23395	0.999978	0.300616	0.999998	81	88	92	99
AT1G08592	#N/A	#N/A	#N/A	#N/A	#N/A	#N/A	0	0	0	0
AT1G08600	0.378749	0.138138	0.0149725	0.999978	0.077392	0.999998	616	988	598	647
AT1G08610	0.0910869	0.999996	-0.318591	0.999978	0.445414	0.999998	110	145	85	149
AT1G08620	0.370724	0.197848	-0.112674	0.999978	0.0164748	0.999998	673	1077	591	670
AT1G08630	2.34731	0.0219687	-0.371539	0.999978	-1.14109	0.999998	7	45	5	3
AT1G08640	-0.493393	0.0450893	-0.119631	0.999978	0.11523	0.999998	1472	1299	1306	1592
AT1G08650	0.237648	0.625519	0.326875	0.999978	0.0767659	0.999998	1569	2289	1880	1644
AT1G08660	-0.405084	0.230119	-0.0567118	0.999978	0.186126	0.999998	377	353	349	427
AT1G08670	#N/A	#N/A	#N/A	#N/A	#N/A	#N/A	0	0	0	0
AT1G08680	0.274364	0.374958	0.240855	0.999978	0.111718	0.999998	572	849	646	620
AT1G08695	#N/A	#N/A	#N/A	#N/A	#N/A	#N/A	0	0	0	0
AT1G08700	0.353519	0.250067	-0.0116796	0.999978	0.0110868	0.999998	521	828	497	523
AT1G08710	0.0491199	0.999996	0.0594283	0.999978	0.104307	0.999998	125	159	125	134
AT1G08720	0.354743	0.293011	-0.066753	0.999978	-0.0563072	0.999998	516	804	478	493
AT1G08730	-2.47173	0.0523128	-2.12889	0.579119	-0.873194	0.999998	15	3	3	8
AT1G08750	-0.209602	0.791397	0.0608084	0.999978	-0.125844	0.999998	196	209	196	179
AT1G08760	0.127101	0.999996	0.109123	0.999978	0.187456	0.999998	257	349	269	292
AT1G08770	-0.202838	0.817646	0.0692701	0.999978	-0.133395	0.999998	207	221	208	189
AT1G08780	0.378894	0.392254	0.173642	0.999978	0.173662	0.999998	139	223	151	156
AT1G08790	#N/A	#N/A	#N/A	#N/A	#N/A	#N/A	0	0	0	0
AT1G08800	0.520328	0.0946254	0.413475	0.872785	0.369251	0.999998	387	644	503	505
AT1G08810	-0.0425958	0.999996	0.157794	0.999978	0.0246729	0.999998	120	142	127	123
AT1G08820	0.193948	0.755786	0.0281663	0.999978	-0.171442	0.999998	568	790	550	494
AT1G08830	0.565497	0.0866634	-0.871872	0.0315753	-0.251616	0.999998	2513	3880	1267	1892
AT1G08840	-0.680746	0.132709	-0.165694	0.999978	0.30852	0.999998	133	103	114	165
AT1G08845	0.0466424	0.999996	0.194431	0.999978	0.00810006	0.999998	68	87	75	68
AT1G08860	-1.37862	0.265382	-3.92686	0.245446	-5.91659	0.713587	22	10	1	0
AT1G08870	#N/A	#N/A	#N/A	#N/A	#N/A	#N/A	0	0	0	0
AT1G08880	-0.364392	0.206516	-0.216967	0.999978	-0.067038	0.999998	781	749	645	741
AT1G08890	-1.09824	0.000535403	0.373831	0.999978	0.129405	0.999998	604	287	829	683
AT1G08900	0.453834	0.0644375	-0.0387702	0.999978	-0.162658	0.999998	642	1089	604	571
AT1G08910	0.00133108	0.999996	0.0468431	0.999978	0.231424	0.999998	403	497	399	471
AT1G08920	1.43952	0.0430398	0.290845	0.999978	-0.044485	0.999998	271	705	322	281
AT1G08930	0.80616	0.00240097	-0.0226734	0.999978	-0.331207	0.999998	2222	4812	2091	1754
AT1G08940	0.725213	0.122303	-0.190425	0.999978	-0.407768	0.999998	88	180	74	66
AT1G08950	#N/A	#N/A	#N/A	#N/A	#N/A	#N/A	0	0	0	0
AT1G08960	-0.110137	0.999996	0.184746	0.999978	0.398708	0.999998	172	197	188	226
AT1G08970	0.312993	0.281815	0.169484	0.999978	-0.0624839	0.999998	582	892	629	555
AT1G08980	0.148772	0.886243	0.48539	0.464252	0.257928	0.999998	793	1045	1029	942
AT1G08985	#N/A	#N/A	#N/A	#N/A	#N/A	#N/A	0	0	0	0
AT1G08990	#N/A	#N/A	#N/A	#N/A	#N/A	#N/A	0	0	0	0
AT1G09000	-0.803794	0.36852	-1.85146	0.21757	-0.930049	0.999998	31	22	8	16
AT1G09010	0.0464221	0.999996	0.123612	0.999978	0.137907	0.999998	1185	1514	1243	1298
AT1G09020	-0.0601872	0.999996	0.104344	0.999978	0.0504787	0.999998	991	1167	1022	1032
AT1G09026	#N/A	#N/A	#N/A	#N/A	#N/A	#N/A	0	0	0	0
AT1G09030	#N/A	#N/A	#N/A	#N/A	#N/A	#N/A	0	0	0	0
AT1G09040	1.02942	0.00180542	0.109693	0.999978	0.0287112	0.999998	94	237	98	92
AT1G09050	0.512395	0.220817	-0.109117	0.999978	-0.157025	0.999998	123	220	110	112
AT1G09060	0.520572	0.022232	0.135386	0.999978	0.156103	0.999998	798	1409	834	893
AT1G09070	1.2643	6.60482e-08	-0.184615	0.999978	-0.354447	0.999998	3457	10382	3003	2434
AT1G09080	-0.57329	0.613903	-1.13154	0.556238	-1.86389	0.0368226	1045	1194	389	386
AT1G09090	#N/A	#N/A	#N/A	#N/A	#N/A	#N/A	0	0	0	0
AT1G09100	-0.102518	0.999996	-0.117068	0.999978	-0.24228	0.999998	457	526	407	383
AT1G09110	#N/A	#N/A	#N/A	#N/A	#N/A	#N/A	0	0	0	0
AT1G09130	-0.262391	0.498527	-0.206392	0.999978	-0.00892948	0.999998	3890	4007	3237	3861
AT1G09140	0.0273853	0.999996	0.0555729	0.999978	-0.0155285	0.999998	1097	1393	1102	1084
AT1G09150	-0.163794	0.828454	0.130613	0.999978	0.146096	0.999998	435	479	457	480
AT1G09155	-4.85241	0.210315	-0.653531	0.999978	-0.146693	0.999998	9	0	5	8
AT1G09157	1.55153	0.974882	0.0525397	0.999978	0.0335632	0.999998	0	1	0	0
AT1G09160	0.0153663	0.999996	0.397126	0.892702	0.519731	0.708149	311	385	389	448
AT1G09170	0.431301	0.999996	-0.847051	0.999978	-0.249219	0.999998	6	10	3	5
AT1G09176	1.42266	0.731366	1.35629	0.999978	1.30934	0.999998	1	4	3	3
AT1G09180	-1.40533	0.00277254	0.200738	0.999978	-0.088138	0.999998	74	34	82	69
AT1G09190	-0.457381	0.779458	0.0874763	0.999978	0.17697	0.999998	33	30	34	37
AT1G09195	0.31428	0.455788	-0.0756053	0.999978	-0.107247	0.999998	197	305	180	182
AT1G09200	-0.759342	0.0326519	-0.205324	0.999978	-0.048229	0.999998	436	322	368	415
AT1G09210	-0.125956	0.999996	-0.755655	0.732055	-0.699716	0.999998	5965	6759	2905	2994
AT1G09220	0.245294	0.999996	0.0545789	0.999978	-0.157115	0.999998	18	27	18	16
AT1G09230	-0.103363	0.999996	-0.186674	0.999978	-0.0808467	0.999998	287	333	243	273
AT1G09240	0.965176	0.0242604	-0.0769767	0.999978	0.543122	0.999998	135	306	129	194
AT1G09245	#N/A	#N/A	#N/A	#N/A	#N/A	#N/A	0	0	0	0
AT1G09250	0.765358	0.0132802	0.51401	0.711862	0.0674247	0.999998	264	514	377	281
AT1G09260	#N/A	#N/A	#N/A	#N/A	#N/A	#N/A	0	0	0	0
AT1G09270	0.0513972	0.999996	0.149727	0.999978	-0.124721	0.999998	1198	1537	1301	1092
AT1G09280	0.326457	0.384635	0.0284063	0.999978	0.188951	0.999998	227	352	222	258
AT1G09290	0.0858554	0.999996	-0.176515	0.999978	-0.0185394	0.999998	138	181	116	137
AT1G09300	-0.0818586	0.999996	-0.35813	0.999978	0.168785	0.999998	129	155	99	137
AT1G09310	-1.36585	1.44215e-06	0.329295	0.999978	0.461572	0.999998	15563	7511	18906	21633
AT1G09320	0.424735	0.36639	0.13468	0.999978	-0.0410561	0.999998	111	186	118	107
AT1G09330	-0.302291	0.383476	-0.207054	0.999978	-0.137341	0.999998	559	559	466	506
AT1G09340	-1.21952	3.20104e-06	-0.23246	0.999978	0.0536346	0.999998	18939	9749	14839	20149
AT1G09350	-4.36548	0	-0.0947142	0.999978	-0.684737	0.40212	683	41	688	494
AT1G09360	#N/A	#N/A	#N/A	#N/A	#N/A	#N/A	0	0	0	0
AT1G09370	-0.187818	0.999996	0.0264663	0.999978	1.92583	0.999998	0	0	0	1
AT1G09380	7.30449	0.0260048	0.109454	0.999978	-0.00524208	0.999998	0	69	0	0
AT1G09390	-0.786638	0.0111881	0.377666	0.999978	0.0727137	0.999998	254	181	318	265
AT1G09400	1.12899	0.501684	-0.122564	0.999978	-1.62847	0.999998	7	20	6	2
AT1G09410	0.290937	0.999996	0.0452176	0.999978	1.22983	0.999998	11	17	11	26
AT1G09415	0.184268	0.906196	0.290171	0.999978	0.0512217	0.999998	175	242	206	180
AT1G09420	2.09084	2.01575e-07	0.537012	0.999978	-1.15869	0.694632	43	228	60	19
AT1G09421	#N/A	#N/A	#N/A	#N/A	#N/A	#N/A	0	0	0	0
AT1G09430	0.496139	0.045464	-0.0391206	0.999978	-0.236696	0.999998	1521	2664	1431	1294
AT1G09440	-0.931708	0.0226312	0.130056	0.999978	0.133557	0.999998	113	73	118	124
AT1G09450	-0.075432	0.999996	-1.92207	0.999978	0.813555	0.999998	5	6	1	9
AT1G09460	0.421589	0.983036	-4.2679	0.988816	-1.63233	0.999998	7	11	0	2
AT1G09470	1.18964	0.294849	-1.57138	0.999978	-0.456939	0.999998	7	22	2	5
AT1G09480	2.97459	3.579e-07	0.343602	0.999978	-0.471766	0.999998	14	138	17	10
AT1G09483	1.63428	0.96353	0.0766358	0.999978	0.0178577	0.999998	0	1	0	0
AT1G09490	-0.626249	0.0806815	0.179466	0.999978	0.214879	0.999998	498	391	541	574
AT1G09500	2.78853	0.013851	-0.771578	0.999978	-1.95416	0.999998	16	176	9	4
AT1G09510	1.55153	0.974882	0.0525397	0.999978	0.0335632	0.999998	0	1	0	0
AT1G09520	0.246367	0.61574	0.316821	0.999978	0.0197436	0.999998	247	363	295	250
AT1G09530	0.199905	0.882646	0.660025	0.424538	0.137462	0.999998	149	210	228	163
AT1G09540	1.00467	0.932081	1.38038	0.999978	-1.87265	0.999998	1	3	3	0
AT1G09550	#N/A	#N/A	#N/A	#N/A	#N/A	#N/A	0	0	0	0
AT1G09560	0.317953	0.411855	-0.167238	0.999978	-0.550076	0.559901	1305	1998	1059	854
AT1G09570	0.384557	0.158483	0.254412	0.999978	0.13173	0.999998	1407	2279	1612	1517
AT1G09575	-0.167946	0.999996	-0.199452	0.999978	-1.0443	0.999998	23	26	19	11
AT1G09580	-1.39921	0.001389	-0.106079	0.999978	0.221825	0.999998	92	43	82	107
AT1G09590	0.187874	0.765133	0.0307149	0.999978	0.176386	0.999998	1044	1459	1029	1204
AT1G09600	0.507879	0.999996	0.841491	0.999978	0.807145	0.999998	1	2	2	2
AT1G09610	0.635262	0.932805	0.364442	0.999978	-0.880164	0.999998	4	8	5	2
AT1G09620	-0.00182047	0.999996	-0.0497679	0.999978	0.0819484	0.999998	2343	2827	2173	2500
AT1G09625	#N/A	#N/A	#N/A	#N/A	#N/A	#N/A	0	0	0	0
AT1G09630	-0.0825488	0.999996	-0.510121	0.641312	-0.113615	0.999998	236	278	160	217
AT1G09640	0.228291	0.614249	0.0572572	0.999978	0.130627	0.999998	3232	4594	3206	3539
AT1G09645	0.476709	0.141803	-0.0915683	0.999978	0.0528772	0.999998	214	365	193	220
AT1G09650	1.60432	0.969373	2.7142	0.999978	2.71626	0.999998	0	1	2	2
AT1G09660	0.170134	0.840225	0.0915309	0.999978	0.351808	0.999998	325	449	329	415
AT1G09665	#N/A	#N/A	#N/A	#N/A	#N/A	#N/A	0	0	0	0
AT1G09680	0.585628	0.336179	-0.145044	0.999978	-0.335548	0.999998	68	127	60	53
AT1G09690	0.00350448	0.999996	-0.139262	0.999978	0.0114125	0.999998	1967	2342	1657	1971
AT1G09700	-0.164433	0.90947	-0.242995	0.999978	0.331977	0.999998	178	196	144	224
AT1G09710	-0.192771	0.956305	0.168509	0.999978	0.0669287	0.999998	113	122	122	118
AT1G09720	#N/A	#N/A	#N/A	#N/A	#N/A	#N/A	0	0	0	0
AT1G09730	0.512787	0.0267434	0.24662	0.999978	-0.0262686	0.999998	681	1199	775	666
AT1G09740	0.241275	0.862194	-0.424081	0.999978	-0.431804	0.999998	216	320	153	157
AT1G09750	0.437993	0.34551	0.992663	0.0278869	0.590406	0.914724	1930	3143	3644	2887
AT1G09760	-0.107301	0.979171	-0.108762	0.999978	-0.0118749	0.999998	512	586	456	507
AT1G09770	0.24325	0.488468	0.223176	0.999978	0.0484912	0.999998	1952	2863	2189	2012
AT1G09780	-0.762285	0.000234046	-0.316696	0.915589	-0.0452572	0.999998	2127	1532	1630	2045
AT1G09790	#N/A	#N/A	#N/A	#N/A	#N/A	#N/A	0	0	0	0
AT1G09794	0.130283	0.999996	0.364713	0.999978	0.316148	0.999998	29	39	36	36
AT1G09795	-0.711488	0.00594054	-0.240034	0.999978	0.161027	0.999998	1571	1232	1342	1742
AT1G09800	-0.0326415	0.999996	0.043774	0.999978	0.56495	0.999998	34	41	34	50
AT1G09810	0.493716	0.194313	0.393964	0.999978	0.388971	0.999998	139	240	175	182
AT1G09812	-0.245749	0.999996	0.945754	0.999978	0.889057	0.999998	2	2	4	4
AT1G09815	0.340396	0.489855	0.0727121	0.999978	0.0662345	0.999998	174	273	176	181
AT1G09820	0.319433	0.721715	-0.334211	0.999978	0.25675	0.999998	91	140	69	109
AT1G09830	-0.0726695	0.999996	-0.183178	0.999978	0.0347874	0.999998	807	948	685	820
AT1G09840	-0.341571	0.242678	-0.104056	0.999978	-0.037667	0.999998	795	773	712	779
AT1G09850	-0.288476	0.524921	0.413755	0.830106	0.480187	0.893653	337	339	429	467
AT1G09860	1.55153	0.974882	0.0525397	0.999978	0.0335632	0.999998	0	1	0	0
AT1G09870	0.104806	0.999996	0.00386963	0.999978	0.0287664	0.999998	382	504	367	388
AT1G09880	-2.17706	0.847565	0.865042	0.999978	-1.8693	0.999998	1	0	2	0
AT1G09890	-1.05258	0.243921	-0.862402	0.999978	-0.763033	0.999998	29	17	15	17
AT1G09900	0.0578025	0.999996	0.0135772	0.999978	0.280678	0.999998	304	390	294	369
AT1G09910	0.232124	0.659629	-0.143912	0.999978	-0.263506	0.999998	386	561	335	320
AT1G09920	0.0332351	0.999996	0.0622368	0.999978	-0.113329	0.999998	409	517	408	379
AT1G09930	2.81239	0.00558445	1.30455	0.999978	0.225013	0.999998	5	45	12	6
AT1G09932	2.12794	0	-0.294353	0.999978	-0.384624	0.999998	646	3384	491	468
AT1G09935	0.380789	0.999996	-3.10094	0.999978	-1.31591	0.999998	3	5	0	1
AT1G09940	0.274948	0.53614	-0.103112	0.999978	-0.119238	0.999998	319	478	283	294
AT1G09950	-2.4297	0.0811605	-0.219302	0.999978	1.70231	0.502268	15	3	12	54
AT1G09960	-0.526329	0.628725	-0.219427	0.999978	0.113149	0.999998	40	34	33	43
AT1G09970	0.328506	0.273287	-0.102065	0.999978	-0.561387	0.251389	2304	3616	2104	1579
AT1G09980	-0.0185369	0.999996	0.120857	0.999978	0.0203056	0.999998	594	721	619	600
AT1G09995	0.389345	0.851354	-0.136778	0.999978	-0.468723	0.999998	36	58	31	26
AT1G10000	-0.328419	0.98504	-1.19362	0.975866	-1.81017	0.740586	22	22	9	6
AT1G10010	#N/A	#N/A	#N/A	#N/A	#N/A	#N/A	0	0	0	0
AT1G10020	0.681214	0.0368887	0.507478	0.735933	0.20529	0.999998	258	489	329	293
AT1G10030	-0.00028683	0.999996	0.385358	0.999978	0.27489	0.999998	85	106	106	103
AT1G10040	-1.01733	0.04202	-1.19915	0.152257	-1.75423	0.010637	96	58	40	28
AT1G10050	0.407554	0.149456	-0.168119	0.999978	-0.342936	0.999998	467	764	401	366
AT1G10060	0.146897	0.984185	0.567497	0.643363	-0.107273	0.999998	142	196	204	131
AT1G10070	2.42799	0.000133071	1.05222	0.845047	-0.798222	0.999998	55	338	81	24
AT1G10090	-0.714113	0.00233507	0.343552	0.906168	0.0805576	0.999998	1112	819	1365	1169
AT1G10095	-0.259629	0.839396	-0.0571947	0.999978	-0.0351213	0.999998	95	99	88	92
AT1G10100	1.52332	0.983036	0.0517309	0.999978	1.90245	0.999998	0	1	0	1
AT1G10110	-0.898513	0.633266	-1.32455	0.999978	-1.36893	0.999998	11	7	4	4
AT1G10120	-0.238	0.776052	0.0962804	0.999978	-0.355804	0.999998	188	196	192	147
AT1G10130	0.177252	0.729528	-0.0801081	0.999978	-0.0929395	0.999998	993	1388	902	927
AT1G10140	1.31715	0.00572936	0.474215	0.999978	-0.114717	0.999998	68	201	95	62
AT1G10150	0.149448	0.914006	0.213438	0.999978	-0.160678	0.999998	338	463	376	301
AT1G10155	-0.860646	0.347458	-0.207476	0.999978	0.0772859	0.999998	74	48	59	80
AT1G10170	0.472665	0.0513706	0.124265	0.999978	-0.00668961	0.999998	969	1662	1013	960
AT1G10180	0.185267	0.793165	0.0464254	0.999978	-0.0560149	0.999998	383	537	379	368
AT1G10190	#N/A	#N/A	#N/A	#N/A	#N/A	#N/A	0	0	0	0
AT1G10200	-0.0318016	0.999996	0.299002	0.999978	0.132401	0.999998	942	1113	1124	1022
AT1G10210	0.839386	0.000970452	0.0778685	0.999978	-0.203805	0.999998	213	481	220	185
AT1G10220	#N/A	#N/A	#N/A	#N/A	#N/A	#N/A	0	0	0	0
AT1G10230	0.426479	0.534201	0.0173909	0.999978	-0.43563	0.999998	79	131	77	58
AT1G10240	0.215956	0.886243	0.0480133	0.999978	0.0472742	0.999998	129	186	129	134
AT1G10250	#N/A	#N/A	#N/A	#N/A	#N/A	#N/A	0	0	0	0
AT1G10270	-0.0302771	0.999996	-0.411425	0.999978	0.125117	0.999998	271	320	192	298
AT1G10280	-0.480498	0.281762	0.278149	0.999978	-0.0879768	0.999998	147	130	171	138
AT1G10290	-0.0152315	0.999996	-0.233996	0.999978	-0.159126	0.999998	1883	2301	1537	1676
AT1G10300	#N/A	#N/A	#N/A	#N/A	#N/A	#N/A	0	0	0	0
AT1G10310	-0.0503677	0.999996	-0.125992	0.999978	-0.00911565	0.999998	299	356	264	295
AT1G10320	-0.0253175	0.999996	-0.0808362	0.999978	-0.0528512	0.999998	317	388	288	307
AT1G10330	-0.168705	0.999996	-0.0961287	0.999978	-0.206278	0.999998	29	32	26	25
AT1G10340	2.11162	1.44902e-13	-0.0164418	0.999978	-0.305659	0.999998	565	2942	565	463
AT1G10350	0.00265876	0.999996	-0.0467285	0.999978	-0.089524	0.999998	360	449	336	336
AT1G10360	-0.48476	0.046611	0.453853	0.397565	0.278929	0.999998	1056	922	1378	1292
AT1G10370	-1.85312	0	-0.19932	0.999978	0.234242	0.999998	1656	534	1312	2032
AT1G10380	-1.24946	0.000839953	0.292241	0.999978	0.261047	0.999998	149	76	173	181
AT1G10385	#N/A	#N/A	#N/A	#N/A	#N/A	#N/A	0	0	0	0
AT1G10390	0.27281	0.380302	0.261581	0.999978	0.176395	0.999998	1595	2364	1830	1802
AT1G10400	1.65571	0.96353	0.062804	0.999978	2.68588	0.999998	0	1	0	2
AT1G10410	0.536415	0.114338	-0.315922	0.999978	-0.442608	0.999998	755	1394	596	536
AT1G10417	-0.0660775	0.999996	-0.718861	0.999978	-0.582768	0.999998	29	35	17	19
AT1G10430	0.0524473	0.999996	0.11247	0.999978	-0.281169	0.999998	441	560	457	363
AT1G10440	#N/A	#N/A	#N/A	#N/A	#N/A	#N/A	0	0	0	0
AT1G10450	0.039376	0.999996	-0.135502	0.999978	-0.0125092	0.999998	496	629	433	490
AT1G10455	#N/A	#N/A	#N/A	#N/A	#N/A	#N/A	0	0	0	0
AT1G10460	-1.05952	0.420173	-0.000833746	0.999978	0.066462	0.999998	17	10	16	18
AT1G10470	-0.0402034	0.999996	-0.131678	0.999978	-0.177086	0.999998	2215	2669	1941	1951
AT1G10480	#N/A	#N/A	#N/A	#N/A	#N/A	#N/A	0	0	0	0
AT1G10490	0.0951108	0.999996	-0.271004	0.999978	0.178188	0.999998	534	707	420	602
AT1G10500	-0.344943	0.230885	-0.12162	0.999978	-0.0976615	0.999998	1359	1330	1210	1269
AT1G10510	-0.429644	0.142261	-0.141585	0.999978	0.0160341	0.999998	811	724	691	810
AT1G10520	-0.0271431	0.999996	-0.415901	0.999978	-0.461163	0.999998	14	17	10	10
AT1G10522	0.264605	0.649341	-0.0484548	0.999978	0.395055	0.999998	180	271	170	235
AT1G10530	-1.18457	0.675231	0.0867893	0.999978	-4.09236	0.999998	6	3	6	0
AT1G10540	3.86108	0.00296697	1.72149	0.999978	1.16755	0.999998	2	42	7	5
AT1G10550	3.86091	0.402433	4.4368	0.953752	3.16074	0.999998	0	6	7	3
AT1G10560	-0.60739	0.331937	-0.251124	0.999978	-0.0832902	0.999998	75	61	61	70
AT1G10570	0.116182	0.977485	0.033328	0.999978	0.200092	0.999998	329	442	323	377
AT1G10580	-0.019729	0.999996	0.171294	0.999978	-0.0345551	0.999998	583	707	629	569
AT1G10585	-0.826137	0.450394	-0.162838	0.999978	-0.833347	0.999998	25	17	21	14
AT1G10586	-0.194794	0.999996	2.77947	0.999978	0.0104262	0.999998	0	0	2	0
AT1G10588	#N/A	#N/A	#N/A	#N/A	#N/A	#N/A	0	0	0	0
AT1G10590	0.203687	0.625258	-0.0638151	0.999978	-0.21296	0.999998	1243	1761	1141	1062
AT1G10600	0.100458	0.999996	-0.0179586	0.999978	0.132546	0.999998	320	426	304	349
AT1G10610	-0.102082	0.999996	0.131113	0.999978	0.111715	0.999998	163	188	171	176
AT1G10620	#N/A	#N/A	#N/A	#N/A	#N/A	#N/A	0	0	0	0
AT1G10630	-0.0427625	0.999996	-0.00128362	0.999978	-0.0166864	0.999998	849	1017	812	838
AT1G10640	2.46227	0.00172003	1.46235	0.649511	0.926917	0.999998	14	89	34	27
AT1G10650	-0.304876	0.502735	0.132465	0.999978	0.0807926	0.999998	412	400	426	445
AT1G10652	#N/A	#N/A	#N/A	#N/A	#N/A	#N/A	0	0	0	0
AT1G10657	-0.801298	0.0132922	0.673312	0.231565	-0.0593236	0.999998	195	139	301	186
AT1G10660	0.277433	0.510221	-0.033907	0.999978	-0.0493173	0.999998	573	834	553	558
AT1G10670	-0.506088	0.0468667	0.0464986	0.999978	0.103779	0.999998	2383	2047	2345	2567
AT1G10680	-2.14889	0.853476	0.0765489	0.999978	-1.87158	0.999998	1	0	1	0
AT1G10682	#N/A	#N/A	#N/A	#N/A	#N/A	#N/A	0	0	0	0
AT1G10690	1.78781	5.26277e-07	0.123666	0.999978	-0.193308	0.999998	76	318	80	65
AT1G10700	-0.0336907	0.999996	0.0938734	0.999978	-0.146481	0.999998	355	432	365	319
AT1G10710	-1.99614	0.514243	0.0589153	0.999978	-0.368467	0.999998	4	1	4	3
AT1G10717	#N/A	#N/A	#N/A	#N/A	#N/A	#N/A	0	0	0	0
AT1G10720	0.273346	0.449129	0.0431864	0.999978	-0.114263	0.999998	389	581	385	358
AT1G10730	0.326961	0.644275	0.0818484	0.999978	-0.186706	0.999998	129	198	129	113
AT1G10740	-0.078696	0.999996	0.284045	0.999978	0.0607221	0.999998	718	830	825	765
AT1G10745	#N/A	#N/A	#N/A	#N/A	#N/A	#N/A	0	0	0	0
AT1G10747	#N/A	#N/A	#N/A	#N/A	#N/A	#N/A	0	0	0	0
AT1G10750	-1.40909	0.157056	-0.5432	0.999978	-0.971332	0.999998	20	9	13	10
AT1G10760	-0.918524	0.00128392	0.176064	0.999978	0.229963	0.999998	15621	9333	16900	17972
AT1G10770	-1.72011	0.455609	1.47231	0.931192	1.39451	0.999998	6	2	17	16
AT1G10780	0.0938286	0.999996	-0.36076	0.999978	0.0119655	0.999998	12	16	9	12
AT1G10790	-1.49601	0.586952	0.294275	0.999978	-0.656293	0.999998	5	2	6	3
AT1G10800	1.40153	0.743234	1.33994	0.999978	0.0278706	0.999998	1	4	3	1
AT1G10810	2.07869	0.232189	0.937953	0.999978	0.0124461	0.999998	2	12	4	2
AT1G10820	-0.439954	0.177213	-0.159612	0.999978	0.037767	0.999998	291	265	250	298
AT1G10830	-0.843079	0.000593075	-0.045962	0.999978	0.0357044	0.999998	534	367	495	550
AT1G10840	0.0180071	0.999996	0.180573	0.999978	0.224943	0.999998	1246	1527	1343	1467
AT1G10850	0.175154	0.983036	0.191734	0.999978	0.436068	0.999998	212	223	196	300
AT1G10865	0.576293	0.0276337	-0.166465	0.999978	-0.159797	0.999998	228	417	193	205
AT1G10870	-0.229967	0.642722	0.0985274	0.999978	-0.0541198	0.999998	347	364	355	334
AT1G10880	#N/A	#N/A	#N/A	#N/A	#N/A	#N/A	0	0	0	0
AT1G10890	0.335001	0.264937	-0.00564059	0.999978	-0.00457559	0.999998	651	1023	623	648
AT1G10900	-0.838625	6.574e-05	-0.202012	0.999978	0.1166	0.999998	1390	969	1172	1523
AT1G10910	-0.352313	0.358896	0.286033	0.999978	0.229594	0.999998	590	537	675	697
AT1G10920	0.614858	0.0267434	-0.00124185	0.999978	-0.0796161	0.999998	332	629	318	313
AT1G10930	-0.608217	0.0580506	-0.133145	0.999978	0.236324	0.999998	292	238	257	337
AT1G10940	-0.154615	0.860424	0.29258	0.999978	0.0159199	0.999998	1660	1892	1981	1664
AT1G10950	-0.160968	0.78024	0.0595242	0.999978	0.0115865	0.999998	1977	2197	1991	1992
AT1G10960	-0.0641612	0.999996	0.360181	0.999978	0.333988	0.999998	4699	4511	5814	6642
AT1G10970	-1.01023	0.0158174	-0.335643	0.999978	-0.211732	0.999998	213	118	150	177
AT1G10980	#N/A	#N/A	#N/A	#N/A	#N/A	#N/A	0	0	0	0
AT1G10990	3.54082	3.83377e-05	0.873975	0.999978	1.31203	0.999998	5	77	9	13
AT1G11000	0.447452	0.567211	-0.403228	0.999978	-0.0758789	0.999998	63	106	45	60
AT1G11010	#N/A	#N/A	#N/A	#N/A	#N/A	#N/A	0	0	0	0
AT1G11020	0.219011	0.718764	-0.0394698	0.999978	-0.0532493	0.999998	208	298	194	200
AT1G11030	#N/A	#N/A	#N/A	#N/A	#N/A	#N/A	0	0	0	0
AT1G11040	1.65335	0.96353	1.95132	0.999978	0.0377588	0.999998	0	1	1	0
AT1G11050	0.269463	0.53102	-0.0591055	0.999978	-0.0806952	0.999998	398	596	366	381
AT1G11060	0.102833	0.999996	-0.207954	0.999978	-0.332613	0.999998	364	482	302	288
AT1G11070	-0.498318	0.779421	1.65986	0.0525754	0.271232	0.999998	25	22	77	30
AT1G11080	2.42534	0.766233	0.0863693	0.999978	0.0109241	0.999998	0	2	0	0
AT1G11090	-0.716533	0.0229741	-0.0794186	0.999978	0.213432	0.999998	216	162	196	249
AT1G11100	1.02227	0.300597	-0.547468	0.999978	0.270692	0.999998	14	36	9	18
AT1G11110	#N/A	#N/A	#N/A	#N/A	#N/A	#N/A	0	0	0	0
AT1G11112	2.91367	0.625519	0.0683613	0.999978	2.68096	0.999998	0	3	0	2
AT1G11120	-0.798547	0.743482	-1.52783	0.999978	-0.972881	0.999998	10	7	3	5
AT1G11125	2.14041	0.0920934	0.722756	0.999978	1.32492	0.999998	3	18	5	8
AT1G11130	-0.828581	0.0058865	-0.125776	0.999978	0.482147	0.999998	227	158	200	317
AT1G11145	#N/A	#N/A	#N/A	#N/A	#N/A	#N/A	0	0	0	0
AT1G11160	-0.608166	0.85793	-1.03678	0.999978	0.137364	0.999998	11	9	5	12
AT1G11170	-0.65309	0.551854	-0.143099	0.999978	0.398643	0.999998	33	26	29	43
AT1G11175	#N/A	#N/A	#N/A	#N/A	#N/A	#N/A	0	0	0	0
AT1G11180	-0.703743	0.0277744	-0.00447379	0.999978	0.030172	0.999998	194	148	186	197
AT1G11185	#N/A	#N/A	#N/A	#N/A	#N/A	#N/A	0	0	0	0
AT1G11190	2.45542	0.00213314	-0.012477	0.999978	0.788615	0.999998	19	179	15	24
AT1G11200	0.265323	0.558068	0.0948851	0.999978	-0.0293174	0.999998	256	378	263	249
AT1G11210	0.49846	0.261784	0.299811	0.999978	-0.00627442	0.999998	424	622	567	469
AT1G11220	1.21502	0.321165	0.384304	0.999978	0.0218515	0.999998	7	21	9	7
AT1G11230	#N/A	#N/A	#N/A	#N/A	#N/A	#N/A	0	0	0	0
AT1G11240	0.0798379	0.999996	0.0839632	0.999978	0.152637	0.999998	244	319	248	271
AT1G11250	-0.194794	0.999996	2.77947	0.999978	0.0104262	0.999998	0	0	2	0
AT1G11260	1.18894	1.80909e-07	0.602202	0.186666	-0.12902	0.999998	1407	3994	2053	1285
AT1G11270	0.245606	0.964628	-0.721719	0.999978	-0.631512	0.999998	50	74	30	31
AT1G11280	-0.259409	0.622174	-0.0536452	0.999978	0.177216	0.999998	326	336	301	369
AT1G11290	-0.381716	0.553831	0.0395413	0.999978	-0.0525532	0.999998	119	114	118	114
AT1G11300	1.26421	1.80022e-06	0.239465	0.999978	-0.043752	0.999998	242	714	275	228
AT1G11310	0.766793	0.00765488	0.0827991	0.999978	-0.216258	0.999998	3746	8027	4243	3493
AT1G11320	0.0940598	0.999996	0.24137	0.999978	-0.418583	0.999998	81	108	93	60
AT1G11330	0.0545616	0.999996	-0.408447	0.960033	-0.748155	0.169414	1238	1605	972	726
AT1G11340	-0.847677	0.0958221	-0.44879	0.999978	-0.196434	0.999998	82	55	56	71
AT1G11350	-0.14974	0.85793	0.199598	0.999978	-0.148094	0.999998	882	987	968	796
AT1G11360	0.383527	0.266677	0.0554111	0.999978	-0.14186	0.999998	313	511	313	283
AT1G11362	#N/A	#N/A	#N/A	#N/A	#N/A	#N/A	0	0	0	0
AT1G11370	-0.203684	0.999996	1.97738	0.999978	0.0173734	0.999998	0	0	1	0
AT1G11380	-0.226219	0.96353	0.0380349	0.999978	-0.137089	0.999998	55	58	54	50
AT1G11390	-0.138943	0.96353	0.142394	0.999978	-0.130664	0.999998	338	363	350	307
AT1G11400	0.265227	0.744162	-0.00422332	0.999978	-0.0843687	0.999998	170	235	159	168
AT1G11410	-0.331467	0.292619	0.443567	0.513016	0.300072	0.999998	607	601	780	740
AT1G11420	-0.410443	0.96353	-0.514454	0.999978	0.483859	0.999998	15	14	10	21
AT1G11430	-0.226695	0.566611	0.0181611	0.999978	0.124385	0.999998	1620	1719	1580	1763
AT1G11440	-0.238843	0.665271	0.356319	0.999978	-0.0202178	0.999998	227	239	279	223
AT1G11450	2.28247	0.198638	-0.729613	0.999978	0.511994	0.999998	3	14	2	3
AT1G11460	0.470753	0.999996	0.0578175	0.999978	-1.85725	0.999998	0	2	0	0
AT1G11470	-0.287998	0.999996	1.95323	0.999978	0.0330689	0.999998	0	0	1	0
AT1G11475	0.117476	0.999996	-0.327594	0.999978	0.0710646	0.999998	241	322	185	250
AT1G11480	0.0726888	0.999996	0.023129	0.999978	-0.0734688	0.999998	761	989	743	721
AT1G11490	-1.16226	0.735707	-3.50154	0.999978	-0.379454	0.999998	4	2	0	3
AT1G11500	-1.11872	0.762371	-1.59818	0.999978	-0.380788	0.999998	4	2	1	3
AT1G11510	#N/A	#N/A	#N/A	#N/A	#N/A	#N/A	0	0	0	0
AT1G11520	#N/A	#N/A	#N/A	#N/A	#N/A	#N/A	0	0	0	0
AT1G11530	-0.156157	0.932313	0.115568	0.999978	-0.0790136	0.999998	347	391	357	323
AT1G11540	-4.05687	0.325969	-0.606997	0.999978	-3.83163	0.999998	5	0	3	0
AT1G11545	-0.207884	0.96353	-0.0966909	0.999978	0.469313	0.999998	95	100	81	128
AT1G11550	#N/A	#N/A	#N/A	#N/A	#N/A	#N/A	0	0	0	0
AT1G11560	1.63428	0.96353	0.0766358	0.999978	0.0178577	0.999998	0	1	0	0
AT1G11570	-1.25347	0.49148	-1.76397	0.999978	-0.38743	0.999998	8	4	2	6
AT1G11572	2.43439	0.765884	1.99769	0.999978	2.65984	0.999998	0	2	1	2
AT1G11580	-2.58937	0	-0.540826	0.568441	0.0352127	0.999998	540	107	377	537
AT1G11590	-0.329578	0.999996	3.25289	0.999978	0.0325972	0.999998	0	0	2	0
AT1G11592	#N/A	#N/A	#N/A	#N/A	#N/A	#N/A	0	0	0	0
AT1G11593	#N/A	#N/A	#N/A	#N/A	#N/A	#N/A	0	0	0	0
AT1G11600	4.23055	0.303224	0.0223739	0.999978	0.0595667	0.999998	0	8	0	0
AT1G11608	#N/A	#N/A	#N/A	#N/A	#N/A	#N/A	0	0	0	0
AT1G11610	#N/A	#N/A	#N/A	#N/A	#N/A	#N/A	0	0	0	0
AT1G11620	#N/A	#N/A	#N/A	#N/A	#N/A	#N/A	0	0	0	0
AT1G11630	0.00893206	0.999996	0.480078	0.905543	0.299561	0.999998	111	138	149	136
AT1G11640	#N/A	#N/A	#N/A	#N/A	#N/A	#N/A	0	0	0	0
AT1G11650	-0.298527	0.392412	-0.131673	0.999978	-0.0561998	0.999998	4226	4293	3736	4126
AT1G11655	#N/A	#N/A	#N/A	#N/A	#N/A	#N/A	0	0	0	0
AT1G11660	-0.217495	0.572626	0.0263737	0.999978	-0.100945	0.999998	714	759	699	663
AT1G11670	-0.25414	0.96353	-0.873926	0.812517	-0.260163	0.999998	61	62	31	51
AT1G11680	-0.180677	0.696801	0.0856966	0.999978	0.127196	0.999998	1238	1348	1257	1349
AT1G11684	#N/A	#N/A	#N/A	#N/A	#N/A	#N/A	0	0	0	0
AT1G11690	#N/A	#N/A	#N/A	#N/A	#N/A	#N/A	0	0	0	0
AT1G11700	-1.00691	0.00136792	0.258834	0.999978	0.111123	0.999998	392	234	447	432
AT1G11710	0.429498	0.731747	0.309481	0.999978	0.234399	0.999998	43	67	50	49
AT1G11720	-0.802587	0.000280506	-0.191126	0.999978	0.229854	0.999998	1565	1107	1317	1838
AT1G11730	-0.0619598	0.999996	-2.12569	0.631652	0.0916713	0.999998	15	18	3	16
AT1G11735	#N/A	#N/A	#N/A	#N/A	#N/A	#N/A	0	0	0	0
AT1G11740	-1.66854	0.488468	0.297429	0.999978	0.378434	0.999998	6	2	7	8
AT1G11750	-0.448277	0.122769	-0.107683	0.999978	0.0991066	0.999998	1625	1462	1439	1760
AT1G11755	-0.179079	0.927141	-0.148055	0.999978	0.07771	0.999998	158	173	139	167
AT1G11760	0.557018	0.325432	0.08408	0.999978	-0.333395	0.999998	67	121	68	53
AT1G11765	#N/A	#N/A	#N/A	#N/A	#N/A	#N/A	0	0	0	0
AT1G11770	1.65019	0.96353	0.0265584	0.999978	0.0566638	0.999998	0	1	0	0
AT1G11780	0.0491799	0.999996	0.268356	0.999978	0.194589	0.999998	162	205	186	186
AT1G11785	1.55464	0.386708	2.58784	0.313743	2.36769	0.685388	3	12	19	17
AT1G11790	-0.734435	0.00315291	-0.0865059	0.999978	-0.120451	0.999998	564	420	508	533
AT1G11800	-0.593668	0.145154	0.0268459	0.999978	-0.0355131	0.999998	142	116	139	138
AT1G11810	-2.92985	0.620787	-2.65107	0.999978	-2.6353	0.999998	2	0	0	0
AT1G11820	-0.216151	0.666163	0.197763	0.999978	0.298268	0.999998	604	602	648	766
AT1G11840	-1.39289	7.19017e-09	-0.0280579	0.999978	-0.0255177	0.999998	3780	1706	3573	3750
AT1G11850	2.71378	3.01859e-05	0.984649	0.999978	-0.128767	0.999998	85	235	85	58
AT1G11860	-1.16447	8.35645e-06	-0.268554	0.999978	0.0170479	0.999998	16706	9015	12864	17038
AT1G11870	-0.570137	0.0311448	-0.0845875	0.999978	-0.0288956	0.999998	553	456	496	543
AT1G11880	0.0529819	0.999996	-0.0729289	0.999978	-0.200489	0.999998	118	151	108	102
AT1G11890	-0.131912	0.935868	-0.432482	0.646205	-0.496211	0.628616	926	1038	664	655
AT1G11900	-0.100819	0.999996	0.408786	0.999978	0.103123	0.999998	43	50	55	46
AT1G11905	0.132838	0.98794	-0.118016	0.999978	-0.89072	0.114805	192	259	169	103
AT1G11910	0.206046	0.800321	0.211945	0.999978	0.00991319	0.999998	9443	13756	10607	9404
AT1G11915	-3.45076	0.487194	-1.21351	0.999978	-0.0152187	0.999998	3	0	1	3
AT1G11920	1.55153	0.974882	0.0525397	0.999978	0.0335632	0.999998	0	1	0	0
AT1G11925	1.94553	0.590143	0.089163	0.999978	-1.88002	0.999998	1	6	1	0
AT1G11930	0.0445584	0.999996	0.0215893	0.999978	-0.129523	0.999998	993	1266	969	903
AT1G11940	-0.310972	0.837635	-0.038038	0.999978	-0.262137	0.999998	82	82	77	68
AT1G11950	0.854822	0.0692546	-0.341352	0.999978	-0.516849	0.999998	69	154	52	48
AT1G11960	-0.0578345	0.999996	0.175429	0.999978	0.160149	0.999998	338	421	354	354
AT1G11970	#N/A	#N/A	#N/A	#N/A	#N/A	#N/A	0	0	0	0
AT1G11980	#N/A	#N/A	#N/A	#N/A	#N/A	#N/A	0	0	0	0
AT1G11990	2.22171	0.169536	1.48657	0.999978	2.13655	0.999998	2	13	6	10
AT1G12000	-0.0253778	0.999996	-0.36347	0.884085	0.013857	0.999998	689	843	519	681
AT1G12010	-1.99258	0.019625	1.03693	0.625881	-0.431246	0.999998	27	8	53	20
AT1G12013	#N/A	#N/A	#N/A	#N/A	#N/A	#N/A	0	0	0	0
AT1G12015	#N/A	#N/A	#N/A	#N/A	#N/A	#N/A	0	0	0	0
AT1G12020	0.580602	0.267577	0.331215	0.999978	0.165726	0.999998	280	351	329	313
AT1G12030	1.16156	0.707374	-0.695367	0.999978	-0.0175956	0.999998	2	6	1	2
AT1G12040	#N/A	#N/A	#N/A	#N/A	#N/A	#N/A	0	0	0	0
AT1G12050	-0.362145	0.275229	-0.00255595	0.999978	-0.0309207	0.999998	879	829	845	857
AT1G12060	-1.38519	0.00372204	-0.409762	0.999978	-0.182623	0.999998	103	48	73	92
AT1G12064	#N/A	#N/A	#N/A	#N/A	#N/A	#N/A	0	0	0	0
AT1G12070	1.64214	0.96353	0.086012	0.999978	1.8803	0.999998	0	1	0	1
AT1G12080	0.688	0.223517	-1.04186	0.464252	0.764398	0.999998	73	143	33	126
AT1G12090	-0.884532	0.00330388	0.820381	0.0721995	0.508327	0.999998	12734	8307	21552	17931
AT1G12100	-0.305965	0.999996	1.14835	0.999978	0.312456	0.999998	4	4	9	5
AT1G12110	-0.4213	0.219467	0.0730448	0.999978	0.129072	0.999998	2332	1468	2096	2555
AT1G12120	0.0904333	0.999996	0.30597	0.999978	0.298296	0.999998	759	1000	900	931
AT1G12130	1.65335	0.96353	1.95132	0.999978	0.0377588	0.999998	0	1	1	0
AT1G12140	-0.23506	0.513726	-0.288189	0.999978	-0.15407	0.999998	1079	1131	848	968
AT1G12150	0.250706	0.999996	-0.180428	0.999978	0.116187	0.999998	12	17	12	13
AT1G12160	2.15485	1.24869e-06	0.569258	0.999978	0.17509	0.999998	34	191	49	38
AT1G12170	#N/A	#N/A	#N/A	#N/A	#N/A	#N/A	0	0	0	0
AT1G12180	#N/A	#N/A	#N/A	#N/A	#N/A	#N/A	0	0	0	0
AT1G12190	#N/A	#N/A	#N/A	#N/A	#N/A	#N/A	0	0	0	0
AT1G12200	-0.201264	0.868237	-0.98231	0.0518716	-0.477498	0.999998	227	245	112	164
AT1G12210	0.672965	0.0988704	-0.440744	0.999978	-0.68315	0.969444	130	256	92	80
AT1G12211	1.55153	0.974882	0.0525397	0.999978	0.0335632	0.999998	0	1	0	0
AT1G12220	0.335185	0.26143	0.0470485	0.999978	-0.223872	0.999998	403	633	404	342
AT1G12230	-0.375296	0.171506	0.0313501	0.999978	0.00318735	0.999998	863	821	842	865
AT1G12240	-0.227666	0.806825	0.739724	0.221172	0.369992	0.999998	2317	3418	5408	3371
AT1G12244	-1.06688	0.0329636	0.186803	0.999978	0.196621	0.999998	106	59	110	127
AT1G12250	-0.397395	0.14498	0.123785	0.999978	-0.00418214	0.999998	887	834	925	888
AT1G12260	-0.957443	0.400359	-1.14299	0.999978	-0.157953	0.999998	19	12	8	17
AT1G12270	0.117838	0.932397	-0.0724406	0.999978	0.0623366	0.999998	648	870	592	674
AT1G12280	-0.466261	0.128116	-0.105953	0.999978	0.0152694	0.999998	401	356	357	405
AT1G12290	0.956863	0.0113935	-0.293885	0.999978	-0.454389	0.999998	216	511	173	163
AT1G12294	#N/A	#N/A	#N/A	#N/A	#N/A	#N/A	0	0	0	0
AT1G12300	0.123002	0.999996	-0.233706	0.999978	-0.198236	0.999998	59	83	51	51
AT1G12310	0.238353	0.526404	0.210666	0.999978	0.0998219	0.999998	484	702	537	518
AT1G12320	0.590092	0.125145	-0.116178	0.999978	-0.393548	0.999998	121	224	107	92
AT1G12330	-0.467247	0.222113	0.301359	0.999978	0.163718	0.999998	247	216	287	279
AT1G12340	-2.85249	0.650379	-2.62985	0.999978	1.18452	0.999998	3	0	0	2
AT1G12350	0.107381	0.999996	0.00940683	0.999978	-0.0388988	0.999998	302	407	291	290
AT1G12360	0.425443	0.0909421	-0.107141	0.999978	-0.323528	0.999998	1155	1924	1031	917
AT1G12370	-0.574181	0.209306	0.586796	0.694136	0.317951	0.999998	234	190	329	302
AT1G12380	-0.178584	0.929324	0.127211	0.999978	0.155163	0.999998	163	175	168	182
AT1G12390	0.571056	0.10562	0.125835	0.999978	0.0495441	0.999998	143	264	150	152
AT1G12400	-0.251269	0.862492	-0.269605	0.999978	-0.124664	0.999998	92	94	75	85
AT1G12410	-0.209569	0.618904	-0.071005	0.999978	-0.0344411	0.999998	2358	2515	2156	2301
AT1G12411	#N/A	#N/A	#N/A	#N/A	#N/A	#N/A	0	0	0	0
AT1G12420	1.09062	1.82607e-05	-0.172968	0.999978	-0.466904	0.999998	281	739	238	202
AT1G12423	#N/A	#N/A	#N/A	#N/A	#N/A	#N/A	0	0	0	0
AT1G12430	0.379609	0.247487	0.0953285	0.999978	0.175903	0.999998	354	562	359	401
AT1G12440	1.04951	1.60211e-07	0.597262	0.0864106	0.107591	0.999998	580	1494	846	622
AT1G12450	-0.276752	0.860144	-0.0596123	0.999978	0.225604	0.999998	80	82	74	93
AT1G12451	#N/A	#N/A	#N/A	#N/A	#N/A	#N/A	0	0	0	0
AT1G12460	-0.169394	0.952104	0.605973	0.518821	0.267511	0.999998	247	247	337	273
AT1G12470	0.0754895	0.999996	0.100745	0.999978	-0.0340384	0.999998	778	1014	802	760
AT1G12480	-0.612566	0.21496	-0.190446	0.999978	-0.458242	0.999998	121	97	102	85
AT1G12490	-0.203795	0.999996	0.0760575	0.999978	1.88736	0.999998	0	0	0	1
AT1G12500	-0.715017	0.00212655	0.384413	0.717715	0.210832	0.999998	836	629	1019	981
AT1G12510	#N/A	#N/A	#N/A	#N/A	#N/A	#N/A	0	0	0	0
AT1G12520	0.634084	0.0938095	-0.697473	0.393056	0.0105276	0.999998	1219	1643	619	1162
AT1G12530	0.183521	0.89683	-0.124252	0.999978	-0.176097	0.999998	121	169	106	107
AT1G12540	#N/A	#N/A	#N/A	#N/A	#N/A	#N/A	0	0	0	0
AT1G12550	-1.19635	0.0022835	-0.0665133	0.999978	-0.300449	0.999998	117	62	107	95
AT1G12560	#N/A	#N/A	#N/A	#N/A	#N/A	#N/A	0	0	0	0
AT1G12570	3.15255	1.06459e-05	0.417333	0.999978	1.44245	0.969444	12	131	15	34
AT1G12580	0.301536	0.330284	0.0138785	0.999978	-0.0365016	0.999998	630	945	604	622
AT1G12590	#N/A	#N/A	#N/A	#N/A	#N/A	#N/A	0	0	0	0
AT1G12600	-0.640692	0.986173	-0.826798	0.999978	0.946	0.999998	4	3	2	8
AT1G12610	2.93713	0.620952	1.99559	0.999978	0.00456535	0.999998	0	3	1	0
AT1G12620	-0.469684	0.441261	-0.327051	0.999978	0.0471919	0.999998	99	87	73	101
AT1G12630	-5.0126	0.162513	-2.85313	0.686105	-2.12922	0.999998	10	0	1	2
AT1G12640	0.347087	0.220261	0.0980928	0.999978	-0.209877	0.999998	601	952	617	519
AT1G12650	0.264141	0.554539	0.143185	0.999978	0.0580923	0.999998	276	405	290	289
AT1G12660	#N/A	#N/A	#N/A	#N/A	#N/A	#N/A	0	0	0	0
AT1G12663	#N/A	#N/A	#N/A	#N/A	#N/A	#N/A	0	0	0	0
AT1G12665	#N/A	#N/A	#N/A	#N/A	#N/A	#N/A	0	0	0	0
AT1G12672	-0.296604	0.999996	1.90637	0.984095	2.3704	0.89371	2	2	8	12
AT1G12680	0.487556	0.106195	0.0951559	0.999978	0.193227	0.999998	316	547	324	360
AT1G12700	-0.409027	0.61292	0.142805	0.999978	0.172034	0.999998	82	77	87	92
AT1G12710	-0.433163	0.211187	-0.333991	0.999978	0.0616937	0.999998	282	259	217	290
AT1G12730	-0.478489	0.174512	-0.307666	0.999978	-0.30422	0.999998	232	208	182	185
AT1G12740	#N/A	#N/A	#N/A	#N/A	#N/A	#N/A	0	0	0	0
AT1G12750	-0.888872	0.000231833	-0.122842	0.999978	0.259609	0.999998	498	334	438	594
AT1G12760	0.26575	0.450394	0.0949596	0.999978	-0.0700396	0.999998	1043	1555	1073	987
AT1G12770	-0.0307002	0.999996	-0.133611	0.999978	0.197953	0.999998	687	838	602	785
AT1G12775	-1.1521	0.0311448	-0.791264	0.807227	-0.226539	0.999998	66	35	36	57
AT1G12780	1.303	2.5223e-06	0.171856	0.999978	0.144968	0.999998	435	1313	467	475
AT1G12790	0.0630521	0.999996	-0.0211339	0.999978	0.0115994	0.999998	41	54	39	41
AT1G12800	-0.561831	0.0561328	0.0105658	0.999978	0.132509	0.999998	5349	4457	5155	5841
AT1G12805	#N/A	#N/A	#N/A	#N/A	#N/A	#N/A	0	0	0	0
AT1G12810	0.264702	0.592302	0.127307	0.999978	-0.074278	0.999998	322	480	337	303
AT1G12820	0.210332	0.625416	0.173166	0.999978	0.111059	0.999998	786	1116	852	850
AT1G12830	0.471463	0.166261	0.302108	0.999978	0.0310576	0.999998	150	256	177	153
AT1G12840	-0.475937	0.0599162	-0.0543566	0.999978	-0.104383	0.999998	2433	2165	2258	2246
AT1G12845	-1.02497	0.100861	0.146423	0.999978	-0.192895	0.999998	140	76	189	151
AT1G12850	0.0950833	0.999996	0.258797	0.999978	0.104114	0.999998	745	982	853	801
AT1G12855	-0.188774	0.999996	1.92795	0.999978	0.0556189	0.999998	0	0	1	0
AT1G12860	-0.111117	0.999996	0.136972	0.999978	0.0266209	0.999998	425	485	447	435
AT1G12870	-2.0969	0.860144	-1.81655	0.999978	-1.87525	0.999998	1	0	0	0
AT1G12880	0.155507	0.941197	0.279194	0.999978	0.103249	0.999998	180	248	209	193
AT1G12890	1.35341	0.764037	0.864896	0.999978	-1.86805	0.999998	1	4	2	0
AT1G12900	-1.17958	3.74115e-05	-0.00100031	0.999978	-0.0193554	0.999998	37922	19731	34766	37073
AT1G12910	0.427634	0.169135	0.267963	0.999978	-0.0249181	0.999998	287	478	332	281
AT1G12920	-0.0155601	0.999996	-0.0246514	0.999978	-0.101369	0.999998	1247	1490	1175	1161
AT1G12930	-0.173637	0.766233	-0.0635512	0.999978	-0.0459373	0.999998	526	575	483	509
AT1G12938	#N/A	#N/A	#N/A	#N/A	#N/A	#N/A	0	0	0	0
AT1G12940	3.57075	1.32484e-09	0.352065	0.999978	-2.36107	0.940318	12	181	15	2
AT1G12950	#N/A	#N/A	#N/A	#N/A	#N/A	#N/A	0	0	0	0
AT1G12960	#N/A	#N/A	#N/A	#N/A	#N/A	#N/A	0	0	0	0
AT1G12970	0.474641	0.29528	0.13989	0.999978	0.00671794	0.999998	139	238	149	138
AT1G12980	#N/A	#N/A	#N/A	#N/A	#N/A	#N/A	0	0	0	0
AT1G12990	0.303219	0.301125	0.299483	0.999978	0.0676968	0.999998	1125	1737	1335	1180
AT1G13000	0.46673	0.105944	0.0957879	0.999978	-0.239932	0.999998	473	783	487	398
AT1G13010	#N/A	#N/A	#N/A	#N/A	#N/A	#N/A	0	0	0	0
AT1G13020	0.178603	0.730551	0.0936718	0.999978	-0.11379	0.999998	956	1308	980	873
AT1G13030	0.13193	0.999996	-0.0955056	0.999978	0.0552109	0.999998	123	168	111	127
AT1G13040	0.0198825	0.999996	0.101371	0.999978	0.770368	0.999998	23	29	24	39
AT1G13050	0.111091	0.999996	-0.505183	0.999978	0.170805	0.999998	34	46	23	38
AT1G13060	0.00158745	0.999996	-0.0410302	0.999978	-0.167662	0.999998	1480	1818	1388	1300
AT1G13080	0.210152	0.621462	0.338287	0.872134	0.156302	0.999998	850	1255	1017	993
AT1G13090	0.115983	0.969428	0.0753498	0.999978	0.0554691	0.999998	1300	1738	1311	1336
AT1G13100	0.428761	0.303224	0.401034	0.999978	0.192033	0.999998	150	249	190	171
AT1G13110	0.211263	0.664189	0.145274	0.999978	-0.0986201	0.999998	2157	3166	2334	2008
AT1G13120	0.0565579	0.999996	-0.0868058	0.999978	0.0195703	0.999998	302	388	273	305
AT1G13130	-1.46146	0.426685	0.0424901	0.999978	0.364141	0.999998	7	3	7	9
AT1G13140	1.15809	0.473815	0.0573721	0.999978	0.564716	0.999998	6	17	6	9
AT1G13150	0.514202	0.730799	0.629593	0.999978	0.53816	0.999998	20	36	30	29
AT1G13160	0.223302	0.643957	0.284461	0.999978	0.300617	0.999998	389	543	453	480
AT1G13170	-0.856786	0.000783405	-0.161748	0.999978	0.144558	0.999998	393	268	336	434
AT1G13180	-0.0104362	0.999996	-0.254114	0.999978	-0.334262	0.999998	171	214	143	136
AT1G13190	0.349309	0.220128	0.266393	0.999978	0.107159	0.999998	524	825	608	562
AT1G13195	0.0983415	0.999996	0.0795356	0.999978	-0.385357	0.999998	119	156	120	91
AT1G13200	-2.18109	0.846707	-1.84053	0.999978	-1.85971	0.999998	1	0	0	0
AT1G13210	0.571086	0.0725859	-0.216857	0.999978	-0.441803	0.999998	3461	5846	3169	2781
AT1G13220	0.021986	0.999996	-0.069452	0.999978	0.0429781	0.999998	390	491	358	400
AT1G13230	2.89906	0.628288	0.0500854	0.999978	0.0372457	0.999998	0	3	0	0
AT1G13240	#N/A	#N/A	#N/A	#N/A	#N/A	#N/A	0	0	0	0
AT1G13245	1.13346	9.33799e-07	0.0882754	0.999978	0.180788	0.999998	363	986	369	407
AT1G13250	-0.661071	0.0167643	0.0194351	0.999978	0.00470649	0.999998	368	287	356	370
AT1G13260	1.30535	2.18886e-05	0.121518	0.999978	0.00712889	0.999998	1291	3201	1463	1371
AT1G13270	-0.290516	0.4155	-0.420824	0.667821	0.0206305	0.999998	733	748	541	739
AT1G13280	-0.721377	0.00447286	0.141751	0.999978	0.328331	0.999998	451	338	475	561
AT1G13290	#N/A	#N/A	#N/A	#N/A	#N/A	#N/A	0	0	0	0
AT1G13300	2.36725	0.779684	0.069516	0.999978	0.021729	0.999998	0	2	0	0
AT1G13310	-0.447508	0.86069	-0.833027	0.999978	-1.06539	0.999998	41	37	22	19
AT1G13320	0.0144886	0.999996	0.100277	0.999978	0.046629	0.999998	1001	1248	1027	1032
AT1G13330	1.02471	0.398845	0.829712	0.999978	0.45454	0.999998	9	20	14	11
AT1G13340	0.908883	0.0585508	-0.564738	0.999978	-0.614124	0.999998	576	1317	343	291
AT1G13350	-0.035111	0.999996	-0.0192133	0.999978	0.0782189	0.999998	710	857	670	753
AT1G13360	0.223993	0.625583	0.196851	0.999978	-0.00596133	0.999998	1637	2439	1858	1618
AT1G13370	-1.77521	0.24616	-1.14795	0.999978	-1.86452	0.999998	12	4	5	3
AT1G13380	-0.233702	0.694655	0.285086	0.999978	0.42763	0.999998	213	222	247	287
AT1G13390	0.157033	0.895525	0.129303	0.999978	0.309793	0.999998	544	769	585	672
AT1G13400	1.5934	0.970606	1.93396	0.999978	0.049466	0.999998	0	1	1	0
AT1G13410	-0.369171	0.932081	0.104968	0.999978	0.397323	0.999998	23	22	24	30
AT1G13420	-1.08163	0.937555	-0.726332	0.999978	1.82111	0.999998	2	1	1	8
AT1G13430	-0.206554	0.999996	3.62757	0.999978	1.90656	0.999998	0	0	4	1
AT1G13440	-0.606246	0.0326021	-0.304139	0.999978	-0.152844	0.999998	20074	16200	15480	18042
AT1G13448	#N/A	#N/A	#N/A	#N/A	#N/A	#N/A	0	0	0	0
AT1G13450	0.232799	0.562044	0.109222	0.999978	0.171095	0.999998	375	547	389	420
AT1G13460	-0.256635	0.546686	0.114927	0.999978	-0.119096	0.999998	385	396	396	355
AT1G13470	1.01709	0.000946927	0.0700523	0.999978	-0.369161	0.999998	2239	5675	2552	2052
AT1G13480	-0.677285	0.766233	-1.26513	0.999978	-1.37931	0.999998	16	12	6	6
AT1G13485	#N/A	#N/A	#N/A	#N/A	#N/A	#N/A	0	0	0	0
AT1G13490	#N/A	#N/A	#N/A	#N/A	#N/A	#N/A	0	0	0	0
AT1G13500	#N/A	#N/A	#N/A	#N/A	#N/A	#N/A	0	0	0	0
AT1G13510	#N/A	#N/A	#N/A	#N/A	#N/A	#N/A	0	0	0	0
AT1G13520	2.35366	0.0488601	1.13752	0.999978	-1.46961	0.999998	12	120	13	3
AT1G13530	4.19518	4.58243e-07	2.27893	0.202815	1.43921	0.999998	5	121	25	14
AT1G13540	3.40035	1.39071e-08	1.93792	0.0687488	1.17445	0.999998	11	149	42	25
AT1G13550	2.75981	8.68841e-07	1.02601	0.861432	0.792771	0.999998	15	129	30	26
AT1G13560	-0.333152	0.230766	-0.078486	0.999978	0.0808561	0.999998	1320	1302	1199	1402
AT1G13570	0.546283	0.0990667	0.225742	0.999978	0.0728424	0.999998	145	264	163	152
AT1G13580	0.363773	0.630888	0.394268	0.999978	0.285619	0.999998	69	110	87	84
AT1G13590	#N/A	#N/A	#N/A	#N/A	#N/A	#N/A	0	0	0	0
AT1G13600	2.91283	0.625595	3.29357	0.999978	0.00644852	0.999998	0	3	3	0
AT1G13605	#N/A	#N/A	#N/A	#N/A	#N/A	#N/A	0	0	0	0
AT1G13607	#N/A	#N/A	#N/A	#N/A	#N/A	#N/A	0	0	0	0
AT1G13608	-0.287812	0.999996	0.0522524	0.999978	1.90283	0.999998	0	0	0	1
AT1G13609	1.40449	0.599866	0.0480515	0.999978	3.6468	0.112323	2	7	2	29
AT1G13610	#N/A	#N/A	#N/A	#N/A	#N/A	#N/A	0	0	0	0
AT1G13620	#N/A	#N/A	#N/A	#N/A	#N/A	#N/A	0	0	0	0
AT1G13630	0.559096	0.593587	-0.345797	0.999978	-0.198555	0.999998	29	53	22	25
AT1G13635	-0.255114	0.999996	0.863089	0.999978	1.29778	0.999998	1	1	2	3
AT1G13640	-0.274934	0.636798	-0.22127	0.999978	0.0706619	0.999998	544	462	459	573
AT1G13650	-0.950047	0.000609377	0.236736	0.999978	0.479519	0.999998	734	470	849	1004
AT1G13670	4.38345	0.277494	0.0383446	0.999978	2.70352	0.999998	0	9	0	2
AT1G13680	#N/A	#N/A	#N/A	#N/A	#N/A	#N/A	0	0	0	0
AT1G13690	0.00223895	0.999996	0.165431	0.999978	0.0973994	0.999998	192	237	208	204
AT1G13700	2.88325	3.41186e-07	1.31126	0.452911	0.911135	0.999998	21	179	54	42
AT1G13710	-0.194794	0.999996	2.77947	0.999978	0.0104262	0.999998	0	0	2	0
AT1G13720	#N/A	#N/A	#N/A	#N/A	#N/A	#N/A	0	0	0	0
AT1G13730	-0.629286	0.0160994	0.114218	0.999978	0.184909	0.999998	503	395	516	576
AT1G13740	-0.617718	0.28386	0.317758	0.999978	-0.0442134	0.999998	130	121	161	120
AT1G13750	0.00638285	0.999996	-0.230808	0.999978	-0.590877	0.250993	837	1020	691	550
AT1G13755	#N/A	#N/A	#N/A	#N/A	#N/A	#N/A	0	0	0	0
AT1G13760	#N/A	#N/A	#N/A	#N/A	#N/A	#N/A	0	0	0	0
AT1G13770	0.0371402	0.999996	0.0355767	0.999978	0.0415118	0.999998	189	240	186	194
AT1G13780	0.184132	0.974882	0.112542	0.999978	0.162123	0.999998	84	118	87	94
AT1G13790	-0.163486	0.999996	-0.497654	0.999978	0.479882	0.999998	28	31	19	39
AT1G13800	-0.0167698	0.999996	0.038672	0.999978	0.0207258	0.999998	9	11	9	9
AT1G13810	-0.0592697	0.999996	0.13197	0.999978	0.483301	0.999998	76	90	80	106
AT1G13820	-0.539721	0.0318338	0.0365902	0.999978	0.0762157	0.999998	910	772	895	957
AT1G13830	2.29936	0.000258404	0.228891	0.999978	0.0161435	0.999998	18	108	20	18
AT1G13840	#N/A	#N/A	#N/A	#N/A	#N/A	#N/A	0	0	0	0
AT1G13850	#N/A	#N/A	#N/A	#N/A	#N/A	#N/A	0	0	0	0
AT1G13860	-0.676623	0.02607	-0.101422	0.999978	-0.044424	0.999998	362	276	319	344
AT1G13870	0.110816	0.999996	0.302849	0.999978	0.261321	0.999998	170	225	200	204
AT1G13880	0.598405	0.0342248	0.180175	0.999978	-0.0460258	0.999998	313	593	339	306
AT1G13890	#N/A	#N/A	#N/A	#N/A	#N/A	#N/A	0	0	0	0
AT1G13900	-0.109234	0.974882	0.236112	0.999978	0.161299	0.999998	491	562	556	548
AT1G13910	0.133379	0.999996	-0.146696	0.999978	0.0314331	0.999998	104	140	90	106
AT1G13920	-2.19338	6.48819e-05	0.0796973	0.999978	-0.144943	0.999998	89	24	98	83
AT1G13930	-0.794292	0.00479709	0.30422	0.999978	0.148109	0.999998	19057	12524	21651	20599
AT1G13940	0.255941	0.615016	0.120105	0.999978	-0.0406941	0.999998	308	455	321	299
AT1G13950	-0.324501	0.671101	-0.265648	0.999978	0.203884	0.999998	190	189	148	214
AT1G13960	0.539712	0.0356692	0.227218	0.999978	0.0355209	0.999998	363	651	408	371
AT1G13970	0.487779	0.637923	0.643236	0.999978	0.502933	0.999998	45	74	66	62
AT1G13980	-0.0316827	0.999996	-0.165438	0.999978	0.105912	0.999998	913	1108	783	978
AT1G13990	1.05472	0.00732517	-0.300772	0.999978	-0.665586	0.999998	1078	2276	841	674
AT1G14000	0.111487	0.960774	0.0711236	0.999978	-0.106116	0.999998	1430	1905	1447	1329
AT1G14010	-0.0656525	0.999996	-0.630769	0.424538	-0.651288	0.553457	452	515	269	269
AT1G14020	-0.155195	0.890034	0.209717	0.999978	-0.0509869	0.999998	243	265	268	234
AT1G14030	-0.506117	0.0510567	-0.103797	0.999978	0.0991235	0.999998	863	760	783	912
AT1G14040	0.293691	0.96353	0.044362	0.999978	0.164139	0.999998	28	43	28	31
AT1G14048	#N/A	#N/A	#N/A	#N/A	#N/A	#N/A	0	0	0	0
AT1G14060	0.364256	0.564552	-0.229095	0.999978	0.32731	0.999998	100	159	82	125
AT1G14070	0.125213	0.999996	-0.0141924	0.999978	0.0981088	0.999998	57	76	54	61
AT1G14071	#N/A	#N/A	#N/A	#N/A	#N/A	#N/A	0	0	0	0
AT1G14080	2.29531	0.0518452	0.72264	0.999978	-0.652842	0.999998	5	32	8	3
AT1G14100	-0.71139	0.96353	0.586865	0.999978	0.561769	0.999998	4	3	6	6
AT1G14110	#N/A	#N/A	#N/A	#N/A	#N/A	#N/A	0	0	0	0
AT1G14120	#N/A	#N/A	#N/A	#N/A	#N/A	#N/A	0	0	0	0
AT1G14130	0.560701	0.307878	-0.0210891	0.999978	-0.0204184	0.999998	78	141	73	77
AT1G14140	0.20752	0.830382	0.105122	0.999978	0.196505	0.999998	154	220	159	176
AT1G14150	-1.65432	0	-0.248597	0.999978	0.155413	0.999998	1567	617	1259	1786
AT1G14160	-3.38239	0.490627	-3.10076	0.999978	-3.18518	0.999998	3	0	0	0
AT1G14170	0.510968	0.121971	0.042199	0.999978	-0.206273	0.999998	321	579	324	274
AT1G14180	-0.21309	0.980215	-0.0331943	0.999978	0.214671	0.999998	62	66	58	72
AT1G14185	-2.2635	0.349453	-3.79894	0.999978	-3.84066	0.999998	5	1	0	0
AT1G14190	-2.74775	0.0104389	-1.26349	0.862738	-0.421004	0.999998	23	4	9	17
AT1G14200	1.03074	2.20103e-05	0.160492	0.999978	0.0523465	0.999998	297	746	318	308
AT1G14205	0.231691	0.999996	0.637753	0.999978	-0.330506	0.999998	37	55	56	29
AT1G14210	-0.462629	0.385389	-0.0867489	0.999978	0.109882	0.999998	174	147	154	188
AT1G14220	#N/A	#N/A	#N/A	#N/A	#N/A	#N/A	0	0	0	0
AT1G14225	#N/A	#N/A	#N/A	#N/A	#N/A	#N/A	0	0	0	0
AT1G14230	-0.107211	0.999996	-0.327587	0.999978	-0.139137	0.999998	375	427	285	342
AT1G14240	-1.98915	0.515594	-1.63067	0.999978	-0.863977	0.999998	4	1	1	2
AT1G14250	0.473392	0.436796	1.22321	0.0226043	0.811591	0.609386	943	1387	1799	1291
AT1G14260	1.79526	3.95209e-05	-0.544752	0.999978	-1.21917	0.724093	38	165	25	16
AT1G14270	-0.525332	0.027212	-0.102374	0.999978	0.104191	0.999998	998	847	879	1076
AT1G14280	-0.401313	0.153457	0.535849	0.217404	0.142537	0.999998	1031	901	1285	1064
AT1G14290	-0.405525	0.36639	0.496757	0.770803	0.314297	0.999998	320	276	441	401
AT1G14300	0.0741109	0.999996	-0.39779	0.999978	-0.0809161	0.999998	167	218	122	157
AT1G14310	-0.0495481	0.999996	0.223413	0.999978	0.0844642	0.999998	146	174	164	154
AT1G14315	-2.14924	0.853476	-1.82446	0.999978	-0.00176989	0.999998	1	0	0	1
AT1G14320	0.135727	0.918234	-0.0864354	0.999978	-0.0409873	0.999998	4518	6055	4031	4361
AT1G14330	1.0202	0.00190408	0.60212	0.651969	-0.107844	0.999998	130	340	191	121
AT1G14340	-0.0815924	0.999996	-0.324352	0.999978	-0.186913	0.999998	231	270	177	202
AT1G14345	-0.907813	7.30621e-06	0.0304261	0.999978	0.192389	0.999998	1563	998	1521	1829
AT1G14350	-0.55303	0.210315	0.374742	0.999978	0.439121	0.999998	171	140	208	235
AT1G14360	0.0167863	0.999996	-0.894902	0.212163	-0.894316	0.324907	877	1224	433	457
AT1G14370	1.33	1.02179e-08	-0.381711	0.978637	-0.396215	0.999998	482	1447	354	358
AT1G14380	0.0544917	0.999996	0.163407	0.999978	0.24531	0.999998	438	557	468	510
AT1G14390	-0.784428	0.965977	-0.420453	0.999978	1.29768	0.999998	3	2	2	8
AT1G14400	0.370689	0.178652	-0.0461023	0.999978	-0.0685359	0.999998	1587	2563	1485	1508
AT1G14410	0.235577	0.662145	-0.152657	0.999978	-0.0489455	0.999998	337	498	293	324
AT1G14420	2.88982	0.630224	0.0788844	0.999978	0.0152903	0.999998	0	3	0	0
AT1G14430	1.48801	0.0689091	-0.876746	0.999978	0.176671	0.999998	20	68	10	23
AT1G14440	0.0496794	0.999996	-0.693543	0.999978	-0.415053	0.999998	62	80	37	46
AT1G14450	-0.467005	0.0684707	-0.330522	0.94934	-0.248513	0.999998	594	528	454	497
AT1G14455	-2.07697	0.860834	-1.84326	0.999978	0.0145621	0.999998	1	0	0	1
AT1G14460	0.113614	0.999996	0.285615	0.999978	0.100504	0.999998	266	358	312	284
AT1G14470	-0.324633	0.999996	-0.218232	0.999978	-0.147343	0.999998	18	18	15	16
AT1G14480	1.38632	0.00217641	0.725481	0.86126	0.0868674	0.999998	52	175	85	55
AT1G14490	1.07701	0.385342	0.549712	0.999978	-0.44866	0.999998	7	19	10	5
AT1G14500	#N/A	#N/A	#N/A	#N/A	#N/A	#N/A	0	0	0	0
AT1G14510	0.651712	0.00405437	-0.0110936	0.999978	-0.0494994	0.999998	431	826	409	414
AT1G14518	#N/A	#N/A	#N/A	#N/A	#N/A	#N/A	0	0	0	0
AT1G14520	-0.131773	0.999996	1.55468	0.124916	0.484652	0.999998	28	31	80	39
AT1G14530	0.119176	0.999996	-0.354343	0.999978	-0.0996108	0.999998	59	79	44	55
AT1G14540	-0.402314	0.86069	-0.47252	0.999978	0.392635	0.999998	37	34	25	49
AT1G14549	#N/A	#N/A	#N/A	#N/A	#N/A	#N/A	0	0	0	0
AT1G14550	-2.20791	0.840999	-1.84135	0.999978	0.00925045	0.999998	1	0	0	1
AT1G14560	0.119279	0.97011	-0.208885	0.999978	0.000312329	0.999998	267	358	221	267
AT1G14570	0.234416	0.511789	0.0316728	0.999978	0.0700468	0.999998	797	1156	782	832
AT1G14580	0.307096	0.471286	0.259054	0.999978	-0.247468	0.999998	631	883	719	516
AT1G14590	-0.272875	0.754703	0.270325	0.999978	0.265545	0.999998	144	147	166	173
AT1G14600	-0.0270091	0.999996	0.441652	0.999978	0.0262744	0.999998	65	77	83	67
AT1G14610	-0.0214722	0.999996	0.0743884	0.999978	0.222893	0.999998	1699	2055	1717	2016
AT1G14620	-0.298069	0.66257	-0.0934092	0.999978	0.187807	0.999998	123	123	111	139
AT1G14630	-1.3167	0.267183	-1.60529	0.785514	-1.12349	0.999998	20	10	6	9
AT1G14640	-0.235663	0.892605	-0.178792	0.999978	0.0225239	0.999998	95	96	81	97
AT1G14642	-0.24719	0.999996	-3.17584	0.999978	-0.469202	0.999998	3	3	0	2
AT1G14650	0.301873	0.275215	0.251666	0.999978	0.169447	0.999998	1096	1669	1251	1230
AT1G14660	0.424825	0.403336	0.174208	0.999978	0.249011	0.999998	104	172	113	123
AT1G14670	0.0490535	0.999996	-0.00607959	0.999978	-0.0732456	0.999998	1928	2472	1849	1822
AT1G14680	0.18029	0.999996	-0.15032	0.999978	0.0050668	0.999998	7	10	6	7
AT1G14685	0.363827	0.238242	0.0145645	0.999978	0.0717943	0.999998	400	644	394	416
AT1G14686	-2.14896	0.853476	0.0764188	0.999978	-1.87166	0.999998	1	0	1	0
AT1G14687	0.494439	0.850321	0.24978	0.999978	0.692258	0.999998	18	32	21	29
AT1G14688	#N/A	#N/A	#N/A	#N/A	#N/A	#N/A	0	0	0	0
AT1G14690	0.0679523	0.999996	0.304512	0.999978	0.058417	0.999998	654	848	776	677
AT1G14700	-1.94529	3.92853e-08	0.451359	0.999978	0.143781	0.999998	179	56	227	198
AT1G14710	-0.263466	0.427963	0.253199	0.999978	0.148456	0.999998	827	851	944	916
AT1G14720	0.124925	0.956717	0.307384	0.999978	0.286077	0.999998	488	661	582	596
AT1G14730	-1.29246	0.0645628	-1.27262	0.517797	-0.412837	0.999998	36	18	14	27
AT1G14740	1.02771	1.34434e-06	0.0179691	0.999978	-0.107539	0.999998	907	2258	889	836
AT1G14750	-0.574578	0.974882	-1.93922	0.999978	-1.15262	0.999998	5	4	1	2
AT1G14755	#N/A	#N/A	#N/A	#N/A	#N/A	#N/A	0	0	0	0
AT1G14760	#N/A	#N/A	#N/A	#N/A	#N/A	#N/A	0	0	0	0
AT1G14770	-0.220115	0.96353	0.0791732	0.999978	-0.038822	0.999998	64	68	65	62
AT1G14780	2.13806	0.00360137	-0.288032	0.999978	1.12657	0.999998	9	50	7	20
AT1G14790	0.455286	0.114403	0.167361	0.999978	-0.16487	0.999998	797	1316	885	739
AT1G14800	#N/A	#N/A	#N/A	#N/A	#N/A	#N/A	0	0	0	0
AT1G14810	-0.252828	0.59676	-0.117663	0.999978	0.148467	0.999998	811	806	708	937
AT1G14820	0.252225	0.678055	0.0618596	0.999978	-0.3158	0.999998	188	275	188	151
AT1G14830	-0.0734784	0.999996	0.0352601	0.999978	0.15857	0.999998	883	1038	866	985
AT1G14840	-0.481274	0.0638891	0.180525	0.999978	0.410376	0.893653	527	462	563	701
AT1G14850	0.148967	0.858427	-0.175726	0.999978	-0.0154286	0.999998	526	725	449	517
AT1G14860	6.72178	0.0391518	3.24191	0.999978	3.58234	0.999998	0	48	3	4
AT1G14870	2.3996	0	-0.707586	0.656484	-0.677311	0.999998	104	678	60	65
AT1G14880	0.972435	0.0829892	-0.193682	0.999978	-1.75978	0.00473692	17121	53066	15297	7193
AT1G14890	1.89017	1.42454e-10	0.886292	0.127759	0.255348	0.999998	91	427	163	108
AT1G14900	1.13575	0.0107702	0.069637	0.999978	0.0328782	0.999998	40	108	40	41
AT1G14910	-0.0700961	0.999996	0.00129019	0.999978	0.0182761	0.999998	874	1029	842	880
AT1G14920	-0.0697244	0.999996	0.416015	0.518821	-0.0325272	0.999998	850	1000	1085	828
AT1G14930	#N/A	#N/A	#N/A	#N/A	#N/A	#N/A	0	0	0	0
AT1G14940	#N/A	#N/A	#N/A	#N/A	#N/A	#N/A	0	0	0	0
AT1G14950	#N/A	#N/A	#N/A	#N/A	#N/A	#N/A	0	0	0	0
AT1G14960	#N/A	#N/A	#N/A	#N/A	#N/A	#N/A	0	0	0	0
AT1G14970	-0.826439	0.181756	-0.605901	0.999978	-0.748922	0.999998	68	47	43	40
AT1G14980	0.157876	0.851346	-0.378389	0.834904	0.0531756	0.999998	621	849	458	643
AT1G14990	-0.15847	0.999996	0.103015	0.999978	0.183616	0.999998	109	121	113	123
AT1G15000	-1.21422	0.000115721	0.112715	0.999978	0.302144	0.999998	195	104	202	240
AT1G15002	#N/A	#N/A	#N/A	#N/A	#N/A	#N/A	0	0	0	0
AT1G15010	1.39206	0.107929	-0.364205	0.999978	0.708585	0.999998	17	61	12	27
AT1G15015	1.65019	0.96353	0.0265584	0.999978	0.0566638	0.999998	0	1	0	0
AT1G15020	0.111574	0.999996	0.185596	0.999978	-0.0281425	0.999998	289	389	316	282
AT1G15030	0.0611181	0.999996	-0.00807878	0.999978	-0.0851414	0.999998	701	892	665	662
AT1G15040	3.71528	0.0112797	0.989299	0.999978	1.15253	0.999998	2	36	4	5
AT1G15045	#N/A	#N/A	#N/A	#N/A	#N/A	#N/A	0	0	0	0
AT1G15050	-4.06227	0.324908	-1.9237	0.999978	-3.82081	0.999998	5	0	1	0
AT1G15060	-0.0434217	0.999996	0.0215806	0.999978	-0.0354851	0.999998	860	1027	848	871
AT1G15080	-1.67665	0.00332477	-0.395729	0.999978	-0.559218	0.999998	67	26	49	45
AT1G15090	#N/A	#N/A	#N/A	#N/A	#N/A	#N/A	0	0	0	0
AT1G15100	-0.618299	0.110316	0.0894811	0.999978	-0.250139	0.999998	562	501	783	434
AT1G15110	0.456084	0.524623	0.175653	0.999978	-0.269216	0.999998	81	150	85	70
AT1G15120	-0.0940157	0.999996	-0.280784	0.999978	-0.262503	0.999998	1188	1372	937	983
AT1G15125	1.7367	3.9664e-05	-1.6687	0.0216166	-0.678179	0.999998	119	653	43	67
AT1G15130	0.135542	0.886243	-0.0686718	0.999978	-0.134522	0.999998	1672	2256	1534	1508
AT1G15140	-0.611666	0.0158213	-0.0935175	0.999978	0.181353	0.999998	1891	1512	1686	2164
AT1G15150	0.912594	0.882286	2.30206	0.728827	3.1958	0.291203	2	5	11	20
AT1G15160	-0.393602	0.78024	-0.821667	0.954034	-0.126851	0.999998	53	50	27	51
AT1G15165	-0.496065	0.56104	0.533059	0.999978	0.219157	0.999998	66	57	90	78
AT1G15170	-1.05883	0.00658227	0.215734	0.999978	-0.0961535	0.999998	165	92	189	156
AT1G15175	#N/A	#N/A	#N/A	#N/A	#N/A	#N/A	0	0	0	0
AT1G15180	-0.731763	0.00806375	0.467712	0.637569	0.173148	0.999998	525	376	676	602
AT1G15190	0.983334	0.733119	-0.295307	0.999978	-0.383844	0.999998	4	10	3	3
AT1G15200	-0.0223917	0.999996	0.0477367	0.999978	0.120662	0.999998	711	860	701	768
AT1G15210	#N/A	#N/A	#N/A	#N/A	#N/A	#N/A	0	0	0	0
AT1G15215	-0.0941069	0.999996	-0.166466	0.999978	0.230016	0.999998	84	97	72	98
AT1G15220	0.0473335	0.999996	-0.0253666	0.999978	-0.350226	0.999998	87	111	82	68
AT1G15230	-0.0476641	0.999996	-0.208306	0.999978	-0.0763027	0.999998	298	357	248	281
AT1G15240	0.132554	0.908015	-0.0593311	0.999978	-0.0764567	0.999998	778	1057	718	736
AT1G15250	0.370951	0.406021	0.129539	0.999978	0.0693441	0.999998	145	231	152	152
AT1G15260	-0.949044	5.05755e-05	0.159605	0.999978	0.248628	0.999998	687	427	714	847
AT1G15270	-0.340306	0.216131	-0.0228342	0.999978	-0.0721656	0.999998	1126	1099	1065	1074
AT1G15280	0.187688	0.697114	0.066422	0.999978	0.132037	0.999998	1069	1497	1071	1171
AT1G15290	0.0856028	0.999996	0.308361	0.999978	0.216546	0.999998	3546	4181	4160	4227
AT1G15310	-0.66417	0.632479	-2.04151	0.244096	-1.00412	0.999998	35	26	8	17
AT1G15320	-2.07743	0.860834	0.058183	0.999978	-1.85576	0.999998	1	0	1	0
AT1G15330	#N/A	#N/A	#N/A	#N/A	#N/A	#N/A	0	0	0	0
AT1G15340	0.32315	0.236217	0.397452	0.555608	0.139729	0.999998	1696	2608	2139	1877
AT1G15350	0.275373	0.593198	0.244135	0.999978	0.207919	0.999998	173	259	196	200
AT1G15360	#N/A	#N/A	#N/A	#N/A	#N/A	#N/A	0	0	0	0
AT1G15370	-0.147143	0.918972	-0.00498313	0.999978	0.00878631	0.999998	350	389	336	353
AT1G15380	4.80312	0.00038227	2.92672	0.417462	-2.28151	0.999998	4	477	14	1
AT1G15385	4.92721	0.211176	0.104812	0.999978	-0.00202247	0.999998	0	13	0	0
AT1G15390	-0.334611	0.383682	0.0224587	0.999978	-0.0125631	0.999998	294	289	286	291
AT1G15400	0.173361	0.766233	-0.0679312	0.999978	-0.234174	0.999998	449	625	410	381
AT1G15405	#N/A	#N/A	#N/A	#N/A	#N/A	#N/A	0	0	0	0
AT1G15410	-1.45487	7.84169e-07	-0.188149	0.999978	0.282352	0.999998	468	171	359	536
AT1G15415	-4.11388	0.315305	-1.88201	0.999978	-1.19562	0.999998	5	0	1	2
AT1G15420	0.234834	0.717159	0.0928629	0.999978	0.383849	0.999998	178	259	182	232
AT1G15430	0.4198	0.337698	-0.281578	0.999978	-0.329253	0.999998	138	227	108	110
AT1G15440	0.276672	0.562154	-0.0296807	0.999978	0.245601	0.999998	308	464	289	363
AT1G15450	#N/A	#N/A	#N/A	#N/A	#N/A	#N/A	0	0	0	0
AT1G15460	-0.172943	0.999996	2.72952	0.999978	1.91836	0.999998	0	0	2	1
AT1G15470	-0.38229	0.278527	-0.141876	0.999978	0.0573489	0.999998	247	234	215	256
AT1G15480	0.401536	0.534201	-0.477479	0.999978	0.437183	0.999998	86	142	60	115
AT1G15490	-0.294654	0.57265	0.0710025	0.999978	-0.123452	0.999998	169	169	170	155
AT1G15500	-0.355317	0.292824	0.108499	0.999978	0.181713	0.999998	3259	2975	3375	3711
AT1G15510	0.11531	0.999996	-0.406416	0.999978	0.51623	0.999998	152	207	113	217
AT1G15520	-2.19406	0.000108516	-1.76589	0.0342193	-2.57989	0.000125145	2590	591	445	219
AT1G15530	0.15093	0.927839	0.154465	0.999978	0.206425	0.999998	247	341	266	283
AT1G15540	#N/A	#N/A	#N/A	#N/A	#N/A	#N/A	0	0	0	0
AT1G15550	-1.7366	0.000482828	-1.57353	0.0302005	-0.198669	0.999998	115	42	37	96
AT1G15570	1.10908	0.110026	0.0980875	0.999978	0.0141234	0.999998	26	70	27	26
AT1G15580	0.60623	0.963537	2.05036	0.632304	2.48435	0.442318	4	8	17	24
AT1G15590	-0.203795	0.999996	0.0760575	0.999978	1.88736	0.999998	0	0	0	1
AT1G15600	#N/A	#N/A	#N/A	#N/A	#N/A	#N/A	0	0	0	0
AT1G15610	#N/A	#N/A	#N/A	#N/A	#N/A	#N/A	0	0	0	0
AT1G15620	-2.30132	0.3377	-3.8225	0.999978	-1.95393	0.999998	5	1	0	1
AT1G15630	#N/A	#N/A	#N/A	#N/A	#N/A	#N/A	0	0	0	0
AT1G15640	#N/A	#N/A	#N/A	#N/A	#N/A	#N/A	0	0	0	0
AT1G15650	#N/A	#N/A	#N/A	#N/A	#N/A	#N/A	0	0	0	0
AT1G15660	0.00222184	0.999996	-0.00076779	0.999978	0.137869	0.999998	107	133	103	117
AT1G15670	2.94551	0	0.213786	0.999978	-0.672268	0.999998	58	557	65	36
AT1G15680	#N/A	#N/A	#N/A	#N/A	#N/A	#N/A	0	0	0	0
AT1G15690	-0.538235	0.0707633	0.147584	0.999978	0.224707	0.999998	16589	13739	17837	19428
AT1G15700	0.217938	0.96353	-0.10214	0.999978	-0.429266	0.999998	55	77	48	41
AT1G15710	-0.500389	0.0979927	0.0749714	0.999978	0.0433717	0.999998	366	316	367	378
AT1G15720	0.291496	0.999996	-0.226778	0.999978	0.399822	0.999998	22	33	18	29
AT1G15730	-0.253513	0.475187	0.0349694	0.999978	0.226317	0.999998	799	824	781	940
AT1G15740	0.903894	0.00010759	0.124982	0.999978	-0.0101763	0.999998	1412	3228	1474	1396
AT1G15750	0.653818	0.0139856	-0.00181281	0.999978	-0.112332	0.999998	3095	5718	3093	2971
AT1G15757	#N/A	#N/A	#N/A	#N/A	#N/A	#N/A	0	0	0	0
AT1G15760	-0.0560213	0.999996	-0.645193	0.999978	-0.022912	0.999998	12	14	7	12
AT1G15770	#N/A	#N/A	#N/A	#N/A	#N/A	#N/A	0	0	0	0
AT1G15772	0.432531	0.999996	0.0468769	0.999978	-1.84967	0.999998	1	2	1	0
AT1G15780	0.147401	0.837463	0.030287	0.999978	0.00928738	0.999998	1378	1880	1351	1384
AT1G15790	1.01204	0.000296411	-0.160276	0.999978	-0.339954	0.999998	248	617	216	195
AT1G15800	0.827034	0.0314022	0.216516	0.999978	-0.867904	0.63269	79	171	88	43
AT1G15810	-0.142331	0.960854	-0.0876397	0.999978	0.0868413	0.999998	317	351	286	335
AT1G15820	-0.89187	0.00214685	0.113954	0.999978	-0.054078	0.999998	102950	68550	106328	98119
AT1G15825	0.0496656	0.999996	0.431417	0.999978	0.878199	0.999998	28	36	36	52
AT1G15830	-0.944939	0.00756744	0.461807	0.942225	0.0773431	0.999998	156	100	204	166
AT1G15840	1.63428	0.96353	0.0766358	0.999978	0.0178577	0.999998	0	1	0	0
AT1G15850	#N/A	#N/A	#N/A	#N/A	#N/A	#N/A	0	0	0	0
AT1G15860	-0.0600796	0.999996	0.0984785	0.999978	-0.0584	0.999998	440	521	454	411
AT1G15870	-1.23394	0.619999	0.442062	0.999978	0.970202	0.999998	6	3	8	12
AT1G15880	0.276591	0.471114	0.227132	0.999978	-0.280199	0.999998	366	549	412	300
AT1G15885	-0.574897	0.375159	-0.231552	0.999978	-0.406931	0.999998	60	50	49	45
AT1G15890	1.12007	0.00262798	0.329638	0.999978	0.188308	0.999998	122	292	149	138
AT1G15900	-0.654086	0.971971	0.9823	0.999978	-1.64979	0.999998	4	3	8	1
AT1G15910	0.0117531	0.999996	0.186392	0.999978	0.310256	0.999998	280	344	301	346
AT1G15920	-0.133355	0.954738	-0.24576	0.999978	-0.177618	0.999998	249	281	201	220
AT1G15930	0.10625	0.983452	-0.0450418	0.999978	0.0464809	0.999998	1773	2224	1633	1809
AT1G15940	0.435059	0.120797	0.0498566	0.999978	0.0265684	0.999998	472	784	467	478
AT1G15950	-0.318383	0.368375	0.121308	0.999978	0.0197215	0.999998	4248	4136	4623	4426
AT1G15960	-1.28542	1.50496e-06	0.34379	0.999978	0.0781957	0.999998	291	161	363	324
AT1G15970	-0.299531	0.476889	0.102637	0.999978	-0.0771528	0.999998	233	232	239	221
AT1G15980	-1.32575	1.74653e-08	-0.104295	0.999978	0.122724	0.999998	5659	2799	5053	6175
AT1G15990	-1.17104	0.793417	0.364025	0.999978	0.754098	0.999998	4	2	4	7
AT1G16000	-0.385882	0.600277	-0.356034	0.999978	-0.0666197	0.999998	94	89	71	89
AT1G16010	0.371607	0.197848	0.0735734	0.999978	0.0538015	0.999998	722	1158	732	746
AT1G16020	-0.816835	0.000687197	0.0687936	0.999978	0.146361	0.999998	477	333	478	534
AT1G16022	-1.01287	0.951275	0.941565	0.999978	-0.776156	0.999998	4	2	4	1
AT1G16025	-1.06595	0.929597	-2.62351	0.999978	-0.785815	0.999998	0	0	0	1
AT1G16030	0.058583	0.999996	-0.140199	0.999978	0.239253	0.999998	88	114	77	103
AT1G16040	0.244768	0.823104	-0.441824	0.999978	-0.367965	0.999998	138	201	97	106
AT1G16060	-0.233681	0.96353	0.319808	0.999978	0.788797	0.947579	66	69	79	114
AT1G16070	-4.11	0.317926	-1.10933	0.999978	0.798276	0.999998	5	0	2	9
AT1G16080	-1.07137	1.75198e-06	-0.0415472	0.999978	0.123813	0.999998	2427	1434	2257	2644
AT1G16090	-0.250615	0.812319	-0.588377	0.82424	-0.606998	0.999998	114	117	72	75
AT1G16100	#N/A	#N/A	#N/A	#N/A	#N/A	#N/A	0	0	0	0
AT1G16110	1.15075	0.00275223	-0.000480306	0.999978	-0.194554	0.999998	320	728	344	306
AT1G16120	2.44018	0.764995	0.0713943	0.999978	2.67904	0.999998	0	2	0	2
AT1G16130	1.87108	0.000265454	0.547506	0.999978	0.0195122	0.999998	36	169	50	36
AT1G16150	0.601603	0.935819	1.77057	0.673559	-0.36343	0.999998	4	8	14	3
AT1G16160	0.92594	0.96353	1.73274	0.999978	1.97614	0.999998	1	3	4	5
AT1G16170	0.0872557	0.999996	0.708562	0.527907	0.587012	0.999998	106	137	168	157
AT1G16180	0.281829	0.513062	-0.123439	0.999978	-0.281154	0.999998	2915	4356	2556	2358
AT1G16190	-0.413691	0.255407	0.122008	0.999978	0.279427	0.999998	252	232	262	307
AT1G16210	-0.11611	0.953021	-0.0945922	0.999978	-0.0616394	0.999998	910	1048	823	871
AT1G16220	-0.235639	0.999996	-1.21546	0.900138	-1.28345	0.999998	20	21	8	8
AT1G16225	2.44814	0.763014	0.0150422	0.999978	0.0662832	0.999998	0	2	0	0
AT1G16230	#N/A	#N/A	#N/A	#N/A	#N/A	#N/A	0	0	0	0
AT1G16240	0.265007	0.469972	0.0307144	0.999978	-0.186492	0.999998	749	1119	735	656
AT1G16250	0.433463	0.412387	0.0501272	0.999978	0.103245	0.999998	123	205	122	131
AT1G16260	0.643271	0.00325803	0.0789385	0.999978	-0.0183307	0.999998	932	1807	947	916
AT1G16270	0.28276	0.404512	-0.0507882	0.999978	-0.112876	0.999998	780	1170	727	724
AT1G16280	-0.028767	0.999996	0.0563918	0.999978	0.300101	0.999998	170	203	169	207
AT1G16290	#N/A	#N/A	#N/A	#N/A	#N/A	#N/A	0	0	0	0
AT1G16300	-0.879148	0.0743081	-0.428676	0.999978	-0.222865	0.999998	76	51	54	64
AT1G16310	-0.80563	0.216131	-0.371275	0.999978	-0.128251	0.999998	83	58	60	73
AT1G16320	-0.386811	0.168405	-0.146124	0.999978	0.142296	0.999998	1267	1178	1146	1486
AT1G16330	-1.0675	0.624155	-1.0647	0.999978	0.492949	0.999998	7	4	3	10
AT1G16340	-0.300726	0.695937	0.0102492	0.999978	0.185211	0.999998	148	150	143	168
AT1G16350	-0.291205	0.442797	-0.107969	0.999978	0.369098	0.999998	568	579	513	727
AT1G16360	2.84435	0.639939	2.76322	0.999978	0.0201818	0.999998	0	3	2	0
AT1G16370	1.33031	0.620712	1.70671	0.999978	1.17909	0.999998	2	7	7	5
AT1G16380	#N/A	#N/A	#N/A	#N/A	#N/A	#N/A	0	0	0	0
AT1G16390	0.40138	0.966114	-1.70576	0.793962	0.497887	0.999998	22	35	6	32
AT1G16400	0.501611	0.402244	-0.293633	0.999978	0.354634	0.999998	111	183	90	135
AT1G16410	-1.693	1.60591e-09	-0.0365565	0.999978	0.276917	0.999998	4541	1734	4073	5587
AT1G16420	0.299081	0.770625	-0.338545	0.999978	-1.20318	0.141182	136	203	102	60
AT1G16430	-0.509758	0.465153	-0.316043	0.999978	0.114205	0.999998	60	52	46	65
AT1G16440	-2.11495	0.859654	1.99903	0.999978	-1.83071	0.999998	1	0	5	0
AT1G16445	0.205757	0.999996	0.276828	0.999978	0.0632315	0.999998	24	35	28	25
AT1G16450	#N/A	#N/A	#N/A	#N/A	#N/A	#N/A	0	0	0	0
AT1G16460	0.130316	0.913617	0.353772	0.82424	0.346083	0.999998	890	1206	1090	1130
AT1G16470	-0.248937	0.539566	-0.137969	0.999978	-0.283733	0.999998	928	956	821	751
AT1G16480	0.0290714	0.999996	0.0797263	0.999978	0.106534	0.999998	44	56	45	47
AT1G16489	#N/A	#N/A	#N/A	#N/A	#N/A	#N/A	0	0	0	0
AT1G16490	-0.28591	0.999996	0.377658	0.999978	0.834399	0.999998	25	25	31	45
AT1G16500	1.00895	0.00109454	0.217179	0.999978	-0.224281	0.999998	209	511	235	179
AT1G16510	1.85258	0.000668184	-1.18586	0.605633	-0.914569	0.999998	73	318	32	29
AT1G16515	-2.76131	0.00188998	0.00168961	0.999978	-0.278259	0.999998	35	6	33	29
AT1G16520	-0.620675	0.323041	-0.257362	0.999978	0.0802658	0.999998	81	64	64	86
AT1G16530	0.224137	0.999996	-1.0693	0.999978	0.295911	0.999998	11	17	5	14
AT1G16540	0.63124	0.0397724	-0.348722	0.999978	-0.381439	0.999998	195	373	147	149
AT1G16560	-0.120723	0.93485	-0.052956	0.999978	-0.205463	0.999998	902	1032	839	777
AT1G16570	0.0090041	0.999996	0.202011	0.999978	0.0403781	0.999998	178	221	196	182
AT1G16590	0.502417	0.505157	0.215549	0.999978	0.321582	0.999998	61	107	68	76
AT1G16610	0.277578	0.385342	-0.00645288	0.999978	0.0264703	0.999998	833	1244	796	847
AT1G16630	-0.438201	0.951338	-1.22888	0.999978	-0.982442	0.999998	21	18	8	10
AT1G16635	#N/A	#N/A	#N/A	#N/A	#N/A	#N/A	0	0	0	0
AT1G16640	-0.171012	0.999996	-0.189849	0.999978	-0.63943	0.999998	11	12	9	7
AT1G16650	-0.107357	0.999996	-0.0413733	0.999978	-0.059646	0.999998	110	125	102	107
AT1G16670	0.772935	0.00121473	0.155419	0.999978	-0.020958	0.999998	445	959	487	441
AT1G16680	-0.105451	0.999996	0.0285907	0.999978	0.266818	0.999998	328	377	321	394
AT1G16690	-0.595024	0.171883	-0.219427	0.999978	0.267257	0.999998	123	101	101	148
AT1G16700	-0.150356	0.847549	-0.157051	0.999978	-0.222154	0.999998	785	870	676	670
AT1G16705	1.5934	0.970606	1.93396	0.999978	0.049466	0.999998	0	1	1	0
AT1G16710	0.443482	0.0566247	0.173916	0.999978	-0.0371145	0.999998	1076	1809	1166	1049
AT1G16720	-0.717368	0.00616747	-0.0964579	0.999978	-0.072448	0.999998	6146	5030	5934	6432
AT1G16730	-0.654191	0.102907	-0.508132	0.927955	-0.232393	0.999998	455	369	373	405
AT1G16740	-0.290161	0.480964	-0.179591	0.999978	0.0513855	0.999998	269	269	227	280
AT1G16750	-0.44404	0.349634	-0.0237584	0.999978	-0.225584	0.999998	134	120	125	115
AT1G16760	#N/A	#N/A	#N/A	#N/A	#N/A	#N/A	0	0	0	0
AT1G16770	-0.324667	0.999996	-0.388926	0.999978	-0.457695	0.999998	7	7	5	5
AT1G16780	-0.917441	0.0103191	-0.133897	0.999978	0.304364	0.999998	196	128	174	243
AT1G16790	0.120777	0.999996	-0.0723922	0.999978	0.436676	0.999998	68	91	62	92
AT1G16800	0.0454281	0.999996	-0.227247	0.999978	0.143389	0.999998	176	224	144	194
AT1G16810	0.478435	0.0571547	0.191118	0.999978	0.199281	0.999998	609	1049	666	697
AT1G16820	-0.533856	0.788162	-0.361441	0.999978	-0.564868	0.999998	34	36	24	22
AT1G16825	0.340285	0.770337	0.394855	0.999978	0.252738	0.999998	53	83	67	63
AT1G16830	0.320766	0.949722	-0.552326	0.999978	0.26721	0.999998	20	31	13	24
AT1G16840	0.0878151	0.999996	-0.220944	0.999978	-0.162688	0.999998	789	948	643	688
AT1G16850	-2.12654	0.000729515	0.308109	0.999978	0.300083	0.999998	237	29	285	305
AT1G16858	-0.509735	0.143485	0.36331	0.999978	0.310495	0.999998	326	269	374	357
AT1G16860	-0.546929	0.0811916	0.273171	0.999978	0.233551	0.999998	294	264	369	389
AT1G16870	-0.118465	0.999115	-0.230091	0.999978	-0.0317163	0.999998	318	360	261	309
AT1G16880	-0.385363	0.230712	-0.0666308	0.999978	0.0120791	0.999998	6881	6469	6273	6955
AT1G16890	0.201324	0.625583	0.00840202	0.999978	-0.186675	0.999998	1277	1825	1242	1121
AT1G16900	-0.124163	0.986811	0.177107	0.999978	0.25255	0.999998	367	412	404	434
AT1G16905	#N/A	#N/A	#N/A	#N/A	#N/A	#N/A	0	0	0	0
AT1G16910	-0.244908	0.999996	3.26135	0.999978	2.68631	0.999998	0	0	3	2
AT1G16916	-0.0976335	0.999996	0.173674	0.999978	-0.281461	0.999998	72	83	78	59
AT1G16920	-0.129026	0.999996	0.00384431	0.999978	0.227785	0.999998	176	193	165	211
AT1G16930	0.380136	0.689028	0.319065	0.999978	0.000939068	0.999998	67	108	80	67
AT1G16940	#N/A	#N/A	#N/A	#N/A	#N/A	#N/A	0	0	0	0
AT1G16950	#N/A	#N/A	#N/A	#N/A	#N/A	#N/A	0	0	0	0
AT1G16960	-0.0475013	0.999996	0.279918	0.999978	-0.143438	0.999998	104	121	117	90
AT1G16970	0.482605	0.109861	-0.219129	0.999978	-0.176176	0.999998	298	521	251	265
AT1G16980	#N/A	#N/A	#N/A	#N/A	#N/A	#N/A	0	0	0	0
AT1G17000	#N/A	#N/A	#N/A	#N/A	#N/A	#N/A	0	0	0	0
AT1G17010	#N/A	#N/A	#N/A	#N/A	#N/A	#N/A	0	0	0	0
AT1G17020	2.60852	0.0178675	-0.0046792	0.999978	-0.707756	0.999998	17	172	13	8
AT1G17030	2.49694	0.0456072	0.890682	0.999978	0.807016	0.999998	4	31	7	7
AT1G17040	0.180469	0.960653	-0.118618	0.999978	-0.113295	0.999998	145	201	127	135
AT1G17050	-0.681273	0.00696029	-0.125327	0.999978	-0.0363421	0.999998	2194	1575	2177	2192
AT1G17060	1.79382	0.0177909	0.987064	0.999978	0.312463	0.999998	12	52	23	15
AT1G17070	0.0950739	0.999996	-0.133722	0.999978	-0.136131	0.999998	252	333	221	230
AT1G17080	0.0244006	0.999996	-0.206973	0.999978	-0.438595	0.816511	778	971	646	566
AT1G17090	-0.820711	0.323041	-0.432817	0.999978	-1.03947	0.999998	33	23	23	16
AT1G17100	-0.877465	0.00220373	-0.56871	0.478808	-0.09838	0.999998	2911	1938	2586	3306
AT1G17110	0.0682627	0.999996	0.172357	0.999978	0.150691	0.999998	906	1163	982	1003
AT1G17120	0.286816	0.414593	0.449517	0.530852	-0.137839	0.999998	478	712	623	429
AT1G17130	0.0562723	0.999996	0.0637199	0.999978	0.0642363	0.999998	572	726	574	605
AT1G17140	0.274111	0.468176	0.524225	0.307622	0.258377	0.999998	431	634	589	524
AT1G17145	0.272465	0.593591	0.34548	0.999978	0.256997	0.999998	269	402	328	319
AT1G17147	0.26671	0.946334	0.0103242	0.999978	-0.399841	0.999998	63	94	62	47
AT1G17150	#N/A	#N/A	#N/A	#N/A	#N/A	#N/A	0	0	0	0
AT1G17160	-0.0901568	0.999996	-0.166173	0.999978	-0.0117663	0.999998	320	372	275	315
AT1G17170	-1.02221	0.341724	-1.26856	0.812517	-2.45944	0.141182	48	31	18	8
AT1G17180	2.37881	0.777865	0.0327434	0.999978	0.0502176	0.999998	0	2	0	0
AT1G17190	-1.69815	0.0103666	-0.117641	0.999978	-0.0377436	0.999998	53	20	47	51
AT1G17200	0.148157	0.881159	0.524659	0.314376	0.16241	0.999998	403	545	557	453
AT1G17210	0.310286	0.293677	0.256885	0.999978	-0.00401466	0.999998	1334	1994	1527	1339
AT1G17220	-0.496654	0.10087	-0.0316124	0.999978	0.121085	0.999998	10196	8814	9487	11173
AT1G17230	-0.11619	0.999996	-0.169283	0.999978	-0.0409796	0.999998	241	269	206	234
AT1G17232	#N/A	#N/A	#N/A	#N/A	#N/A	#N/A	0	0	0	0
AT1G17235	0.172052	0.999996	-1.62874	0.999978	0.310524	0.999998	4	6	1	5
AT1G17240	0.2341	0.999996	-0.493873	0.999978	-0.427886	0.999998	48	70	33	36
AT1G17255	#N/A	#N/A	#N/A	#N/A	#N/A	#N/A	0	0	0	0
AT1G17250	-0.132517	0.999996	0.00644461	0.999978	-0.311403	0.999998	159	179	153	128
AT1G17260	-0.800017	0.346043	-0.43087	0.999978	-0.000831941	0.999998	34	24	24	34
AT1G17270	0.080479	0.999996	0.321651	0.999978	0.301133	0.999998	79	104	95	97
AT1G17280	0.0908067	0.999996	0.213959	0.999978	-0.00165025	0.999998	564	739	627	563
AT1G17285	0.554374	0.999996	-1.8573	0.999978	-1.84341	0.999998	1	2	0	0
AT1G17290	0.46977	0.128723	0.146602	0.999978	-0.089725	0.999998	4737	7943	4989	4395
AT1G17300	#N/A	#N/A	#N/A	#N/A	#N/A	#N/A	0	0	0	0
AT1G17310	#N/A	#N/A	#N/A	#N/A	#N/A	#N/A	0	0	0	0
AT1G17330	0.156015	0.915818	-0.100344	0.999978	-0.189877	0.999998	311	429	278	272
AT1G17340	0.670481	0.00204014	0.242531	0.999978	-0.067921	0.999998	565	1116	643	537
AT1G17345	1.63428	0.96353	0.0766358	0.999978	0.0178577	0.999998	0	1	0	0
AT1G17350	-0.195761	0.965201	0.305171	0.999978	0.106009	0.999998	81	88	96	87
AT1G17360	-0.299673	0.311939	0.19064	0.999978	0.181254	0.999998	1621	1611	1771	1865
AT1G17370	-0.0773969	0.999996	0.256675	0.999978	0.241248	0.999998	1504	1776	1737	1786
AT1G17380	0.0689056	0.999996	-0.00878262	0.999978	-0.168776	0.999998	56	88	73	59
AT1G17400	2.90709	0.632615	0.0412654	0.999978	3.58218	0.999998	0	3	0	4
AT1G17410	0.303595	0.803717	0.424611	0.999978	0.259094	0.999998	62	95	80	74
AT1G17420	0.173004	0.860144	-0.608874	0.300351	0.0287892	0.999998	594	834	379	617
AT1G17430	0.483732	0.25713	-0.211627	0.999978	-0.270652	0.999998	169	296	140	138
AT1G17440	0.1859	0.686946	0.157268	0.999978	0.0138174	0.999998	1345	1894	1441	1355
AT1G17450	0.413984	0.127665	-0.0844092	0.999978	-0.146425	0.999998	598	989	548	539
AT1G17455	0.149455	0.999996	-0.148361	0.999978	0.0487891	0.999998	81	113	71	83
AT1G17460	0.534507	0.183099	0.417596	0.999978	0.394346	0.999998	147	266	191	190
AT1G17470	-0.271704	0.405477	-0.0462723	0.999978	0.0965515	0.999998	1302	1304	1200	1427
AT1G17480	0.259823	0.974944	-0.573163	0.999978	-0.213996	0.999998	34	51	22	29
AT1G17490	0.337228	0.454378	-0.379625	0.999978	-0.122922	0.999998	158	246	117	144
AT1G17500	0.054846	0.999996	-0.247411	0.999978	-0.579271	0.410411	873	1273	772	630
AT1G17510	0.0327349	0.999996	0.35166	0.999978	-0.0692838	0.999998	56	71	69	53
AT1G17520	0.124708	0.999996	-0.136191	0.999978	0.127318	0.999998	162	219	141	177
AT1G17530	0.2908	0.447346	-0.156655	0.999978	-0.121911	0.999998	344	517	296	315
AT1G17540	-2.08814	0.86069	-1.80719	0.999978	-0.0127889	0.999998	1	0	0	1
AT1G17545	#N/A	#N/A	#N/A	#N/A	#N/A	#N/A	0	0	0	0
AT1G17550	0.0182889	0.999996	0.266534	0.999978	-0.0093563	0.999998	1044	1317	1211	1032
AT1G17560	-0.200139	0.999996	-0.22233	0.999978	0.617632	0.999998	11	12	9	17
AT1G17570	#N/A	#N/A	#N/A	#N/A	#N/A	#N/A	0	0	0	0
AT1G17580	0.138858	0.864232	0.152013	0.999978	0.0861632	0.999998	761	1036	810	807
AT1G17590	0.468343	0.383476	-0.480989	0.999978	0.0539176	0.999998	86	147	59	89
AT1G17600	0.926367	3.13214e-05	-0.0028255	0.999978	-0.234091	0.999998	364	854	349	308
AT1G17610	0.902853	0.000221322	0.0257254	0.999978	-0.318037	0.999998	203	471	199	162
AT1G17615	2.39151	0.000312419	-0.680856	0.999978	-5.03724	0.999998	12	80	7	0
AT1G17620	0.567425	0.068427	0.233549	0.999978	0.319679	0.999998	399	782	448	498
AT1G17630	-0.636286	0.558008	-0.262557	0.999978	0.017409	0.999998	31	25	25	31
AT1G17640	0.543554	0.406043	0.232974	0.999978	0.39181	0.999998	43	78	49	56
AT1G17650	-1.29303	2.72343e-05	-0.39944	0.999978	0.0730171	0.999998	534	250	368	562
AT1G17665	-0.518184	0.729953	-0.68849	0.999978	0.0603742	0.999998	43	38	26	44
AT1G17660	#N/A	#N/A	#N/A	#N/A	#N/A	#N/A	0	0	0	0
AT1G17670	#N/A	#N/A	#N/A	#N/A	#N/A	#N/A	0	0	0	0
AT1G17680	0.456674	0.104091	0.0734826	0.999978	0.0216935	0.999998	406	689	410	410
AT1G17690	0.109139	0.999996	-0.0584901	0.999978	0.208813	0.999998	312	414	287	361
AT1G17700	-0.433587	0.999996	0.378907	0.999978	1.41316	0.999998	9	8	11	25
AT1G17710	0.681238	0.917559	-0.566649	0.999978	0.774237	0.999998	5	10	3	9
AT1G17720	0.270557	0.406598	0.147809	0.999978	-0.0140152	0.999998	1093	1608	1159	1082
AT1G17730	-0.0662233	0.999996	-0.35604	0.989701	-0.1261	0.999998	415	491	311	379
AT1G17744	0.854548	0.96353	-3.42808	0.999978	-3.46813	0.999998	4	10	0	0
AT1G17745	-0.698902	0.306857	-0.589127	0.999978	-1.37219	0.119734	1716	971	1177	650
AT1G17750	0.0291366	0.999996	0.0501639	0.999978	0.138933	0.999998	35	46	35	38
AT1G17760	0.145791	0.90507	0.0419924	0.999978	0.0388167	0.999998	384	525	380	393
AT1G17770	#N/A	#N/A	#N/A	#N/A	#N/A	#N/A	0	0	0	0
AT1G17780	0.0454963	0.999996	-0.260087	0.999978	-0.110507	0.999998	335	420	266	302
AT1G17790	0.0969324	0.999996	-0.0885091	0.999978	-0.0861066	0.999998	145	192	131	136
AT1G17800	#N/A	#N/A	#N/A	#N/A	#N/A	#N/A	0	0	0	0
AT1G17810	-0.203684	0.999996	1.97738	0.999978	0.0173734	0.999998	0	0	1	0
AT1G17820	0.008327	0.999996	0.149078	0.999978	0.076872	0.999998	431	530	458	456
AT1G17830	-0.68007	0.529112	0.367905	0.999978	0.178816	0.999998	33	25	40	38
AT1G17840	-0.142164	0.855412	0.422769	0.484754	0.182094	0.999998	1853	2089	2373	2127
AT1G17850	-0.312593	0.565429	-0.0892569	0.999978	0.322575	0.999998	239	240	224	294
AT1G17860	0.403253	0.504525	-0.423739	0.999978	-0.407845	0.999998	150	243	107	112
AT1G17870	-0.794952	0.0814446	-0.0145766	0.999978	0.197923	0.999998	112	79	105	130
AT1G17880	-0.272225	0.47998	-0.0356363	0.999978	0.332363	0.999998	1622	1603	1476	2085
AT1G17890	-0.0805866	0.999996	-0.209122	0.999978	-0.257589	0.999998	676	796	566	561
AT1G17910	#N/A	#N/A	#N/A	#N/A	#N/A	#N/A	0	0	0	0
AT1G17920	-0.141794	0.999996	-0.537855	0.999978	-0.588307	0.999998	47	53	31	31
AT1G17930	0.264293	0.74196	-0.00479921	0.999978	-0.272636	0.999998	141	209	135	116
AT1G17940	-0.630875	0.0800381	0.242666	0.999978	-0.122261	0.999998	307	237	350	279
AT1G17950	-0.928681	0.783026	-1.10424	0.999978	-1.97168	0.999998	5	3	2	1
AT1G17960	1.66452	0.396657	-0.730342	0.999978	-2.65105	0.999998	2	9	1	0
AT1G17970	-1.48578	4.26564e-07	0.182664	0.999978	0.220871	0.999998	317	138	344	352
AT1G17980	0.2309	0.569747	-0.0123189	0.999978	-0.188304	0.999998	540	781	514	471
AT1G17990	0.592318	0.405119	-0.0563751	0.999978	-0.514571	0.999998	143	219	112	75
AT1G18000	0.535727	0.375161	-0.30936	0.999978	-0.143631	0.999998	237	351	158	194
AT1G18010	0.143923	0.926357	0.31335	0.999978	0.288251	0.999998	541	777	681	667
AT1G18020	0.724816	0.0195996	-0.0137539	0.999978	-0.288509	0.999998	579	1113	577	506
AT1G18030	0.213062	0.85091	0.0749616	0.999978	0.0885218	0.999998	129	187	129	138
AT1G18040	-0.224466	0.914634	-0.416877	0.999978	0.229946	0.999998	89	92	64	104
AT1G18050	1.0317	0.92049	-1.81163	0.999978	1.65902	0.999998	1	3	0	4
AT1G18060	-1.38779	4.30149e-11	-0.0852555	0.999978	0.153149	0.999998	2344	1101	2125	2678
AT1G18070	-0.188532	0.688966	-0.116322	0.999978	0.0564592	0.999998	2360	2532	2083	2455
AT1G18075	#N/A	#N/A	#N/A	#N/A	#N/A	#N/A	0	0	0	0
AT1G18080	-0.00771521	0.999996	-0.00662003	0.999978	0.079381	0.999998	3584	4350	3400	3820
AT1G18090	-0.66845	0.0816684	0.0121165	0.999978	-0.19125	0.999998	156	120	150	137
AT1G18100	#N/A	#N/A	#N/A	#N/A	#N/A	#N/A	0	0	0	0
AT1G18130	#N/A	#N/A	#N/A	#N/A	#N/A	#N/A	0	0	0	0
AT1G18140	-0.287998	0.999996	1.95323	0.999978	0.0330689	0.999998	0	0	1	0
AT1G18150	-0.237352	0.476299	0.0516817	0.999978	0.0136464	0.999998	1299	1362	1293	1304
AT1G18160	0.395577	0.127588	-0.0142054	0.999978	-0.10424	0.999998	1041	1692	990	964
AT1G18170	-1.17883	6.69209e-08	-0.229216	0.999978	0.161305	0.999998	667	363	545	749
AT1G18180	1.68921	0.0240853	1.2719	0.686105	0.981659	0.999998	11	44	26	22
AT1G18190	-0.0396764	0.999996	0.0374987	0.999978	-0.0229211	0.999998	214	256	211	210
AT1G18200	1.9626	0.00204852	0.157628	0.999978	0.258141	0.999998	19	91	20	23
AT1G18210	0.69362	0.00193365	-0.577636	0.165846	-0.570529	0.281768	734	1427	467	494
AT1G18220	#N/A	#N/A	#N/A	#N/A	#N/A	#N/A	0	0	0	0
AT1G18250	-1.27902	0.072914	-2.33086	0.0411925	-0.756088	0.999998	44	22	8	26
AT1G18260	0.275575	0.517607	-0.155167	0.999978	-0.287563	0.999998	1159	1721	983	918
AT1G18265	-2.56664	1.32071e-05	-0.674004	0.999978	-0.143374	0.999998	77	16	47	69
AT1G18270	0.18479	0.757811	-0.103554	0.999978	-0.181815	0.999998	1031	1486	929	895
AT1G18280	#N/A	#N/A	#N/A	#N/A	#N/A	#N/A	0	0	0	0
AT1G18290	-2.85767	0.634993	-0.747724	0.999978	-2.63575	0.999998	2	0	1	0
AT1G18300	0.295149	0.819755	-0.309395	0.999978	-0.248391	0.999998	77	116	59	65
AT1G18310	#N/A	#N/A	#N/A	#N/A	#N/A	#N/A	0	0	0	0
AT1G18320	0.376073	0.974192	0.314764	0.999978	0.336932	0.999998	12	19	16	19
AT1G18330	0.298814	0.381008	0.489952	0.39151	0.278478	0.999998	503	768	679	609
AT1G18335	-0.107156	0.999996	0.396339	0.999978	0.302265	0.999998	87	100	110	107
AT1G18340	-0.349282	0.506533	-0.208326	0.999978	-0.125257	0.999998	133	130	111	121
AT1G18350	-0.327816	0.999996	-2.61114	0.999978	-2.66632	0.999998	2	2	0	0
AT1G18360	-1.72583	5.98536e-13	-0.169461	0.999978	0.0213449	0.999998	1438	549	1290	1465
AT1G18370	-0.516823	0.811315	-1.60448	0.572445	-0.21048	0.999998	30	25	9	26
AT1G18390	0.805101	0.00638917	-0.042483	0.999978	-0.203241	0.999998	265	573	251	229
AT1G18382	#N/A	#N/A	#N/A	#N/A	#N/A	#N/A	0	0	0	0
AT1G18400	-2.9256	4.86409e-05	0.186546	0.999978	0.754168	0.999998	65	10	69	112
AT1G18410	-3.81238	0.383339	-1.63251	0.999978	-0.863039	0.999998	4	0	1	2
AT1G18415	#N/A	#N/A	#N/A	#N/A	#N/A	#N/A	0	0	0	0
AT1G18420	-0.499444	0.573457	0.0064419	0.999978	0.490075	0.999998	49	43	47	69
AT1G18430	#N/A	#N/A	#N/A	#N/A	#N/A	#N/A	0	0	0	0
AT1G18440	-0.544084	0.150383	-0.213449	0.999978	-0.0139923	0.999998	215	179	177	213
AT1G18450	0.24828	0.518173	0.0771465	0.999978	0.139788	0.999998	500	734	506	550
AT1G18460	-0.200725	0.638618	0.285232	0.999978	-0.0782108	0.999998	1122	1211	1310	1072
AT1G18470	0.556801	0.0908997	0.0363943	0.999978	-0.0413337	0.999998	859	1451	829	846
AT1G18480	0.248246	0.627171	-0.218315	0.999978	-0.498865	0.947579	283	414	232	200
AT1G18485	-1.03203	5.03263e-05	-0.442513	0.726379	0.108507	0.999998	308	186	216	333
AT1G18486	#N/A	#N/A	#N/A	#N/A	#N/A	#N/A	0	0	0	0
AT1G18490	-0.368908	0.266143	0.0374283	0.999978	0.163447	0.999998	248	236	244	277
AT1G18500	-0.119794	0.935679	0.199793	0.999978	0.318699	0.999998	1134	1289	1248	1419
AT1G18510	#N/A	#N/A	#N/A	#N/A	#N/A	#N/A	0	0	0	0
AT1G18520	#N/A	#N/A	#N/A	#N/A	#N/A	#N/A	0	0	0	0
AT1G18530	1.58256	0.971971	0.0690174	0.999978	1.89129	0.999998	0	1	0	1
AT1G18540	0.0160608	0.999996	-0.260134	0.999978	0.0875752	0.999998	1960	2392	1549	2119
AT1G18550	0.397402	0.839362	0.658695	0.999978	-0.0494452	0.999998	29	47	44	28
AT1G18560	0.418169	0.550357	0.181463	0.999978	0.063951	0.999998	80	132	87	83
AT1G18570	1.02349	9.7112e-07	-0.172019	0.999978	-0.226849	0.999998	469	1187	402	395
AT1G18580	-0.182948	0.807442	0.227011	0.999978	0.127347	0.999998	237	257	266	258
AT1G18590	-0.589523	0.118874	0.107096	0.999978	0.226033	0.999998	732	567	762	806
AT1G18600	0.0345861	0.999996	0.122566	0.999978	-0.15836	0.999998	289	363	302	258
AT1G18610	-0.163629	0.999996	0.159285	0.999978	0.390639	0.999998	131	125	133	170
AT1G18620	-0.783876	0.00074882	0.421614	0.626432	0.211732	0.999998	1217	828	1531	1347
AT1G18630	-0.082884	0.999996	-0.409616	0.999978	-0.29146	0.999998	83	98	61	68
AT1G18640	-0.266656	0.580859	0.0607193	0.999978	0.0482438	0.999998	318	324	315	326
AT1G18650	-1.08413	3.49575e-05	-0.0455636	0.999978	0.22389	0.999998	282	164	257	331
AT1G18660	-0.299304	0.318177	0.0683473	0.999978	0.151481	0.999998	1401	1393	1406	1587
AT1G18670	-0.560394	0.11153	0.459833	0.801516	0.101694	0.999998	192	161	253	206
AT1G18680	-0.0969935	0.999996	0.32094	0.999978	0.0390584	0.999998	76	87	91	78
AT1G18690	0.7478	0.108219	0.326315	0.999978	0.0291618	0.999998	72	150	87	73
AT1G18700	0.0296929	0.999996	-0.169756	0.999978	-0.159919	0.999998	524	663	447	468
AT1G18710	-1.21207	0.0943366	-1.13494	0.644068	0.194694	0.999998	92	41	43	105
AT1G18720	0.256325	0.571837	-0.0751608	0.999978	-0.154072	0.999998	1378	1920	1240	1227
AT1G18730	-1.10533	2.70426e-07	-0.216727	0.999978	-0.000997043	0.999998	1994	1129	1624	1994
AT1G18735	#N/A	#N/A	#N/A	#N/A	#N/A	#N/A	0	0	0	0
AT1G18740	0.647979	0.0207463	0.480676	0.632359	-0.181306	0.999998	440	876	585	367
AT1G18745	#N/A	#N/A	#N/A	#N/A	#N/A	#N/A	0	0	0	0
AT1G18750	-0.402705	0.455272	-0.138925	0.999978	0.0476914	0.999998	225	202	191	236
AT1G18760	#N/A	#N/A	#N/A	#N/A	#N/A	#N/A	0	0	0	0
AT1G18770	#N/A	#N/A	#N/A	#N/A	#N/A	#N/A	0	0	0	0
AT1G18773	-1.11778	0.0281281	0.109306	0.999978	0.550653	0.999998	60	34	62	88
AT1G18780	#N/A	#N/A	#N/A	#N/A	#N/A	#N/A	0	0	0	0
AT1G18790	#N/A	#N/A	#N/A	#N/A	#N/A	#N/A	0	0	0	0
AT1G18800	-0.0492611	0.999996	-0.2584	0.999978	0.143911	0.999998	293	354	239	324
AT1G18810	-0.102514	0.993448	0.499477	0.307622	0.0543851	0.999998	620	717	832	656
AT1G18820	#N/A	#N/A	#N/A	#N/A	#N/A	#N/A	0	0	0	0
AT1G18830	-0.415246	0.999996	-0.0680643	0.999978	3.40324	0.324907	3	3	3	34
AT1G18835	#N/A	#N/A	#N/A	#N/A	#N/A	#N/A	0	0	0	0
AT1G18840	-0.896349	0.00121464	-0.460189	0.759208	0.0749512	0.999998	307	204	215	322
AT1G18850	0.247241	0.771638	0.115494	0.999978	0.303508	0.999998	146	210	150	180
AT1G18860	7.16425	0.0244908	2.7478	0.999978	2.69165	0.999998	0	63	2	2
AT1G18870	-3.65453	2.25428e-10	0.16591	0.999978	0.356894	0.999998	190	14	233	212
AT1G18871	-3.41199	0.48415	-3.13178	0.999978	-1.29419	0.999998	3	0	0	1
AT1G18880	-1.10502	0.00176391	-0.478573	0.999978	-0.331619	0.999998	167	92	106	129
AT1G18879	#N/A	#N/A	#N/A	#N/A	#N/A	#N/A	0	0	0	0
AT1G18890	0.726928	0.00648689	-0.381345	0.968278	-0.425431	0.999998	921	1874	675	649
AT1G18900	-0.0823298	0.999996	0.076289	0.999978	-0.0921612	0.999998	640	734	646	609
AT1G18910	1.05298	0.00137864	-0.180489	0.999978	-0.258795	0.999998	256	637	217	201
AT1G18940	-0.742804	0.453932	-0.381216	0.999978	1.08096	0.763192	34	25	25	72
AT1G18950	0.0509934	0.999996	0.125802	0.999978	-0.0793029	0.999998	544	695	569	513
[truncated: 26,497 more rows]
