# Supplementary material for: Broader functions of TIR domains in Arabidopsis immunity
Source: Proc Natl Acad Sci U S A. 2023 Mar 9;120(11):e2220921120. doi: 10.1073/pnas.2220921120 (PMC10242710; doi:10.1073/pnas.2220921120)
Supplement: Supplementary file 3 — Datset S02 (TXT) [file pnas.2220921120.sd02.txt]

>N-ter HA_SAM (after LR) sequence
atgtatccatatgatgttcctgattatgctgttccatcctggaaagaagcggaagtccagacttggcttcagcagatcggattttctaagtattgtgagagtttcagagaacaacaagtcgacggtgatctgcttttacgtctgactgaggaagagttacagacagaccttggtatgaagtctggtattaccagaaaacgattttttcgagaactgaccgagcttaaaacttttgccaattactctacttgtgatcgttccaacttggcagactggctcggatccctcgatccgcgatttcgacagtacacatacggtctagtctcctgtggtcttgacaggagtctgttgcaccgtgtctctgaacagcagctactcgaggactgtgggatccatttgggggtgcatagggcgcgtatcctaacggcggcgagagagatgcttcacagcggaggtggagggtctcAGTTATCAACAAGTTTGTACAAAAAAGCAGGCTCC
MYPYDVPDYAVPSWKEAEVQTWLQQIGFSKYCESFREQQVDGDLLLRLTEEELQTDLGMKSGITRKRFFRELTELKTFANYSTCDRSNLADWLGSLDPRFRQYTYGLVSCGLDRSLLHRVSEQQLLEDCGIHLGVHRARILTAAREMLHSGGGGSQLSTSLYKKAGS
>SADR1-TIR
Atggtggattattcttcttcttcttcttcatccgttcaattatctccgccgcagcatcaagtcttcctcaatttccgagggaaacaactgcggaacggtttcgtcagccatctggagaaagccttgaggagggatggaatcaacgtctttatcgacagaaacgaaaccaaaggtagagatctcagtaaccttttctcgagaatccaggagtcgaggatcgcgctcgccattttctctagcatgtatacggagtcgtattggtgcttggacgagcttgtgaagattaaggattgtgttgacttaggcacacttgtcgttattcccatcttctacatggtggacacagacgatgtcaaaaacctaaagggcgcttttggttacacgttctggaaattggctaagacttgtaatggtgaaaagctcgataagtggaaacaagctttaaaggatgttcctaaaaagcttggctttacgttgagcgaaatgagcgatgaaggcgaatccatcaatcaaattgtaggggaagtcataaaggtgctatcatctgatgttatgcctgatctagaaagggaaatccccattgatgatccttttccaacaggagaacaagtacctgaagctgctcctgactcgcctcctcctctgtttggcattgaaacacgacttaagcaattggaagagaagttggattttgagtgcaaggatactcttaccattggtgttgtttaa
MVDYSSSSSSSVQLSPPQHQVFLNFRGKQLRNGFVSHLEKALRRDGINVFIDRNETKGRDLSNLFSRIQESRIALAIFSSMYTESYWCLDELVKIKDCVDLGTLVVIPIFYMVDTDDVKNLKGAFGYTFWKLAKTCNGEKLDKWKQALKDVPKKLGFTLSEMSDEGESINQIVGEVIKVLSSDVMPDLEREIPIDDPFPTGEQVPEAAPDSPPPLFGIETRLKQLEEKLDFECKDTLTIGVV*
>SADR1-P1-TIR1
ATGGATTATTCCTCTGCTTCCCTCCTTAGGATCTGTGCGGCTGCAATCACGATTTTGGGTACGGTTTCATTTCTGATTTATGAAAAATTCATCAGATCCAATCCGCAGAAGAAGAAGAAGATAACGGCTTCGTCTCGCAATTGGGAACACAATGTGTTCTCGAGCTTCAGCTCTGTAGATGTACCCAAATCCTTTCTCAGTAGGATTAGGAAAGAGTTAAGAAGAAAGGGTTTCGAGCCACTAATCGATAATGAAACCGAGAGGTGCGTGTCGATCGGACCTGAGCTCAGAAACGCGATTAGTGTCTCGAGAATCGTGATTGTCGTGCTCTCAAGGAACTACGCTCTCTCTCCGTGGTGTCTCGACGAGTTGGTGGAGATAATGAAGTGCAAAGAAGAGTTGGGTCAAAGAGTGGTGACTATTTTCTATAATTTGGATCCAATTGATGTATTGAAGCAGACTGGAGATTTTGGGGATAATTTCAGAAAAACACGAAAGGGTAAAACAGATGAAGACATTTGGAAATGCACTAGAGCTTTGGCGGAATTGCCTAGAGTCTATAAACTTACCAGCCGCTTGTCCATAAAGATTGATGATACGGCTATGAACAAGCACAGAGAAGAATGTGAGAGAAAAAACAAAGAGGACATTGATAGATGGATTAAAGCTTTGGAGCAAGTGGCCACAATCGATGGTTACCGTTCACGCGACTGGGATGATGAAAAGGCTATGGTCAAAAAAATAGCTAATGATATTTCTAGTATAATGAATAATTCCACTCAATCAAGTGCTTCCCAAGGCTTAGTTGGGATGGAAGCTCATATGGAAAAGATGAAAGAGCTGCTAGGTCTGGACTCAAATAAAGTCAGATTGATAGGTATATGtaa
MDYSSASLLRICAAAITILGTVSFLIYEKFIRSNPQKKKKITASSRNWEHNVFSSFSSVDVPKSFLSRIRKELRRKGFEPLIDNETERCVSIGPELRNAISVSRIVIVVLSRNYALSPWCLDELVEIMKCKEELGQRVVTIFYNLDPIDVLKQTGDFGDNFRKTRKGKTDEDIWKCTRALAELPRVYKLTSRLSIKIDDTAMNKHREECERKNKEDIDRWIKALEQVATIDGYRSRDWDDEKAMVKKIANDISSIMNNSTQSSASQGLVGMEAHMEKMKELLGLDSNKVRLIGI*
>SADR1-P1-TIR2
atgATATACAACGTGGATTTTCCGCCACCTAATGGATTACTTCCCACTGTCTACATATACTGCGAAGATACACTACAATACTCCTTCGCCAGCCACCTCTCCATGGATTTTCGCCGGAAAGGAATTTCTGCATTTGTAAATTACAGTGAGACTCTGGATGTGATTGAGAGAGTTAGCGCTTCCGTGCTGGTTTTCTCAAAGAGCTGCGTCTCCTCCACCTCATGCCTGGACATGCTCGTGAGGGTCTTTCAGTGTCGGAGGAAAACCGGCCAGCTGGTGGTTCCTGTGTATTATGGCATTAGTTCATCAGATGTGGTGGTGCAGGAGCACAAGTCAGTGGACCGGATAAGAGAATGGAGTAGCGCACTCCAAGAACTGAGAGAATTACCAGGCCACCACAATAGGGAGGAATGCAGTGAGAGCGAACTTGTGGAAGAGATTGTCAAAGATGTGCATGAGAAACTCTTTCCCACGGAACAAATCGGAATCAACTCGAGGCTGCTGGAGATGGAACATTTGCTTTGCAAGCAACCATGGGGTGTCCGTCGCATAGGAATTTGGtaa
MIYNVDFPPPNGLLPTVYIYCEDTLQYSFASHLSMDFRRKGISAFVNYSETLDVIERVSASVLVFSKSCVSSTSCLDMLVRVFQCRRKTGQLVVPVYYGISSSDVVVQEHKSVDRIREWSSALQELRELPGHHNREECSESELVEEIVKDVHEKLFPTEQIGINSRLLEMEHLLCKQPWGVRRIGIW*
