# Supplementary material for: Broader functions of TIR domains in Arabidopsis immunity
Source: Proc Natl Acad Sci U S A. 2023 Mar 9;120(11):e2220921120. doi: 10.1073/pnas.2220921120 (PMC10242710; doi:10.1073/pnas.2220921120)
Supplement: Supplementary file 4 — Datset S03 (XLSX) [file pnas.2220921120.sd03.xlsx]

## Sheet: Expression Browser 2
Name	Col-0 NAM - Log2 fold change	Col-0 NAM - FDR p-value	Col-0 EV - Log2 fold change	Col-0 EV - FDR p-value	Col-0 avrRps4 - Log2 fold change	Col-0 avrRps4 - FDR p-value	Col-0 EV NAM - Log2 fold change	Col-0 EV NAM - FDR p-value	Col-0 avrRps4 NAM - Log2 fold change	Col-0 avrRps4 NAM - FDR p-value	eds1 EV - Log2 fold change	eds1 EV - FDR p-value	eds1 avrRps4 - Log2 fold change	eds1 avrRps4 - FDR p-value	eds1 EV NAM - Log2 fold change	eds1 EV NAM - FDR p-value	eds1 avrRps4 NAM - Log2 fold change	eds1 avrRps4 NAM - FDR p-value	Col-0 mock - RPKM	Col-0 NAM - RPKM	Col-0 EV - RPKM	Col-0 avrRps4 - RPKM	Col-0 EV NAM - RPKM	Col-0 avrRps4 NAM - RPKM	eds1 EV - RPKM	eds1 avrRps4 - RPKM	eds1 EV NAM - RPKM	eds1 avrRps4 NAM - RPKM
AT1G01010	2.32601	0	3.03879	0	3.09914	0	3.19796	0	3.03704	0	2.8953	0	3.03419	0	3.45146	0	3.33142	0	3.98039	20.7271	35.7852	33.1824	40.1268	31.3151	33.8994	38.7105	47.3325	44.4667
AT1G01020	0.799068	0.0505007	0.618875	0.0717291	0.85305	0.00534249	0.320543	0.48686	0.543157	0.112598	0.790465	0.0138349	0.834345	0.00841775	0.428083	0.366153	0.414531	0.321548	3.6454	6.52577	6.16149	6.4014	4.95804	5.2099	7.25882	7.81609	5.48539	5.26381
AT1G01030	1.98413	0.000251524	2.09214	4.69722e-06	1.35563	0.00631625	2.4556	2.73526e-08	2.82727	4.29609e-11	2.82908	7.97953e-11	3.09515	6.55426e-13	2.81024	1.4366e-09	2.98202	1.06735e-11	0.881745	3.64621	4.22785	2.19623	5.26435	6.42629	7.29685	8.9784	7.12457	7.60952
AT1G01040	-0.270298	0.276847	0.219083	0.214452	0.0657585	0.925869	-0.0766378	0.896274	-0.301538	0.0593052	0.371895	0.0141944	0.568193	5.02753e-05	-0.0270078	0.999966	0.0696284	0.948207	8.2321	6.99301	10.5172	8.36911	8.38576	6.48172	12.2178	14.524	9.00829	9.30003
AT1G01046	#N/A	#N/A	#N/A	#N/A	#N/A	#N/A	#N/A	#N/A	#N/A	#N/A	#N/A	#N/A	#N/A	#N/A	#N/A	#N/A	#N/A	#N/A	0	0	0	0	0	0	0	0	0	0
AT1G01050	0.302784	0.5219	-0.788657	0.00117538	-1.38312	7.06113e-09	-0.253713	0.440121	-0.732069	0.00211221	-0.117204	0.947981	-0.321332	0.302127	-0.253911	0.5501	-0.318208	0.314031	35.8835	44.8097	22.8897	13.21	33.0996	20.9329	37.5717	33.7728	33.5844	30.6164
AT1G01060	2.6128	1.93143e-06	-0.149398	0.9998	-0.451301	0.565584	2.06644	9.9005e-06	1.99357	1.69056e-05	-0.485895	0.5716	-0.619786	0.401939	2.7247	1.1742e-07	2.25167	3.82602e-06	2.57101	15.6313	2.34219	1.71613	11.8447	9.52625	1.95135	1.8485	16.1931	12.8698
AT1G01070	-0.405326	0.816694	-1.0853	0.0377282	-1.78124	0.000787182	-1.61886	0.0017079	-2.57539	1.61188e-05	-0.25162	0.880835	-0.228356	0.930058	-1.91065	0.00272004	-1.30607	0.0135201	3.64906	2.83874	1.8515	1.00105	1.24719	0.559127	3.52879	3.72196	1.05965	1.59467
AT1G01073	#N/A	#N/A	#N/A	#N/A	#N/A	#N/A	#N/A	#N/A	#N/A	#N/A	#N/A	#N/A	#N/A	#N/A	#N/A	#N/A	#N/A	#N/A	0	0	0	0	0	0	0	0	0	0
AT1G01080	-0.998803	0.00045301	-2.86471	0	-3.25627	0	-2.98394	0	-3.34539	0	-2.48719	0	-2.31762	0	-2.51344	0	-2.63298	0	50.252	25.8817	7.6154	5.10237	6.96412	4.78345	10.3212	12.1214	10.0728	8.74533
AT1G01090	-0.437651	0.0186821	-0.652161	2.98287e-06	-0.86576	2.34048e-10	-0.7313	1.23329e-07	-0.939355	5.79428e-12	-0.317143	0.042084	-0.298794	0.0605731	-0.690947	1.42129e-05	-0.662314	5.39873e-06	82.386	62.141	57.6939	43.8728	53.4537	41.4585	75.5823	79.099	57.213	55.8088
AT1G01100	0.768727	0.000209643	-0.0452079	0.9998	0.00421848	0.999326	0.343858	0.078132	0.483676	0.00626492	0.0669928	0.999994	0.220067	0.378757	0.44219	0.0390969	0.568472	0.00205719	72.8541	125.978	77.5242	70.1683	98.5449	98.6253	86.9118	98.8026	113.143	115.522
AT1G01110	-0.911881	0.814788	-1.36357	0.341587	-0.983202	0.497273	-1.18298	0.387348	-1.83598	0.17603	-2.66955	0.0995578	-1.65629	0.228758	0.0832125	0.999966	-1.88681	0.192865	0.408361	0.208477	0.1554	0.184514	0.177637	0.0875995	0.0460719	0.134568	0.484216	0.0960922
AT1G01115	#N/A	#N/A	#N/A	#N/A	#N/A	#N/A	#N/A	#N/A	#N/A	#N/A	#N/A	#N/A	#N/A	#N/A	#N/A	#N/A	#N/A	#N/A	0	0	0	0	0	0	0	0	0	0
AT1G01120	0.853342	0.0643494	-1.30689	0.000103803	-2.67387	1.07865e-15	0.200634	0.820956	0.54917	0.142861	-0.824925	0.0243327	-1.33125	9.34216e-05	0.916613	0.0220257	0.791999	0.0350499	41.6614	77.6252	18.8835	6.29477	53.2426	61.9897	26.8995	20.1997	78.5504	80.0353
AT1G01130	0.361474	0.999947	0.0106914	0.9998	-1.15882	0.873011	0.505655	0.999906	0.0173072	0.999986	-1.38748	0.856616	0.421036	0.99971	2.49443	0.168266	1.0801	0.77599	0.223963	0.343014	0.255684	0	0.438408	0.216196	0	0.442818	2.04865	0.711467
AT1G01140	1.06688	6.41627e-06	-0.168435	0.656247	-0.646094	0.00207995	0.681607	0.000846988	0.307751	0.196364	0.129615	0.836706	-0.0682979	0.99971	0.838781	0.000239638	0.711478	0.000915271	46.1506	98.413	45.048	28.6114	81.3828	56.8511	58.1017	51.3152	88.4357	82.0041
AT1G01150	#N/A	#N/A	#N/A	#N/A	#N/A	#N/A	#N/A	#N/A	#N/A	#N/A	#N/A	#N/A	#N/A	#N/A	#N/A	#N/A	#N/A	#N/A	0	0	0	0	0	0	0	0	0	0
AT1G01160	0.454675	0.179835	0.000924904	0.9998	-0.733953	0.00308602	0.247822	0.431229	0.23779	0.437919	0.43555	0.0861419	0.212073	0.58496	0.168068	0.811654	0.295242	0.333608	15.7428	22.2047	17.3038	9.15626	20.1383	18.0242	24.6097	21.4267	19.8703	20.702
AT1G01170	-0.729325	0.0971775	-2.70455	0	-2.85241	0	-2.57593	1.98724e-15	-3.02296	0	-2.41607	3.82319e-14	-2.26556	6.67366e-13	-2.21707	1.30894e-09	-2.28625	4.97204e-12	66.8628	40.9619	11.3568	9.11868	11.9711	7.71378	14.572	16.6057	15.9118	14.6783
AT1G01180	-2.27001	5.55591e-05	-1.09911	0.00963452	-0.106748	0.999326	-1.85803	1.16875e-05	-1.17775	0.00410026	-3.30778	7.99309e-11	-2.29693	1.49799e-07	-2.33494	7.61757e-06	-2.1123	2.79452e-06	10.3554	2.18759	5.29957	9.36611	3.00567	4.55004	1.16026	2.54169	2.17756	2.5712
AT1G01183	#N/A	#N/A	#N/A	#N/A	#N/A	#N/A	#N/A	#N/A	#N/A	#N/A	#N/A	#N/A	#N/A	#N/A	#N/A	#N/A	#N/A	#N/A	0	0	0	0	0	0	0	0	0	0
AT1G01190	0.0583158	0.999947	-0.891605	0.22596	-1.43411	0.0336677	-0.508029	0.581686	-1.74188	0.0103558	-1.99097	0.00486229	-1.77763	0.00984208	-0.503276	0.700193	-0.360779	0.833111	2.19367	2.23983	1.25218	0.743393	1.53361	0.605025	0.583377	0.722884	1.7518	1.76982
AT1G01200	0.230875	0.999947	-0.587376	0.916666	-2.89494	0.232878	0.473814	0.924275	-1.05201	0.606892	-0.445702	0.999994	0.621099	0.839616	1.066	0.515544	0.683842	0.777376	0.427629	0.523952	0.292917	0	0.669666	0.165119	0.347369	0.845503	1.0431	0.815071
AT1G01210	0.779127	0.0397708	0.245355	0.652314	-0.0461011	0.999326	0.512749	0.121388	0.251293	0.592519	0.422463	0.260021	0.626846	0.0488487	0.712855	0.0384063	0.786141	0.00949352	11.589	20.0463	14.7869	10.673	17.8815	13.1613	17.4435	20.8919	21.4094	21.3671
AT1G01220	-0.895188	0.00123032	-1.44341	1.36774e-10	-1.2208	2.45951e-08	-1.43295	1.09891e-10	-1.34905	8.16593e-10	-1.13176	2.32129e-07	-0.46617	0.0524199	-1.24063	1.0109e-06	-1.16214	3.39098e-07	9.67792	5.35352	3.93624	4.0613	3.9332	3.74149	5.09453	8.55672	4.7127	4.68335
AT1G01225	-1.56557	0.283497	-1.77003	0.0738394	-2.34092	0.025799	-0.888232	0.37457	-2.84572	0.0130157	-0.941921	0.363587	-1.28966	0.176281	-1.71651	0.143876	-2.09845	0.0414012	1.55682	0.501972	0.467715	0.249904	0.882162	0.158192	0.91519	0.72903	0.49967	0.347057
AT1G01230	-0.0576604	0.999947	0.378619	0.0786147	0.54638	0.0043819	0.470303	0.0188599	0.529846	0.00576629	0.256678	0.320588	0.374317	0.0887621	0.388608	0.118027	0.497245	0.0163677	31.293	30.7661	44.714	44.4366	47.3251	44.1421	42.8445	48.7992	45.5529	47.5665
AT1G01240	-1.18839	0.00772288	-1.91878	3.16069e-08	-2.28971	4.44006e-11	-2.16655	4.66494e-10	-2.6739	4.79032e-14	-1.11887	0.0016961	-1.13096	0.00153778	-2.32185	8.74979e-09	-2.22526	1.05536e-09	20.1636	9.21154	6.02655	4.13503	5.03966	3.13266	11.0718	11.4212	4.74957	4.81092
AT1G01250	-0.177693	0.999947	-2.55037	1.19623e-05	-3.55344	4.69382e-07	-2.1336	6.62418e-05	-3.6236	2.71978e-07	-0.756453	0.182056	-1.10723	0.0337308	-1.8102	0.00323041	-2.03098	0.000225753	8.19866	7.50343	1.48388	0.609886	1.95718	0.579095	5.48223	4.5468	2.5913	2.11746
AT1G01260	0.223458	0.84224	2.02211	0	1.87779	0	1.85686	0	1.86893	0	1.84353	0	1.1918	3.95897e-07	1.18561	5.40523e-06	1.36469	7.89717e-09	3.62553	4.34562	16.3042	13.0127	14.1631	12.9949	15.0135	9.84872	9.37234	10.1819
AT1G01270	#N/A	#N/A	#N/A	#N/A	#N/A	#N/A	#N/A	#N/A	#N/A	#N/A	#N/A	#N/A	#N/A	#N/A	#N/A	#N/A	#N/A	#N/A	0	0	0	0	0	0	0	0	0	0
AT1G01280	#N/A	#N/A	#N/A	#N/A	#N/A	#N/A	#N/A	#N/A	#N/A	#N/A	#N/A	#N/A	#N/A	#N/A	#N/A	#N/A	#N/A	#N/A	0	0	0	0	0	0	0	0	0	0
AT1G01290	0.267801	0.822255	-0.072364	0.9998	-0.0738515	0.999326	0.609885	0.0544973	0.272878	0.547296	0.0404336	0.999994	0.0499096	0.99971	0.204025	0.842752	0.0724635	0.999788	6.70795	8.28182	7.03287	6.1933	10.786	7.99501	7.92324	8.25548	8.45256	7.53795
AT1G01300	-0.0802653	0.999947	-0.155466	0.794722	-1.37821	6.38139e-09	-0.35763	0.211825	-1.71614	9.12855e-13	1.0874	1.38568e-06	0.836526	0.000343967	0.345312	0.321168	0.0754402	0.999788	25.9979	25.133	25.9438	9.79433	21.4301	7.78696	64.2636	57.0991	39.7755	29.4817
AT1G01305	#N/A	#N/A	#N/A	#N/A	#N/A	#N/A	#N/A	#N/A	#N/A	#N/A	#N/A	#N/A	#N/A	#N/A	#N/A	#N/A	#N/A	#N/A	0	0	0	0	0	0	0	0	0	0
AT1G01310	0.341808	0.999947	-1.35254	0.850293	-1.17879	0.853271	0.965316	0.789953	0.655274	0.958777	-1.40746	0.83694	-1.46657	0.816423	0.223138	0.999966	1.91113	0.280626	0.0859634	0.131658	0	0	0.25241	0.165964	0	0	0.131055	0.546162
AT1G01320	-0.0284316	0.999947	-1.61988	3.71485e-12	-3.04984	0	-1.50126	1.41564e-10	-2.62232	0	-0.596036	0.0255209	-0.868036	0.000515439	-1.6699	3.22724e-10	-1.28977	2.31903e-07	96.904	95.8749	33.9584	11.0961	34.0624	15.1237	72.6535	62.186	35.6803	40.4655
AT1G01340	-0.302074	0.768795	2.7299	0	3.27142	0	1.63717	8.85915e-10	2.41712	0	0.312824	0.498072	0.264327	0.63001	0.111138	0.999966	-0.0933769	0.999788	4.1082	3.39969	29.8802	38.7007	13.684	20.916	5.78619	5.92826	4.94989	4.10461
AT1G01350	0.244622	0.649963	0.747719	0.000324432	0.793083	8.77607e-05	0.621422	0.0034568	0.746414	0.000240031	0.730765	0.000453795	0.69383	0.000969934	0.718761	0.00212336	0.772927	0.000241555	9.29848	11.3011	17.1902	15.6741	15.4421	15.1144	17.7259	17.9104	17.1026	17.1514
AT1G01355	1.56268	0.888882	1.19913	0.877018	0.0420972	0.999326	-0.118386	0.999906	0.0385679	0.999986	-0.186575	0.999994	0.964088	0.99971	1.44399	0.824221	-0.127749	0.999788	0	0.187235	0.139565	0	0	0	0	0.120857	0.186376	0
AT1G01360	0.0385564	0.999947	-0.279663	0.576584	-0.119595	0.977027	-0.816802	0.0146565	-0.486039	0.169999	-0.271334	0.606733	-0.160191	0.915567	-1.1264	0.00451714	-1.02441	0.003137	8.81856	9.26138	7.95816	7.85533	5.34309	6.0805	8.35735	9.38221	4.48142	4.62453
AT1G01370	-0.374465	0.999947	0.237664	0.9998	1.88011	0.0147173	-0.13578	0.999906	1.12012	0.233219	-0.40814	0.999994	-0.263492	0.99971	-0.135853	0.999966	-0.547505	0.891583	0.507981	0.389003	0.676583	1.97967	0.497186	1.14418	0.429834	0.502188	0.516293	0.358602
AT1G01380	-2.38365	0.694958	0.0284093	0.9998	-0.397833	0.999326	-2.45065	0.380951	-1.10183	0.705544	1.31368	0.400598	0.978659	0.645435	-0.130364	0.999966	-2.46006	0.417919	0.443589	0	0.506416	0.300648	0	0.142735	1.50139	1.16941	0.450847	0
AT1G01390	0.282474	0.881851	-3.1502	6.87002e-07	-2.5236	2.6019e-06	-1.11816	0.0086581	-1.35695	0.00163835	-4.41338	3.11928e-07	-2.43067	1.22892e-06	-1.01856	0.0464881	-1.32482	0.00310446	3.48491	4.34613	0.397849	0.556742	1.70542	1.29756	0.151652	0.738249	1.89746	1.47607
AT1G01400	#N/A	#N/A	#N/A	#N/A	#N/A	#N/A	#N/A	#N/A	#N/A	#N/A	#N/A	#N/A	#N/A	#N/A	#N/A	#N/A	#N/A	#N/A	0	0	0	0	0	0	0	0	0	0
AT1G01410	#N/A	#N/A	#N/A	#N/A	#N/A	#N/A	#N/A	#N/A	#N/A	#N/A	#N/A	#N/A	#N/A	#N/A	#N/A	#N/A	#N/A	#N/A	0	0	0	0	0	0	0	0	0	0
AT1G01420	0.429708	0.420017	-1.10858	0.000371584	-2.11441	1.00684e-10	-1.25787	4.33551e-05	-1.65072	1.08816e-07	-0.911346	0.0038342	-0.839451	0.0084367	-0.669938	0.0816421	-0.11918	0.999788	14.0898	18.8714	7.00187	3.03338	6.16511	4.16034	8.24739	9.17683	10.1085	13.8081
AT1G01430	-0.716415	0.00243777	-3.21085	0	-4.37627	0	-3.02608	0	-4.63256	0	-2.09026	0	-1.99353	0	-2.15322	0	-2.20972	0	46.1873	28.7499	5.48895	2.132	6.25772	1.77749	12.4127	13.8549	11.5408	10.8323
AT1G01440	-0.513689	0.181906	0.352988	0.214753	1.269	1.72535e-09	-0.225454	0.548261	0.615823	0.00799745	-0.966206	0.000174489	-1.06328	3.26626e-05	-0.804788	0.00746519	-0.978006	0.000237249	8.16796	5.84946	11.3106	19.0682	7.51324	11.973	4.76119	4.56077	5.1885	4.44466
AT1G01448	#N/A	#N/A	#N/A	#N/A	#N/A	#N/A	#N/A	#N/A	#N/A	#N/A	#N/A	#N/A	#N/A	#N/A	#N/A	#N/A	#N/A	#N/A	0	0	0	0	0	0	0	0	0	0
AT1G01450	-0.5436	0.72469	-0.559335	0.476485	-0.601567	0.391507	-1.80228	0.00348557	-2.64294	0.00013595	-0.53151	0.529013	-0.140911	0.99971	-1.37632	0.0594088	-1.6457	0.00984862	3.15023	2.27584	2.30713	2.05453	0.930802	0.459014	2.47448	3.52562	1.35924	1.06997
AT1G01453	-0.0515316	0.999947	-0.131656	0.9998	0.0420972	0.999326	1.74009	0.622163	0.0385679	0.999986	1.04082	0.9696	-0.245688	0.99971	-0.151004	0.999966	1.15298	0.897582	0	0	0	0	0.131103	0	0.0680057	0	0	0.0709197
AT1G01460	2.30544	0.59965	-0.131656	0.9998	1.27687	0.82405	3.23057	0.157089	2.93301	0.20501	-0.186575	0.999994	-0.245688	0.99971	2.66949	0.339808	3.1321	0.185645	0	0.177177	0	0.0588044	0.396288	0.279178	0	0	0.264547	0.367493
AT1G01470	0.954534	0.000264292	0.507351	0.0297336	0.591849	0.00734729	0.907467	1.9528e-05	0.814787	0.000120594	0.920605	1.9929e-05	0.873792	6.00696e-05	1.01807	2.43424e-05	1.1502	1.7679e-07	290.197	583.348	452.503	427.038	568.965	505.398	632.848	647.439	639.322	716.237
AT1G01471	-0.0515316	0.999947	-0.131656	0.9998	0.0420972	0.999326	-0.118386	0.999906	0.0385679	0.999986	-0.186575	0.999994	0.96396	0.99971	-0.151004	0.999966	-0.127749	0.999788	0	0	0	0	0	0	0	0.384391	0	0
AT1G01480	3.2369	0.000681681	6.47953	0	6.99463	0	6.14183	0	6.84163	0	3.49276	2.49272e-05	3.86736	2.07244e-06	5.25818	6.20659e-11	5.74535	1.58296e-13	0.169157	1.94305	19.4563	24.9359	14.6936	22.983	2.57641	3.51178	7.80106	11.7772
AT1G01490	0.382909	0.2378	0.105893	0.894508	-0.262336	0.308697	0.610519	0.00273333	0.65381	0.00098045	0.25888	0.354593	-0.029784	0.99971	0.579699	0.015077	0.559994	0.0103343	40.4831	54.5137	47.6945	32.75	65.8034	61.9156	55.4168	45.8505	66.1031	64.2635
AT1G01500	-0.0360564	0.999947	0.00363174	0.9998	-0.242064	0.331719	-0.146891	0.691787	-0.366878	0.0908756	-0.00472108	0.999994	0.218909	0.433108	0.0245291	0.999966	0.0480941	0.999788	18.5103	18.577	20.4757	15.2534	17.6668	14.0949	21.3052	25.8008	21.0334	20.8789
AT1G01510	-0.192348	0.695636	-0.650487	0.000750109	-1.05428	5.25293e-08	-0.290055	0.174919	-0.73919	8.14167e-05	-0.0220682	0.999994	0.197476	0.440769	-0.0210506	0.999966	-0.0670738	0.999788	11.38	10.2069	7.96417	5.30926	10.032	6.62131	12.8611	15.5269	12.5367	11.7202
AT1G01520	5.63966	0.0120644	2.97175	0.233664	1.92645	0.550625	4.55595	0.0272608	2.93391	0.215988	4.69478	0.0265265	3.57562	0.128386	4.7071	0.0280081	5.39488	0.0072252	0	3.72194	0.55487	0.197648	1.71253	0.469175	2.07276	0.960977	2.07473	3.08796
AT1G01530	0.92072	0.885127	0.467402	0.9998	-1.83049	0.567738	-0.781052	0.901704	-1.83402	0.551417	-2.05916	0.551353	-0.908634	0.882928	-2.02359	0.675556	-0.719525	0.949341	0.223368	0.513152	0.382506	0	0.10931	0	0	0.11041	0	0.118262
AT1G01540	-0.172692	0.840437	-0.722904	0.000437586	-1.02138	3.17497e-07	-0.492914	0.0208273	-0.961106	1.39677e-06	-0.770272	0.000173615	-0.676642	0.00114044	-0.356644	0.198797	-0.383764	0.108492	26.7709	24.1222	17.6916	12.7067	20.664	13.3696	17.7504	19.7031	22.2091	22.5799
AT1G01550	0.496889	0.0561701	0.865255	2.31919e-06	1.4306	0	1.33869	4.58251e-14	1.66045	0	0.19972	0.5036	0.289689	0.231803	1.11195	5.09426e-08	1.14162	1.46926e-09	87.9728	128.878	177.064	230.192	241.753	273.694	116.24	130.108	207.46	215.288
AT1G01560	-0.227827	0.999947	3.30468	0	4.76636	0	2.66877	0	4.39733	0	0.0238661	0.999994	1.12005	0.0020707	1.53132	6.31465e-05	1.37028	0.000140959	4.46944	3.98678	49.1743	119.737	31.2462	92.6417	5.28631	11.3618	13.8523	12.8459
AT1G01570	-1.66194	0.380965	-0.561885	0.760382	0.0645464	0.999326	-0.73576	0.569001	-0.275363	0.999986	0.24674	0.999994	0.246844	0.99971	-4.11836	0.140788	-2.14669	0.0939258	0.642901	0.179026	0.467064	0.653601	0.400425	0.507766	0.890178	0.924464	0	0.123776
AT1G01580	-0.672684	0.572908	-1.06734	0.100856	-3.37489	0.00100211	-0.965607	0.119673	-1.61486	0.0128353	0.0489522	0.999994	0.153243	0.99971	-1.05228	0.170175	-1.49971	0.0234377	1.01104	0.640748	0.517418	0.0708875	0.545962	0.302889	1.20361	1.34417	0.531509	0.369171
AT1G01590	1.56271	0.889942	1.87938	0.589047	2.72319	0.259571	1.0916	0.903748	1.23211	0.839554	2.14236	0.506324	-0.245688	0.99971	1.44402	0.828419	2.27533	0.436565	0	0.0608181	0.0906681	0.161483	0.0388659	0.0383326	0.120963	0	0.0605393	0.126147
AT1G01600	0.361883	0.999947	1.82325	0.0317841	-0.298493	0.999326	0.714293	0.619403	0.567195	0.754605	2.77028	0.000310698	1.74757	0.0461265	1.94227	0.0350195	2.03511	0.0152277	0.310629	0.416279	1.28551	0.236849	0.570052	0.449783	2.60214	1.38189	1.3615	1.52128
AT1G01610	0.490133	0.212944	0.0318171	0.9998	-1.84621	2.2318e-13	0.284612	0.409263	-0.402721	0.163944	0.821971	0.00127993	0.5521	0.048389	0.995645	0.000383909	0.9894	0.000126672	36.201	52.0481	40.605	9.70691	48.4085	26.2527	72.5056	65.1791	77.4728	81.1229
AT1G01620	-0.216119	0.907076	-2.51391	0	-2.90196	0	-1.83537	1.33203e-10	-2.48753	0	-2.02926	1.60808e-12	-0.995169	0.00101585	-1.27199	0.000138088	-1.17122	0.000143146	90.5356	82.1149	18.4726	12.1418	29.3487	16.8593	26.2748	57.701	40.2329	47.7983
AT1G01630	-0.799205	0.00123408	-0.809218	4.09702e-05	-1.6322	1.07865e-15	-1.32535	1.91826e-11	-1.37191	3.36343e-12	-0.648137	0.00119712	-0.667488	0.000822317	-1.42152	5.51475e-10	-1.36856	2.907e-11	36.1637	21.278	22.476	11.2852	15.3743	13.4785	26.4415	26.986	14.9008	15.1549
AT1G01640	-0.645672	0.888871	0.988152	0.22252	0.837323	0.316725	-0.667393	0.622163	-0.00366526	0.999986	-0.727279	0.602323	0.286806	0.99971	0.540317	0.759109	-0.0495114	0.999788	1.01392	0.647033	2.31505	1.80389	0.661581	0.978753	0.686351	1.50353	1.67457	1.07364
AT1G01650	0.316661	0.334757	1.34639	9.0288e-15	1.56622	0	0.830401	4.50081e-06	1.12523	1.03479e-10	1.36421	3.5951e-15	1.27554	3.5735e-13	0.379901	0.124046	0.632979	0.00129326	19.105	24.3354	53.2531	54.7304	36.3612	40.6097	56.507	55.4271	27.2807	31.5273
AT1G01660	-1.60508	0.612999	0.414725	0.953917	0.262881	0.999326	-2.07649	0.225442	-0.00431833	0.999986	0.495039	0.895026	-0.263405	0.99971	-1.72393	0.434456	-0.035955	0.999788	0.295207	0.0753546	0.449357	0.35014	0.0481555	0.284968	0.499585	0.29184	0.0750091	0.312595
AT1G01670	0.375396	0.901936	0.36456	0.744923	-0.783141	0.292005	-0.616239	0.44771	-1.08125	0.123326	-0.501362	0.617623	-0.152473	0.99971	-0.930544	0.306848	-0.776625	0.326561	1.42854	1.91441	2.03859	0.786671	0.990379	0.632039	1.14834	1.52994	0.816701	0.8824
AT1G01680	0.582311	0.455044	4.22916	0	5.96583	0	2.25097	2.26336e-09	5.06061	0	-2.10455	5.84188e-06	-1.64791	0.000281011	-1.40091	0.0081339	-1.26936	0.00743549	12.0105	19.1946	251.378	745.363	64.2279	371.845	3.26977	4.30199	5.1747	5.43737
AT1G01690	-0.383538	0.999947	2.10869	6.31163e-05	2.96037	2.04645e-09	0.556639	0.528147	1.72492	0.00130129	0.484978	0.665125	0.221389	0.99971	-0.644033	0.635501	0.259954	0.979323	1.04238	0.836248	5.10008	8.32646	1.79755	3.30618	1.71365	1.52121	0.756741	1.36659
AT1G01695	-1.27251	0.999947	1.9827	0.238683	2.68244	0.0544149	-0.129394	0.999906	1.43796	0.465861	-1.40756	0.833725	-1.46667	0.812214	-1.37199	0.895971	1.05427	0.743427	0.0645056	0	0.44185	0.655791	0.0631348	0.249073	0	0	0	0.204915
AT1G01700	0.221056	0.999947	1.30351	0.211789	-0.213142	0.999326	0.894925	0.487738	-1.70422	0.34058	1.5293	0.116303	0.63876	0.77734	1.01325	0.478634	0.729504	0.667902	0.288019	0.352895	0.85491	0.23425	0.620176	0.0556059	1.05283	0.569468	0.702555	0.548971
AT1G01710	-0.0309122	0.999947	-0.641837	0.000192626	-0.822309	1.24051e-06	-0.491566	0.00426112	-0.460744	0.00701408	-0.538932	0.00176932	-0.530476	0.00206464	-0.579865	0.00338693	-0.46259	0.0103709	14.0539	14.0915	9.88826	7.70923	10.7535	9.9227	11.0877	11.5613	10.4817	10.9918
AT1G01720	3.62769	0	4.24475	0	4.32877	0	4.57252	0	4.33589	0	4.69254	0	4.42553	0	4.50286	0	4.83028	0	4.08444	52.3904	85.0985	79.2852	103.002	78.7323	120.142	103.722	100.311	123.871
AT1G01725	0.906155	0.112657	0.773518	0.0945367	0.262252	0.809293	0.994955	0.0167679	0.39819	0.521627	1.14752	0.00485652	0.843409	0.0606562	0.555559	0.378602	0.529147	0.347794	6.1182	11.926	11.6412	7.16246	13.4281	7.87468	15.8133	13.1966	10.1754	9.61972
AT1G01730	0.988562	0.00154394	2.08991	0	2.26422	0	2.06347	0	1.91419	0	2.14773	0	1.91577	0	2.002	4.27526e-15	2.01217	0	9.87531	20.3547	46.7817	46.4452	46.1593	36.4385	50.6989	45.4375	43.8996	43.5871
AT1G01740	0.485946	0.588794	-0.517357	0.392404	-0.795763	0.115071	-0.613573	0.258457	-0.672406	0.190754	0.392296	0.551353	0.43559	0.479538	-0.0649239	0.999966	0.215953	0.899475	2.93554	4.26735	2.27207	1.61865	2.14269	1.77708	4.39531	4.77118	3.18584	3.58262
AT1G01750	0.432698	0.999947	-2.00438	0.576584	-1.83063	0.567738	0.92857	0.659668	-1.83416	0.551417	0.269611	0.999994	-0.908638	0.882928	1.69013	0.250387	-2.00047	0.566966	0.21843	0.334539	0	0	0.53447	0	0.332688	0.107969	0.999016	0
AT1G01760	-0.467027	0.912284	0.370228	0.820878	0.0566814	0.999326	-0.857415	0.312529	-1.41986	0.0705071	0.0354025	0.999994	-0.331355	0.919789	-0.849244	0.436941	0.159438	0.999788	1.60035	1.1765	2.26549	1.62698	0.939803	0.556144	1.88498	1.51881	0.975919	1.89797
AT1G01770	-0.264044	0.840437	-0.588271	0.0947143	-1.42489	8.97453e-06	-0.353772	0.394499	-1.17679	0.000201733	-0.0110388	0.999994	-0.31693	0.519172	-0.718456	0.0698361	-0.895596	0.00847056	7.75148	6.6439	5.76426	2.85577	6.4383	3.46673	9.06226	7.52248	5.31244	4.40525
AT1G01780	-0.954657	0.0728643	-1.81226	1.65677e-05	-1.85325	8.96405e-06	-0.990521	0.0102211	-0.908741	0.0174379	-0.483199	0.295148	-0.450041	0.349419	-1.03044	0.0245623	-0.933876	0.0207211	8.49701	4.52055	2.65487	2.27327	4.6397	4.48969	7.08389	7.51589	4.77254	4.83024
AT1G01790	-0.271908	0.715325	-1.09042	2.78223e-05	-1.08873	2.13372e-05	-0.816839	0.00224834	-0.912381	0.000446204	-1.24654	1.70315e-06	-1.09215	3.57502e-05	-0.366116	0.368671	-0.752443	0.0089537	47.3016	39.9573	24.3399	21.4996	31.7654	24.5803	22.6345	26.965	39.0833	30.9621
AT1G01800	-0.598845	0.0267961	-0.331029	0.160229	-0.285005	0.226882	-1.08606	7.68726e-08	-1.27059	3.62124e-10	-0.334705	0.161733	-0.278552	0.284485	-1.0247	1.10161e-05	-1.26684	2.18043e-09	35.1855	23.5471	30.5633	27.8392	18.0424	14.0291	31.7661	34.1037	19.3577	15.4702
AT1G01810	-1.10708	0.89343	-0.789777	0.847354	0.0491022	0.999326	-0.925509	0.753306	-1.44661	0.513375	0.321057	0.999994	0.586514	0.920301	-0.551539	0.999966	-0.415111	0.999788	0.525736	0.201299	0.300099	0.534485	0.257282	0.126875	0.800743	1.03948	0.400753	0.417527
AT1G01820	-0.468088	0.0833764	0.513105	0.00669428	0.578488	0.00143762	-0.029973	0.999906	-0.0232311	0.999986	0.535997	0.00486229	0.154229	0.6804	-0.129432	0.837465	-0.35763	0.111108	51.2893	38.1718	80.8771	74.7925	53.1015	49.5105	86.4183	67.8963	53.1466	43.5332
AT1G01830	0.478013	0.181899	-0.333568	0.308724	-1.85198	7.13891e-10	0.000766463	0.999906	-1.26675	3.39555e-06	0.270136	0.439442	0.0884555	0.99971	0.101748	0.999966	0.172343	0.758356	5.59464	8.00751	4.86631	1.48965	6.12763	2.25025	7.74342	7.11108	6.70157	6.84102
AT1G01840	-0.401496	0.967771	-2.13861	0.031531	-3.20162	0.0146811	-1.24732	0.116796	-2.15848	0.0227529	-1.71881	0.0476293	-1.57414	0.0579895	-0.367588	0.886135	-1.57975	0.0685568	1.94129	1.25188	0.233288	0.103874	0.700012	0.295888	0.622475	0.606047	1.4019	0.540957
AT1G01860	-0.576519	0.415675	-2.01929	1.03301e-06	-2.99725	7.87417e-11	-2.5984	1.73678e-09	-3.43476	2.9313e-12	-1.53392	0.000126662	-1.62916	4.55128e-05	-2.54091	4.43887e-07	-2.16906	4.48429e-07	11.1982	7.62253	3.12503	1.3282	2.00937	0.96087	4.35871	4.36668	2.18143	2.56918
AT1G01870	#N/A	#N/A	#N/A	#N/A	#N/A	#N/A	#N/A	#N/A	#N/A	#N/A	#N/A	#N/A	#N/A	#N/A	#N/A	#N/A	#N/A	#N/A	0	0	0	0	0	0	0	0	0	0
AT1G01880	0.379127	0.999947	-1.35831	0.323543	-0.267412	0.999326	-0.467065	0.879056	-0.535046	0.810741	-0.707015	0.701022	-1.29966	0.331848	-1.51518	0.367377	-0.189048	0.999788	0.378696	0.515552	0.14411	0.299443	0.288282	0.243708	0.25635	0.16639	0.128297	0.356446
AT1G01890	#N/A	#N/A	#N/A	#N/A	#N/A	#N/A	#N/A	#N/A	#N/A	#N/A	#N/A	#N/A	#N/A	#N/A	#N/A	#N/A	#N/A	#N/A	0	0	0	0	0	0	0	0	0	0
AT1G01900	-0.938648	0.0416643	0.923141	0.00159673	-0.681419	0.0505879	-0.753539	0.0296114	-1.29307	0.000161338	0.997787	0.000584448	1.08515	0.000147884	-0.573284	0.19379	-0.156349	0.919888	4.16517	2.19613	8.80863	2.49904	2.57297	1.61488	9.4639	10.7329	3.07089	4.01285
AT1G01910	0.136755	0.805936	0.348238	0.0274903	0.519724	0.000286762	0.261965	0.119689	0.370882	0.0138114	0.298215	0.0738173	0.24071	0.184805	0.0328043	0.999966	0.225331	0.232468	28.6632	32.2559	40.0532	39.8459	36.8524	35.9995	40.3707	40.3208	32.7345	36.0085
AT1G01920	0.0367398	0.999947	0.451955	0.107124	0.264063	0.438118	0.537537	0.0387355	0.121019	0.898876	0.803637	0.00083933	0.679227	0.00659628	0.316812	0.420134	0.392412	0.194973	5.61059	5.88288	8.42535	6.53763	8.74394	5.91594	11.2624	10.7092	7.89562	7.9062
AT1G01930	0.547902	0.0911255	0.111203	0.948132	0.0433174	0.999326	0.0100855	0.999906	0.0974941	0.965363	0.0721232	0.999994	0.204303	0.644589	0.0624195	0.999966	0.167707	0.765479	6.38615	9.58775	7.62639	6.40701	6.90838	6.65134	7.72162	8.76388	7.49412	7.74107
AT1G01940	0.351733	0.63656	0.690329	0.0329652	0.931859	0.00152805	0.437827	0.241011	0.56643	0.0850014	0.786177	0.0123216	0.719426	0.0254887	0.117051	0.999966	0.316979	0.513755	9.81361	12.7582	17.1961	18.0977	14.4076	13.8794	19.35	19.1778	11.8298	12.9292
AT1G01950	0.600246	0.0878405	-0.0636994	0.9998	0.414365	0.152428	0.87034	0.000352001	0.97331	3.83338e-05	0.200655	0.708554	0.470383	0.107258	1.09421	3.14306e-05	1.03574	2.30523e-05	3.43305	5.3	3.57439	4.4116	6.82772	6.49541	4.48984	5.59315	8.16478	7.59045
AT1G01960	-0.234789	0.406228	-0.00319407	0.9998	-0.0378637	0.999326	0.150292	0.504504	-0.165032	0.417013	0.244057	0.186206	0.178189	0.418933	0.107567	0.824221	0.108958	0.76452	19.4261	16.9712	21.3574	18.4753	23.9798	17.1147	26.4916	26.7293	23.9537	22.998
AT1G01970	-0.373422	0.406773	-2.28685	0	-3.09046	0	-2.28583	0	-3.41708	0	-1.72453	4.7273e-12	-1.78615	8.28659e-13	-2.08331	2.53831e-12	-1.90852	4.53155e-13	23.4795	18.4872	5.23307	2.64074	5.23417	2.1141	8.17107	8.05613	6.28944	6.74146
AT1G01980	#N/A	#N/A	#N/A	#N/A	#N/A	#N/A	#N/A	#N/A	#N/A	#N/A	#N/A	#N/A	#N/A	#N/A	#N/A	#N/A	#N/A	#N/A	0	0	0	0	0	0	0	0	0	0
AT1G01990	0.520057	0.108113	0.813976	0.00023065	0.728602	0.000978248	0.442071	0.0777946	0.252034	0.407637	1.20783	7.64658e-09	0.847243	0.000119922	0.469812	0.105043	0.402472	0.138845	13.8549	20.454	26.9871	22.4351	20.3407	16.063	36.9108	29.9354	21.9934	19.5109
AT1G02000	0.0121759	0.999947	0.419738	0.219641	1.12121	9.42847e-06	1.25493	5.12304e-07	1.34557	3.99755e-08	0.878205	0.0011202	0.679307	0.0181326	1.22844	9.88651e-06	1.27966	5.67703e-07	3.96117	4.11674	5.8681	8.43773	10.154	9.87811	8.42736	7.5989	10.4244	10.4862
AT1G02010	-0.222354	0.905242	-0.935806	0.0066377	-1.33095	0.000138031	-0.399333	0.301539	-0.753226	0.0238126	-0.383728	0.353664	-0.165074	0.89791	-0.638315	0.123416	-0.561039	0.126022	3.27751	2.87588	1.87086	1.24952	2.67322	1.87853	2.8773	3.47639	2.34221	2.38602
AT1G02020	-0.355906	0.406804	-0.478372	0.0660408	-0.996021	3.90495e-05	-0.289593	0.32848	-0.515867	0.0362397	-0.286025	0.364224	-0.430995	0.10708	-0.287544	0.444333	-0.691899	0.006193	7.99183	6.39567	6.24689	3.87943	6.94114	5.42111	7.49345	7.04656	7.29935	5.33676
AT1G02030	-0.0515001	0.999947	2.33606	0.423919	1.27786	0.828441	3.25631	0.160537	1.8726	0.560678	2.48323	0.392167	-0.245665	0.99971	3.00742	0.253939	2.91129	0.247993	0	0	0.148423	0.0440578	0.296909	0.083667	0.176015	0	0.264274	0.229446
AT1G02040	-0.0515316	0.999947	-0.131656	0.9998	0.0420972	0.999326	-0.118386	0.999906	0.0385679	0.999986	-0.186575	0.999994	-0.245688	0.99971	-0.151004	0.999966	1.15308	0.897582	0	0	0	0	0	0	0	0	0	0.0912137
AT1G02050	0.34488	0.95534	0.453357	0.594932	0.30891	0.819674	0.497254	0.50978	-0.301316	0.846326	0.323544	0.833685	0.280383	0.910259	0.621208	0.432016	0.76838	0.203094	1.34429	1.76474	2.04625	1.62698	2.06757	1.05049	1.94998	1.9618	2.34221	2.50803
AT1G02060	-0.101256	0.999947	-0.206353	0.930902	0.0494218	0.999326	0.0933564	0.999906	-1.09153	0.0295309	-0.0254796	0.999994	0.602575	0.22315	0.167962	0.999966	-0.407288	0.57909	1.89037	1.83167	1.80576	1.92183	2.22778	0.85654	2.1545	3.47064	2.41142	1.55235
AT1G02065	#N/A	#N/A	#N/A	#N/A	#N/A	#N/A	#N/A	#N/A	#N/A	#N/A	#N/A	#N/A	#N/A	#N/A	#N/A	#N/A	#N/A	#N/A	0	0	0	0	0	0	0	0	0	0
AT1G02070	-1.27252	0.999947	-1.35265	0.847213	-1.17889	0.849906	-1.33938	0.813422	-1.18242	0.839554	-1.40757	0.833685	-1.46668	0.812122	-1.37199	0.895954	-1.34874	0.844398	0.13905	0	0	0	0	0	0	0	0	0
AT1G02074	#N/A	#N/A	#N/A	#N/A	#N/A	#N/A	#N/A	#N/A	#N/A	#N/A	#N/A	#N/A	#N/A	#N/A	#N/A	#N/A	#N/A	#N/A	0	0	0	0	0	0	0	0	0	0
AT1G02080	0.283908	0.21143	-0.115376	0.675515	0.16482	0.384678	0.361401	0.0168422	0.317017	0.0366906	-0.031391	0.999994	-0.0572143	0.99971	0.351489	0.0494823	0.426076	0.00615693	20.1252	25.0596	20.3397	21.8933	27.922	24.517	22.5765	23.1659	28.2617	29.4094
AT1G02090	0.798417	0.00050406	0.768143	5.29346e-05	1.12338	2.67319e-10	1.11015	5.93962e-10	1.44141	0	0.650938	0.000880062	0.75225	7.75949e-05	1.20886	8.83795e-10	1.03294	3.24128e-08	10.8337	19.3837	20.2282	22.9544	25.3194	28.6371	19.5849	21.7706	27.3215	24.2838
AT1G02100	0.46604	0.0691715	1.07833	2.44266e-10	1.16331	3.32025e-12	0.94631	3.91618e-08	1.09416	7.18932e-11	0.864854	7.90424e-07	0.808983	4.73169e-06	0.779414	9.03122e-05	0.8153	7.16603e-06	14.5732	20.7063	33.8759	31.8331	30.3601	30.226	30.4865	30.492	27.928	27.6406
AT1G02110	-0.406385	0.518775	-0.92219	0.00487196	-1.51436	4.14507e-06	-0.931311	0.00375747	-1.41346	1.22715e-05	-0.334303	0.453775	-0.468386	0.215082	-0.495165	0.255318	-0.747396	0.0294086	5.84347	4.5582	3.43914	1.99254	3.41026	2.10216	5.34376	5.16685	4.70331	3.72797
AT1G02120	-0.354084	0.138765	0.774679	1.90916e-07	0.876642	1.60232e-09	0.483845	0.00205663	0.537291	0.000419934	0.530508	0.000757742	0.445743	0.00631979	0.42622	0.022434	0.333043	0.0633094	36.845	29.4533	69.2154	65.7033	55.259	51.5847	60.8704	59.6005	54.8745	50.1433
AT1G02130	-0.315185	0.267508	0.0288036	0.9998	-0.244258	0.229925	-0.108674	0.791377	0.0883941	0.84863	0.282346	0.147712	0.0211258	0.99971	-0.0430866	0.999966	0.127697	0.714628	34.2197	28.2205	38.4089	28.099	34.2976	35.415	47.8599	41.3922	37.1205	40.3292
AT1G02140	0.394412	0.0261388	0.186889	0.282074	0.10318	0.670796	0.281535	0.0560276	0.232171	0.124346	0.268315	0.0814715	0.152576	0.457358	0.108181	0.769433	0.173588	0.359642	82.0605	110.442	102.599	85.4928	107.124	93.57	113.198	108.201	98.6809	99.5827
AT1G02145	0.0857428	0.999947	-0.508099	0.0446683	-1.19303	9.70342e-07	-0.799	0.000766197	-0.924957	9.1523e-05	-0.268087	0.398279	-0.367262	0.182682	-0.807566	0.00366754	-0.727626	0.00331746	10.4252	11.3409	8.06428	4.40788	6.43689	5.31397	9.94263	9.58391	6.68425	6.75769
AT1G02150	-0.344686	0.301123	-1.73305	0	-1.92135	0	-2.06402	0	-2.23608	0	-1.12611	5.93146e-09	-1.21545	3.2955e-10	-1.76754	0	-1.78194	0	55.8882	44.9869	18.7747	14.3052	14.4606	11.4606	29.5575	28.8209	19.0385	17.2279
AT1G02160	-0.458901	0.406773	-0.486598	0.171288	-0.640048	0.0482069	-1.07326	0.000692726	-0.968494	0.0019826	-0.156209	0.911829	-0.231233	0.702095	-0.568653	0.158716	-1.32253	7.16307e-05	19.8486	14.746	15.5575	12.3483	10.1483	9.72308	20.4549	20.0615	14.9042	8.46984
AT1G02170	-0.594873	0.0449203	1.46286	0	2.02358	0	0.624793	0.00188673	1.32014	3.96064e-13	0.480981	0.0267483	0.628233	0.0021307	0.353859	0.200364	0.314159	0.219211	19.6764	13.2867	59.0647	77.3313	33.1021	46.9085	31.1498	35.486	27.0265	26.4936
AT1G02180	-1.03836	0.534589	0.127071	0.9998	-0.574328	0.632142	-1.08973	0.246352	-1.55119	0.0963696	1.14575	0.0899591	1.15884	0.0856016	-0.742627	0.60395	-0.330428	0.937489	1.46381	0.7006	1.77558	0.930109	0.716353	0.441576	3.80876	4.07002	0.976344	1.2594
AT1G02190	-0.0515316	0.999947	-0.131656	0.9998	0.0420972	0.999326	-0.118386	0.999906	1.23206	0.836375	-0.186575	0.999994	3.92959	0.0701219	-0.151004	0.999966	-0.127749	0.999788	0	0	0	0	0	0.0373094	0	0.496719	0	0
AT1G02205	0.751183	0.0366507	0.593428	0.0412103	-2.31817	0	-0.00641894	0.999906	-0.764915	0.00532656	1.28157	9.63972e-07	1.28002	1.07182e-06	0.469683	0.206007	0.361261	0.329184	37.6744	66.3586	65.0166	7.60318	40.7227	22.7765	108.346	115.622	58.9886	54.1333
AT1G02210	#N/A	#N/A	#N/A	#N/A	#N/A	#N/A	#N/A	#N/A	#N/A	#N/A	#N/A	#N/A	#N/A	#N/A	#N/A	#N/A	#N/A	#N/A	0	0	0	0	0	0	0	0	0	0
AT1G02220	0.0652372	0.999947	2.92569	0	3.2458	0	2.16157	6.03949e-13	2.67632	0	2.93661	0	3.21216	0	2.48878	1.20445e-14	2.21382	6.88472e-13	3.6003	3.89789	29.7637	33.8886	18.0442	22.7101	31.7669	40.6858	22.1445	18.2073
AT1G02230	-1.71026	0.0192562	1.33408	0.00275834	1.33191	0.00227134	1.10604	0.0162104	0.79499	0.103936	1.744	5.13087e-05	2.97191	2.48792e-13	1.52091	0.00202598	2.62209	6.33841e-10	5.51621	1.66589	15.1672	13.1117	13.9917	9.07482	20.3534	48.9261	17.1747	34.6355
AT1G02250	-0.0515316	0.999947	1.19913	0.877018	0.0420972	0.999326	-0.118386	0.999906	0.0385679	0.999986	-0.186575	0.999994	-0.245688	0.99971	2.18289	0.509685	1.82067	0.611189	0	0	0.0880455	0	0	0	0	0	0.235153	0.16333
AT1G02260	-0.687222	0.0849638	-0.588152	0.0522932	-1.21492	2.8205e-05	-1.28848	8.77073e-06	-1.38572	2.09884e-06	-1.68535	2.28891e-08	-1.54729	1.43364e-07	-1.72644	1.43218e-06	-1.78363	2.03915e-08	6.41833	4.07589	4.69131	2.66576	2.83453	2.38007	2.2651	2.59222	2.14793	1.98919
AT1G02270	0.0382922	0.999947	2.42504	0	3.84697	0	1.00665	0.000180467	3.20172	0	0.433158	0.203527	0.46343	0.165361	0.31087	0.522096	0.260926	0.584599	27.3147	28.932	159.53	382.126	58.4155	228.484	42.1989	43.8108	37.2057	35.8436
AT1G02280	0.30219	0.673872	-0.974767	0.000821586	-1.51871	1.02818e-07	-1.51087	1.42727e-07	-1.74354	1.31928e-09	-0.29712	0.496863	-0.171526	0.856738	-0.695988	0.0499541	-0.704808	0.0260332	28.687	35.9376	16.1708	9.60025	10.5728	8.21783	26.8041	30.0571	20.613	18.1806
AT1G02290	0.0583521	0.999947	-0.175284	0.930316	-0.710983	0.0951519	-0.169705	0.922518	-0.961002	0.0193272	0.291862	0.656673	0.478972	0.283253	-0.087853	0.999966	0.0989764	0.999788	3.71621	3.94618	3.6203	2.16608	3.58874	1.81757	5.18215	6.12304	3.85255	4.24991
AT1G02300	-2.17313	2.53424e-09	-1.75151	1.44889e-09	-2.9451	0	-3.31085	0	-3.93647	0	-0.85491	0.00333965	-1.27692	6.52097e-06	-3.39043	0	-3.31361	0	24.5045	5.55615	8.04873	3.06186	2.54577	1.51971	15.777	11.9772	2.60881	2.60929
AT1G02305	-0.949493	2.61999e-05	-0.882839	1.67985e-06	-1.34668	1.59568e-13	-1.78395	0	-2.03907	0	-0.768101	3.8325e-05	-0.898491	1.15553e-06	-1.65024	8.20672e-15	-1.94044	0	57.6622	30.5348	34.55	22.0894	17.9943	13.5987	39.0332	36.8228	20.9306	15.9916
AT1G02310	1.91727	0.480869	2.84471	0.0623813	5.83044	3.82185e-06	2.08173	0.230258	4.51828	0.000547942	1.74858	0.397487	1.65465	0.450088	-1.37482	0.904494	3.3191	0.0226345	0.0604218	0.370159	0.758774	5.77417	0.413964	2.33305	0.368111	0.358396	0	1.08767
AT1G02320	#N/A	#N/A	#N/A	#N/A	#N/A	#N/A	#N/A	#N/A	#N/A	#N/A	#N/A	#N/A	#N/A	#N/A	#N/A	#N/A	#N/A	#N/A	0	0	0	0	0	0	0	0	0	0
AT1G02330	0.35175	0.414503	0.595807	0.0134896	0.848465	0.000119146	0.632937	0.00699644	0.946494	1.22103e-05	0.446838	0.091164	0.379254	0.180644	0.661143	0.0131737	0.524541	0.04044	13.3362	17.3857	22.1126	23.3232	21.9877	24.7511	20.7958	20.247	22.9941	20.5942
AT1G02335	-0.317008	0.88794	-0.458185	0.423062	-0.420453	0.450508	-0.129629	0.999906	-0.753956	0.100454	-0.633192	0.210632	0.041119	0.99971	-0.240403	0.895954	-0.631646	0.220353	6.76332	5.56573	5.53162	4.926	6.91599	3.89776	5.02245	8.38268	6.30969	4.7032
AT1G02340	2.66458	0.0242899	1.34547	0.303919	-0.272046	0.999326	2.3507	0.0191571	2.70541	0.00433805	1.88216	0.0934413	1.62812	0.17781	3.05077	0.00268142	3.3797	0.000330714	0.268113	2.05316	0.841737	0.204431	1.90251	2.00581	1.29314	1.06022	2.86124	3.54882
AT1G02350	-0.309717	0.999947	-2.00414	0.581347	-0.595633	0.995214	-1.99087	0.533688	-0.640295	0.963829	0.26987	0.999994	0.185861	0.99971	1.69079	0.271789	-2.00023	0.572832	0.397098	0.30409	0	0.201853	0	0.191663	0.604816	0.588854	1.81618	0
AT1G02360	-2.08658	0.00844268	1.73744	5.49788e-05	3.23694	0	1.397	0.0016729	2.88399	7.38916e-13	-1.42035	0.0116598	0.748181	0.174404	1.56763	0.00151822	1.70713	0.000146097	4.90128	1.14508	17.9244	45.7746	14.554	36.3266	2.10878	9.69076	15.071	18.3848
AT1G02370	1.02416	0.00236409	-0.599323	0.111341	-0.751001	0.0338803	0.318345	0.437335	-0.201407	0.764124	-0.0343125	0.999994	0.153862	0.931705	0.526918	0.166022	0.7664	0.010702	4.20409	8.70705	2.99971	2.37987	5.65778	3.50488	4.65688	5.52578	6.70064	7.63876
AT1G02380	0.0437223	0.999947	-1.50132	0.16541	0.0681652	0.999326	-0.312563	0.975388	-0.297191	0.980592	-1.98225	0.06949	-1.0173	0.37085	-0.844629	0.587773	-0.0896577	0.999788	1.19873	1.26221	0.427661	1.21868	0.953273	0.940191	0.304296	0.666598	0.68532	1.19001
AT1G02390	-0.254921	0.999947	-1.06495	0.0340419	3.77669	0	-0.0528745	0.999906	2.83291	8.7541e-14	-1.52317	0.00194793	-1.64589	0.000806754	-1.35962	0.0183722	-1.53005	0.00268713	4.64246	4.02194	2.35555	61.3564	4.45201	31.2796	1.80938	1.71527	1.85877	1.68829
AT1G02391	#N/A	#N/A	#N/A	#N/A	#N/A	#N/A	#N/A	#N/A	#N/A	#N/A	#N/A	#N/A	#N/A	#N/A	#N/A	#N/A	#N/A	#N/A	0	0	0	0	0	0	0	0	0	0
AT1G02400	4.0112	2.87608e-13	2.38677	2.48809e-06	5.81894	0	4.49964	0	5.71931	0	1.63907	0.00281764	2.13684	4.19143e-05	4.83838	0	4.97888	0	1.81897	32.0855	10.741	101.517	44.4465	96.6341	6.55993	9.42519	53.167	65.0894
AT1G02405	1.4579	0.390091	3.00554	0.00095738	2.33129	0.0139428	1.4518	0.2083	2.08335	0.0325085	2.02695	0.0505382	2.16514	0.0328765	2.22757	0.0401489	1.7738	0.105408	0.796834	2.4408	7.45947	4.21249	2.3397	3.53831	4.0455	4.09628	4.61626	3.20632
AT1G02410	-0.202879	0.767124	0.29501	0.234497	0.578105	0.00339387	0.0717372	0.999906	0.0206846	0.999986	-0.181161	0.634094	-0.349033	0.170698	0.0794087	0.999966	-0.0928576	0.969414	16.3545	14.5475	22.0951	23.742	18.5233	16.1319	16.5337	15.2501	19.2714	16.5616
AT1G02420	-0.0229992	0.999947	-0.212756	0.890439	0.58314	0.164249	0.33095	0.581494	0.434069	0.363219	-0.283025	0.777388	0.151635	0.99971	-0.0987716	0.999966	0.106415	0.999788	2.33295	2.35299	2.20865	3.41305	3.17445	3.07595	2.19553	3.09388	2.42895	2.71138
AT1G02430	-0.398774	0.999947	1.43639	0.151457	1.35865	0.166526	1.73167	0.0566626	1.99746	0.0186894	0.726003	0.685724	0.402362	0.99971	0.12095	0.999966	-0.293578	0.999788	0.721945	0.552852	2.33522	1.95723	2.82641	3.13608	1.46612	1.18952	0.917196	0.637058
AT1G02440	0.432743	0.999947	2.46903	0.0376096	2.03077	0.102346	2.18428	0.07424	2.90711	0.00762404	-2.05926	0.559161	1.23103	0.516697	2.23823	0.092205	2.18212	0.0815555	0.293146	0.448971	2.34265	1.49012	1.86495	2.82979	0	1.01431	2.01111	1.86248
AT1G02450	-1.75477	0.000444123	1.79924	5.3888e-08	2.41423	4.44502e-14	0.826333	0.0258401	1.93331	2.72543e-09	-2.8452	6.86471e-11	-1.31705	0.000729744	-0.857661	0.0717338	-1.06863	0.00907176	27.6332	8.32173	105.097	142.675	53.3322	96.5088	4.25607	12.5847	16.3305	14.6304
AT1G02460	-0.111131	0.999947	0.838784	0.000351138	0.7604	0.00116016	1.0182	6.80121e-06	0.333184	0.249273	1.19344	9.01268e-08	1.36518	5.37236e-10	0.726846	0.00774191	1.1243	1.25757e-06	8.51495	7.98149	16.6265	13.7182	17.3967	10.3307	22.1111	25.6675	15.7479	19.5604
AT1G02470	-3.43171	0.381795	0.631313	0.736979	0.517375	0.819674	0.657966	0.687254	0.580847	0.752822	-0.891924	0.655352	-0.281572	0.99971	-0.0570346	0.999966	-0.76206	0.742608	0.677309	0	1.21509	0.983687	1.23113	1.02743	0.392991	0.669584	0.737561	0.409831
AT1G02475	-0.118619	0.888882	-0.695332	6.13907e-06	-1.16158	5.27762e-14	-0.834464	4.06349e-08	-1.06766	2.58249e-12	-0.633292	3.74097e-05	-0.747394	8.93356e-07	-0.857289	9.5991e-07	-1.12721	1.62949e-12	63.3739	59.8151	42.9351	27.481	38.225	29.3226	46.8163	44.7764	39.0048	31.1123
AT1G02480	#N/A	#N/A	#N/A	#N/A	#N/A	#N/A	#N/A	#N/A	#N/A	#N/A	#N/A	#N/A	#N/A	#N/A	#N/A	#N/A	#N/A	#N/A	0	0	0	0	0	0	0	0	0	0
AT1G02490	#N/A	#N/A	#N/A	#N/A	#N/A	#N/A	#N/A	#N/A	#N/A	#N/A	#N/A	#N/A	#N/A	#N/A	#N/A	#N/A	#N/A	#N/A	0	0	0	0	0	0	0	0	0	0
AT1G02500	0.524823	0.011214	1.73489	0	1.96717	0	1.68142	0	1.97312	0	1.42553	0	1.31636	0	1.48205	0	1.46794	0	167.644	251.051	614.567	643.137	593.212	647.794	523.802	492.971	519.345	508.132
AT1G02510	#N/A	#N/A	#N/A	#N/A	#N/A	#N/A	#N/A	#N/A	#N/A	#N/A	#N/A	#N/A	#N/A	#N/A	#N/A	#N/A	#N/A	#N/A	0	0	0	0	0	0	0	0	0	0
AT1G02520	0.947908	0.723032	3.30859	7.49647e-05	3.27092	7.13102e-05	2.96184	0.000491341	3.01822	0.000299683	1.75784	0.0855031	1.46809	0.18971	2.53043	0.00856292	2.52976	0.00519231	0.108481	0.232604	1.33754	1.14698	1.06176	0.963414	0.462635	0.386079	0.727691	0.735176
AT1G02530	-1.27251	0.999947	-0.0218528	0.9998	0.0558518	0.999326	-1.33937	0.813422	-1.18242	0.839554	-0.180167	0.999994	-1.46667	0.812122	-1.37199	0.895954	-1.34873	0.844398	0.0210071	0	0.0239824	0.0213567	0	0	0.0213304	0	0	0
AT1G02540	#N/A	#N/A	#N/A	#N/A	#N/A	#N/A	#N/A	#N/A	#N/A	#N/A	#N/A	#N/A	#N/A	#N/A	#N/A	#N/A	#N/A	#N/A	0	0	0	0	0	0	0	0	0	0
AT1G02550	-0.0515316	0.999947	-0.131656	0.9998	2.72322	0.254182	-0.118386	0.999906	2.65891	0.268419	-0.186575	0.999994	-0.245688	0.99971	-0.151004	0.999966	-0.127749	0.999788	0	0	0	0.468499	0	0.444847	0	0	0	0
AT1G02560	-0.015144	0.999947	-0.98114	8.54361e-09	-1.18451	1.62699e-12	-0.910182	9.86334e-08	-1.07184	1.7751e-10	-0.774236	9.23843e-06	-0.878531	3.93466e-07	-0.710413	0.000386146	-0.844411	2.97592e-06	157.576	159.037	88.5885	67.2375	93.1126	72.7302	105.82	102.594	109.04	94.7694
AT1G02570	-1.27242	0.999947	-1.35254	0.847213	0.0559647	0.999326	-0.129295	0.999906	0.655224	0.9533	-1.40746	0.833685	-1.46657	0.812122	0.223036	0.999966	0.599835	0.999788	0.0927001	0	0	0.0942429	0.0907301	0.17897	0	0	0.141325	0.196321
AT1G02575	-0.0515316	0.999947	-0.131656	0.9998	0.0420972	0.999326	-0.118386	0.999906	0.0385679	0.999986	2.48366	0.374432	0.964088	0.99971	-0.151004	0.999966	-0.127749	0.999788	0	0	0	0	0	0	0.379862	0.0924593	0	0
AT1G02580	-1.28228	0.999947	-0.0191075	0.9998	1.15179	0.68585	-1.34936	0.826513	2.52029	0.107493	-1.41739	0.843051	-1.47646	0.824945	0.179012	0.999966	-0.0753268	0.999788	0.0366592	0	0.0418514	0.111808	0	0.353878	0	0	0.0558885	0.0388186
AT1G02590	#N/A	#N/A	#N/A	#N/A	#N/A	#N/A	#N/A	#N/A	#N/A	#N/A	#N/A	#N/A	#N/A	#N/A	#N/A	#N/A	#N/A	#N/A	0	0	0	0	0	0	0	0	0	0
AT1G02600	#N/A	#N/A	#N/A	#N/A	#N/A	#N/A	#N/A	#N/A	#N/A	#N/A	#N/A	#N/A	#N/A	#N/A	#N/A	#N/A	#N/A	#N/A	0	0	0	0	0	0	0	0	0	0
AT1G02610	-0.958117	0.159115	-1.77358	0.000207973	-2.58595	3.71854e-07	-1.30073	0.0054907	-1.21685	0.00846017	-1.93273	5.08301e-05	-1.56204	0.000919488	-1.22269	0.0280236	-2.1531	1.91586e-05	11.9212	6.17755	3.68381	1.8225	4.91279	4.93189	3.45849	4.51916	5.19268	2.75247
AT1G02620	0.432786	0.999947	-2.00437	0.576584	-1.83062	0.567738	-1.9911	0.528147	-1.83415	0.551417	-0.831908	0.921389	-2.1184	0.535413	-2.02372	0.675556	-0.0519166	0.999788	0.244501	0.374469	0	0	0	0	0.124133	0	0	0.258903
AT1G02630	#N/A	#N/A	#N/A	#N/A	#N/A	#N/A	#N/A	#N/A	#N/A	#N/A	#N/A	#N/A	#N/A	#N/A	#N/A	#N/A	#N/A	#N/A	0	0	0	0	0	0	0	0	0	0
AT1G02640	-0.552697	0.732025	-2.43259	0.00251541	-2.17018	0.00362608	-1.45329	0.0259927	-1.56879	0.0175007	-1.61	0.0167584	-1.47164	0.0249382	-0.893772	0.280513	-0.867473	0.21576	1.00758	0.696913	0.185529	0.19826	0.38174	0.313751	0.36303	0.417713	0.594616	0.585088
AT1G02650	-2.98606	0.506108	0.640158	0.814336	0.496877	0.891873	0.0977719	0.999906	0.00380006	0.999986	-0.794922	0.815223	0.145486	0.99971	0.0577603	0.999966	-1.12184	0.620322	0.272329	0	0.49744	0.387606	0.31985	0.262884	0.165913	0.376912	0.332142	0.115348
AT1G02660	-0.15452	0.999947	0.912359	0.00470623	2.50252	0	1.42812	1.7844e-06	2.36652	0	-0.558711	0.177015	0.0711247	0.99971	1.15225	0.000981757	0.894519	0.00795772	3.99168	3.79629	8.26881	22.4178	12.2247	20.1363	3.1379	4.99635	9.52084	8.4877
AT1G02670	0.507921	0.999947	0.315477	0.9998	2.84838	0.00125948	0.146332	0.999906	1.71955	0.093546	-0.957664	0.745988	-1.68436	0.450719	0.715858	0.824221	-0.820119	0.821965	0.164921	0.252588	0.23535	1.34133	0.201771	0.597006	0.0837301	0.0407602	0.314287	0.0873179
AT1G02680	0.177332	0.999947	0.389622	0.291346	-0.0552321	0.999326	-0.169298	0.859012	-0.062334	0.999986	0.3888	0.300919	0.335557	0.418267	-0.231554	0.799656	0.244418	0.648208	8.05601	9.36008	11.6284	7.53112	7.70355	7.50845	12.129	12.0835	7.62314	10.2955
AT1G02690	1.33147	0.0143704	0.479025	0.503845	0.455931	0.508138	1.83895	6.77202e-06	1.54041	0.000236549	0.803316	0.130423	0.926606	0.0641727	1.97302	6.93058e-06	2.18455	6.9748e-08	1.0823	2.85108	1.6804	1.45241	4.19482	3.13428	2.19791	2.48229	4.81802	5.45519
AT1G02700	-1.37363	0.710196	-1.73711	0.357806	-2.89424	0.212435	-1.84498	0.29012	-1.06005	0.54869	-1.89553	0.304672	-3.18202	0.190371	-3.08734	0.335356	-3.06408	0.21661	0.4077	0.124884	0.0930888	0	0.0798072	0.157424	0.0827952	0	0	0
AT1G02710	-3.21898	0.428013	-1.28809	0.469173	-1.89067	0.267989	-3.28583	0.151228	-1.29095	0.421386	-2.12661	0.235228	-1.55495	0.35544	-1.72309	0.432233	-0.267885	0.999788	1.73168	0	0.658979	0.293416	0	0.557205	0.293055	0.570642	0.440002	1.52806
AT1G02720	-0.828043	0.0906605	-0.989139	0.00589839	-1.06299	0.00255421	-1.36473	0.00013069	-1.74416	3.49273e-06	-1.0239	0.00373436	-0.46846	0.250916	-1.34191	0.00145364	-1.31533	0.000359426	4.62268	2.66373	2.56032	2.14042	1.92625	1.32545	2.60252	3.98175	2.02353	1.98707
AT1G02730	-0.848686	0.397364	-3.45505	5.3375e-05	-3.75981	3.75286e-05	-2.44648	0.000242096	-2.44449	0.000255057	-1.67161	0.00649954	-1.70893	0.00519475	-0.806561	0.316335	-1.415	0.0245594	1.15497	0.63414	0.0995137	0.066464	0.213289	0.189325	0.398294	0.409325	0.730901	0.438436
AT1G02740	0.488246	0.41735	2.37323	0	2.46542	0	1.78303	3.17323e-10	2.62747	0	0.718267	0.0396086	0.807334	0.0163564	1.05674	0.0023776	1.00164	0.00194934	3.82045	5.46118	21.6624	20.3912	14.3338	22.6194	7.17663	7.8685	8.63958	8.22583
AT1G02750	0.843128	0.0256532	1.79528	7.36505e-12	2.12741	0	1.55097	5.75381e-09	2.37243	0	0.850279	0.00456684	0.771613	0.0120788	1.03646	0.0011629	1.14396	7.10113e-05	7.13883	13.1203	26.8468	30.1406	23.1808	34.9426	14.668	14.2809	16.2612	16.7195
AT1G02760	#N/A	#N/A	#N/A	#N/A	#N/A	#N/A	#N/A	#N/A	#N/A	#N/A	#N/A	#N/A	#N/A	#N/A	#N/A	#N/A	#N/A	#N/A	0	0	0	0	0	0	0	0	0	0
AT1G02770	1.35697	0.551609	0.645639	0.877018	-0.39983	0.999326	1.27995	0.385713	1.20976	0.410095	0.434046	0.999994	0.356532	0.99971	0.332685	0.999966	0.58139	0.922337	0.206863	0.633646	0.393602	0.140204	0.6074	0.532502	0.350078	0.340839	0.315371	0.365079
AT1G02780	0.660537	0.000560999	-0.0174733	0.9998	-0.0363084	0.999326	0.431298	0.00812865	0.403042	0.0126139	0.0944675	0.866028	0.193437	0.39796	0.410079	0.0336346	0.408799	0.0196833	239.332	381.399	255.839	222.611	338.134	301.253	289.337	315.846	351.584	333.996
AT1G02790	-0.0515316	0.999947	1.19913	0.877018	0.0420972	0.999326	-0.118386	0.999906	0.0385679	0.999986	-0.186575	0.999994	-0.245688	0.99971	-0.151004	0.999966	-0.127749	0.999788	0	0	0.0578296	0	0	0	0	0	0	0
AT1G02800	-0.0515316	0.999947	-0.131656	0.9998	1.27685	0.819674	-0.118386	0.999906	0.0385679	0.999986	-0.186575	0.999994	0.963971	0.99971	-0.151004	0.999966	-0.127749	0.999788	0	0	0	0.0484036	0	0	0	0.0470683	0	0
AT1G02810	-0.0515316	0.999947	1.19913	0.877018	0.0420972	0.999326	2.18578	0.444158	0.0385679	0.999986	-0.186575	0.999994	-0.245688	0.99971	-0.151004	0.999966	-0.127749	0.999788	0	0	0.0503051	0	0.129383	0	0	0	0	0
AT1G02813	#N/A	#N/A	#N/A	#N/A	#N/A	#N/A	#N/A	#N/A	#N/A	#N/A	#N/A	#N/A	#N/A	#N/A	#N/A	#N/A	#N/A	#N/A	0	0	0	0	0	0	0	0	0	0
AT1G02816	0.40317	0.507353	0.578743	0.0826186	1.13597	4.10893e-05	0.430211	0.239516	0.686631	0.024232	0.63826	0.0496885	0.340433	0.445881	0.22498	0.81207	0.868887	0.00431879	7.07516	9.56122	11.5932	15.0628	10.265	11.008	12.5087	10.6151	9.13669	13.838
AT1G02820	2.99795	6.02583e-10	-0.0420778	0.9998	-0.543688	0.332766	1.12421	0.0129211	0.843842	0.0722928	0.415097	0.577099	-0.156922	0.99971	1.19871	0.0215884	1.83031	4.16293e-05	45.612	342.805	44.5888	27.3507	92.4933	73.1638	61.9833	44.4168	104.931	162.249
AT1G02830	-0.0515316	0.999947	1.19913	0.877018	0.0420972	0.999326	1.74025	0.622163	1.23206	0.836375	1.0408	0.9696	-0.245688	0.99971	2.18273	0.509685	-0.127749	0.999788	0	0	0.249691	0	0.428133	0.211129	0.222081	0	0.666878	0
AT1G02840	0.938412	2.64487e-08	0.440169	0.00533656	0.506881	0.000790754	0.976736	5.27282e-12	0.827724	6.1352e-09	0.552112	0.000299077	0.60704	5.50084e-05	0.910713	1.30806e-08	1.04489	9.37093e-13	28.0832	55.1964	42.0459	38.7281	59.5625	48.7254	47.187	50.9943	58.3974	62.8782
AT1G02850	4.06644	0	2.30242	3.14341e-08	3.21743	0	4.16982	0	4.50549	0	1.5454	0.000594595	1.51137	0.000843939	3.90051	0	4.14182	0	1.48978	25.5977	8.18501	13.2998	30.7116	32.5372	4.96358	4.74054	22.4284	27.6561
AT1G02860	0.750968	0.0869085	-0.636943	0.120537	-0.837565	0.0286791	0.225589	0.744941	0.0542014	0.999986	-1.14828	0.0027852	-0.505183	0.25092	0.573342	0.17509	0.130082	0.999788	4.87198	8.47925	3.47626	2.64539	6.23149	4.97022	2.5297	4.1049	8.18717	5.86245
AT1G02870	1.20359	6.72561e-05	0.504816	0.100054	0.769868	0.00389724	1.08528	1.92843e-05	0.97447	0.000133441	1.01733	8.80415e-05	0.987989	0.000150627	1.32858	1.45058e-06	1.35419	1.1205e-07	12.5531	28.8388	19.3355	20.2572	28.2781	23.5622	28.4264	28.9565	34.6302	33.6533
AT1G02880	0.111746	0.999947	0.554323	0.0759529	0.905459	0.000878324	0.615257	0.0395286	0.361455	0.298846	0.882494	0.00170459	-0.146848	0.94745	0.407514	0.332155	0.10481	0.999788	7.58972	8.4122	12.256	13.9092	11.6314	9.64011	16.0215	8.09552	11.4947	8.88276
AT1G02890	0.121629	0.87741	0.218812	0.24045	0.514456	0.000447744	0.411195	0.00749224	0.40185	0.00796432	0.380451	0.0175935	0.297378	0.0841911	0.324099	0.0907542	0.280541	0.117179	20.7577	23.1665	26.6918	28.8954	29.7485	26.7301	31.0894	30.4297	28.9804	27.4055
AT1G02900	-3.21916	0.418532	0.714913	0.586991	-0.168195	0.999326	0.535363	0.769947	0.194286	0.999986	0.354206	0.999293	0.761825	0.551564	-0.498428	0.956641	0.639533	0.671971	0.870324	0	1.65598	0.737341	1.41971	0.980162	1.32558	1.8642	0.663423	1.53598
AT1G02910	-0.120975	0.943988	-0.759765	2.54928e-05	-0.762589	1.74559e-05	-0.678154	0.000157406	-0.8529	1.37505e-06	-0.705477	9.30083e-05	-0.705162	9.02355e-05	-0.628769	0.00267688	-0.664062	0.000401453	31.0161	28.9149	19.9522	17.6581	20.7483	16.6625	21.6347	22.4502	22.2036	20.9624
AT1G02920	-0.177115	0.999947	3.35329	0	4.40994	0	3.38729	0	4.20099	0	1.58857	6.24127e-06	2.91908	0	3.46848	0	3.29896	0	60.4701	55.902	675.317	1275.96	699.112	1111.98	211.308	540.179	733.084	677.335
AT1G02930	-0.00196056	0.999947	2.80205	0	3.69892	0	2.98108	0	3.56081	0	1.95992	3.04336e-12	2.91146	0	3.25956	0	3.42335	0	222.587	227.31	1689.76	2802.15	1906.34	2590.89	985.852	2024.72	2361.39	2645.56
AT1G02940	-1.92426	0.846037	1.86747	0.168659	0.850459	0.741375	-0.132527	0.999906	-1.83416	0.559951	1.79013	0.205569	1.94804	0.149907	0.309855	0.999966	-0.719666	0.959271	0.217863	0	1.11924	0.442978	0.213233	0	1.10608	1.29227	0.332142	0.115348
AT1G02950	-0.596257	0.507456	-0.588699	0.295266	-0.151631	0.999326	0.100755	0.999906	0.117237	0.999986	-0.258457	0.8353	0.113086	0.99971	0.111767	0.999966	0.402855	0.505403	4.51539	3.04287	3.29915	3.94786	5.21493	4.70749	4.3098	5.80306	5.36944	6.50265
AT1G02952	#N/A	#N/A	#N/A	#N/A	#N/A	#N/A	#N/A	#N/A	#N/A	#N/A	#N/A	#N/A	#N/A	#N/A	#N/A	#N/A	#N/A	#N/A	0	0	0	0	0	0	0	0	0	0
AT1G02960	-0.625221	0.193777	-0.558803	0.11056	-0.734725	0.0240465	-0.348518	0.381013	-0.647253	0.0469508	-0.0235144	0.999994	-0.158439	0.910836	-0.330826	0.531802	-0.475105	0.203267	6.02371	4.00788	4.50942	3.51375	5.02584	3.71765	6.86845	6.44312	5.41971	4.70547
AT1G02965	#N/A	#N/A	#N/A	#N/A	#N/A	#N/A	#N/A	#N/A	#N/A	#N/A	#N/A	#N/A	#N/A	#N/A	#N/A	#N/A	#N/A	#N/A	0	0	0	0	0	0	0	0	0	0
AT1G02970	-2.27629	0.272683	-2.63987	0.0761787	-2.56215	0.069853	-2.09915	0.080145	-3.80043	0.0585767	-2.79821	0.0571697	-4.08469	0.0571143	-0.806768	0.615329	-1.56373	0.174268	0.452512	0.0693051	0.0516603	0.0460043	0.0885792	0	0.0459478	0	0.275949	0.14375
AT1G02980	1.56277	0.888882	-0.131656	0.9998	1.93226	0.529603	-0.118386	0.999906	1.87622	0.54869	-0.186575	0.999994	-0.245688	0.99971	-0.151004	0.999966	-0.127749	0.999788	0	0.0552773	0	0.0733855	0	0.0696806	0	0	0	0
AT1G02990	-0.036035	0.999947	0.995177	1.3403e-09	1.19712	5.92774e-14	0.789289	2.6079e-06	0.994574	8.4378e-10	0.536258	0.00297667	0.565348	0.00156939	0.594215	0.00290288	0.805948	3.62688e-06	6.49691	6.49823	14.2071	14.481	12.143	12.5066	10.8089	11.4225	10.8	12.275
AT1G03000	-0.321067	0.442394	-1.27271	2.16302e-08	-1.83175	9.14362e-15	-1.15405	2.4674e-07	-1.84065	4.48591e-15	-0.871449	0.000106594	-1.00516	6.67402e-06	-1.1317	1.20471e-05	-1.13601	1.03696e-06	10.4576	8.4647	4.70129	2.83695	5.14422	2.82449	6.54723	6.21374	5.41075	5.10649
AT1G03010	-1.80447	0.487275	-0.678744	0.748673	-2.09033	0.182633	-3.48554	0.111661	-3.32858	0.117076	0.541899	0.775015	1.08439	0.233622	0.402889	0.952661	0.29893	0.999788	0.280088	0.0612817	0.182718	0.0406784	0	0	0.487541	0.751568	0.427005	0.381324
AT1G03020	-0.367316	0.999947	0.711889	0.693221	-0.154331	0.999326	-0.407511	0.997241	0.0256768	0.999986	1.22899	0.281722	0.971623	0.478504	-0.470904	0.999966	0.383613	0.999788	1.6308	1.24884	3.10296	1.38162	1.33012	1.57424	4.69173	4.03051	1.24311	2.30248
AT1G03022	#N/A	#N/A	#N/A	#N/A	#N/A	#N/A	#N/A	#N/A	#N/A	#N/A	#N/A	#N/A	#N/A	#N/A	#N/A	#N/A	#N/A	#N/A	0	0	0	0	0	0	0	0	0	0
AT1G03030	0.0818451	0.999947	0.463685	0.114792	-0.274563	0.488527	0.318997	0.344193	0.0885857	0.999986	0.847585	0.000677555	0.354334	0.294167	0.211155	0.749646	0.0622363	0.999788	7.05609	7.65087	10.6931	5.64995	9.53415	7.29359	14.583	10.7412	9.23415	7.93457
AT1G03040	0.322119	0.246876	0.782651	1.63402e-06	0.999493	1.76792e-10	0.48314	0.00566132	0.901116	1.20314e-08	0.406482	0.0284756	0.441055	0.0152703	0.397391	0.062124	0.552993	0.00183711	19.8429	25.355	37.4043	38.4697	29.9787	35.6366	30.0468	32.0481	28.9322	31.3343
AT1G03050	0.337803	0.999947	2.98818	0.0493424	4.58258	0.000539829	2.10536	0.229567	3.31009	0.0198613	-0.181198	0.999994	-1.47024	0.826462	0.958112	0.881152	-0.0556631	0.999788	0.0423959	0.064932	0.629207	1.68096	0.331959	0.654808	0.0430485	0	0.193903	0.0448931
AT1G03055	0.43547	0.776549	-1.51413	0.00476805	0.16506	0.999326	-1.54027	0.00347276	-2.13067	8.84176e-05	-0.785486	0.185641	-2.67327	3.46684e-06	-2.03832	0.00148039	-1.99456	0.000395717	7.20778	9.95924	2.68325	7.64633	2.68382	1.51256	4.61398	1.23923	1.91105	1.82512
AT1G03060	-0.360331	0.278221	0.676702	0.000547527	1.36222	6.20519e-14	0.237008	0.364503	0.724862	0.000141934	-0.466064	0.0332539	-0.169667	0.663848	0.254371	0.422966	0.058413	0.999788	7.98702	6.46337	14.182	20.3716	10.3115	12.8596	6.75202	8.50557	10.2623	9.25995
AT1G03070	-1.60512	0.594757	-0.827879	0.689435	0.735711	0.557321	-1.42738	0.357514	-0.00444216	0.999986	-0.684149	0.797755	0.110407	0.99971	-0.498514	0.967457	-0.5473	0.887942	0.464012	0.118444	0.264866	0.786225	0.151384	0.447919	0.314103	0.611628	0.353703	0.327563
AT1G03080	-0.0623388	0.999947	0.667501	0.00143748	0.0503048	0.999326	0.543099	0.0117327	0.517994	0.0149629	0.512445	0.0226716	0.310739	0.247122	0.652535	0.00706329	0.446345	0.0629605	16.6918	16.4152	28.5338	16.6868	25.0932	23.293	27.2221	23.7824	27.1885	24.59
AT1G03090	-0.65187	0.273306	-2.067	5.91664e-08	-2.74887	9.78593e-12	-1.74426	2.54042e-06	-2.30906	1.52704e-09	-1.59654	1.65685e-05	-0.987835	0.00998499	-1.95028	7.46103e-06	-1.80191	3.43721e-06	7.7025	5.03464	2.06039	1.11399	2.555	1.58662	2.9779	4.68349	2.30925	2.49123
AT1G03100	-0.155007	0.999947	-1.35488	0.0447399	-2.17251	0.00234312	-1.1012	0.0958646	-0.953145	0.147465	-0.757748	0.313078	-0.244006	0.99971	-0.380104	0.836184	-0.701046	0.375392	1.32695	1.18964	0.554228	0.263226	0.633537	0.624843	0.887297	1.34381	1.13485	0.856776
AT1G03103	#N/A	#N/A	#N/A	#N/A	#N/A	#N/A	#N/A	#N/A	#N/A	#N/A	#N/A	#N/A	#N/A	#N/A	#N/A	#N/A	#N/A	#N/A	0	0	0	0	0	0	0	0	0	0
AT1G03106	-0.0515316	0.999947	3.74005	0.0812855	2.38129	0.359172	2.80082	0.246051	2.93306	0.198064	2.14227	0.500046	2.05831	0.536602	-0.151004	0.999966	1.15312	0.897582	0	0	0.924902	0.274547	0.440522	0.434477	0.274209	0.266972	0	0.0953197
AT1G03110	0.988416	0.0137776	-0.418924	0.415937	0.0202077	0.999326	0.925212	0.0042495	0.327508	0.492735	0.0995159	0.999994	0.807435	0.0180661	1.19013	0.000544364	0.791656	0.0231736	3.43678	6.99077	2.82004	3.38479	7.09539	4.19881	4.25305	7.16678	8.75981	6.42549
AT1G03120	-0.0515316	0.999947	-0.131656	0.9998	0.0420972	0.999326	-0.118386	0.999906	0.0385679	0.999986	1.04081	0.9696	-0.245688	0.99971	-0.151004	0.999966	-0.127749	0.999788	0	0	0	0	0	0	0.155335	0	0	0
AT1G03130	-1.13882	0.00481615	-2.39404	1.89897e-15	-2.90098	0	-2.7558	0	-2.88952	0	-1.98415	1.27979e-10	-2.03104	5.04123e-11	-2.34942	9.87308e-12	-2.72819	0	1869.54	869.84	395.565	248.973	317.01	226.587	553.167	534.938	415.414	310.469
AT1G03140	-0.0753992	0.999947	0.515005	0.00311811	0.357325	0.0519486	0.342264	0.0704809	0.432833	0.013355	0.572261	0.000840066	0.519441	0.00295621	0.291764	0.222059	0.174416	0.536078	20.2545	19.7893	32.0269	25.3844	27.8562	26.575	34.7499	34.7534	27.9506	24.8372
AT1G03150	-0.0674437	0.999947	-0.259992	0.556979	0.00405637	0.999326	0.202604	0.671656	0.188544	0.698703	-0.211572	0.704943	-0.421586	0.220998	-0.0937584	0.999966	0.0926308	0.999788	14.8078	14.5423	13.6789	14.4797	18.5866	16.4766	14.6914	13.1862	15.5096	17.1164
AT1G03160	-0.598466	0.0116426	-0.766462	2.5103e-05	-1.21281	9.09471e-12	-1.1674	7.02616e-11	-1.82713	0	-0.229685	0.361736	-0.116018	0.831782	-1.12369	4.25936e-08	-0.870602	3.94422e-06	31.3951	21.0748	20.3277	13.1494	15.0573	8.49785	30.6345	35.0364	16.3308	18.1607
AT1G03170	1.55453	0.7	-0.0322417	0.9998	0.69911	0.958712	2.28787	0.18973	0.640737	0.9899	-0.197134	0.999994	-1.48268	0.828232	0.912744	0.902867	2.67595	0.109378	0.079759	0.366468	0.0910556	0.162173	0.780641	0.153986	0.0809868	0	0.243192	0.844571
AT1G03180	2.31409	0.063999	1.42019	0.272609	2.13488	0.0369449	1.73694	0.12298	0.000179821	0.999986	1.69789	0.15258	1.50083	0.239887	2.18627	0.0514306	1.94579	0.0768728	0.168085	1.02973	0.575673	0.85441	0.712888	0.162255	0.739578	0.664671	1.02501	0.830598
AT1G03190	0.715523	0.0522668	0.342736	0.371554	-0.0109459	0.999326	0.741476	0.00809326	0.71049	0.0106515	0.439724	0.19854	0.268035	0.575105	0.535478	0.136833	0.573214	0.0663544	2.87936	4.87412	4.0138	2.77321	5.25069	4.59347	4.49323	4.16491	4.62073	4.62158
AT1G03200	-0.405628	0.982025	-0.776251	0.402727	-1.78839	0.0385507	-0.95747	0.245815	-1.09591	0.170039	-0.485113	0.708161	-0.490232	0.70984	-0.400667	0.869607	0.284106	0.923345	3.81756	2.92341	2.39704	0.970273	2.05504	1.65832	3.10106	3.20792	3.20101	5.05303
AT1G03210	-0.750912	0.189511	0.311115	0.553356	-0.125187	0.999326	-0.812607	0.0376018	-0.918294	0.016689	-0.750593	0.0626901	-0.949186	0.014992	-1.4592	0.00201057	-1.57836	0.000159765	8.19378	4.93008	11.1361	7.2393	4.96455	4.14312	5.54661	5.01449	3.27165	2.89214
AT1G03220	0.216341	0.999947	0.750164	0.177588	1.90767	2.01852e-05	2.65625	1.74714e-09	2.98689	5.88527e-12	-0.46411	0.554565	0.196599	0.99971	1.90184	0.000258937	1.52004	0.00212086	14.6564	17.6551	26.6337	53.5743	93.6989	118.59	12.3181	19.7532	55.1495	45.2223
AT1G03230	-0.535084	0.395244	0.193037	0.847213	0.816472	0.0115972	0.489808	0.201119	0.701403	0.0350949	-0.310938	0.587358	-0.386558	0.435901	-0.170698	0.962651	-0.0431799	0.999788	7.32503	5.30964	9.2562	12.6769	11.3287	11.9289	6.87002	6.63343	7.16072	7.63808
AT1G03240	-0.0515316	0.999947	-0.131656	0.9998	0.0420972	0.999326	-0.118386	0.999906	1.87623	0.54869	-0.186575	0.999994	-0.245688	0.99971	-0.151004	0.999966	-0.127749	0.999788	0	0	0	0	0	0.342805	0	0	0	0
AT1G03250	0.233808	0.53666	0.290943	0.172359	0.349383	0.0701588	0.564556	0.00129522	0.697963	3.18348e-05	0.148765	0.670782	0.149862	0.674763	0.721297	0.000154696	0.45492	0.0169544	19.4517	23.446	26.2151	24.0589	30.8599	30.6398	24.7423	25.6861	35.6501	28.7026
AT1G03260	0.416231	0.57945	0.36415	0.460687	1.01601	0.00174968	0.737546	0.0369362	1.05469	0.0010226	0.50533	0.228979	0.43138	0.351841	0.656187	0.127451	0.92849	0.00778844	5.29643	7.24269	7.48624	10.5127	10.0592	10.7733	8.64315	8.60205	9.90103	11.2168
AT1G03270	-0.106452	0.999947	-2.56017	0.00220679	-5.47964	0.00455627	-2.29009	0.00255776	-4.28428	0.000741129	-1.61451	0.0223053	-0.849514	0.261608	-1.17112	0.16823	-1.85038	0.0127546	1.90369	1.80082	0.319605	0	0.383607	0.0540489	0.682233	1.21775	0.938964	0.5336
AT1G03280	-0.0376271	0.999947	0.401411	0.040313	0.270715	0.204158	0.074738	0.983252	0.120233	0.760533	0.551521	0.00251374	0.0711218	0.99971	-0.0344489	0.999966	0.226252	0.374481	13.2982	13.2622	19.2671	15.5856	15.0047	14.0311	22.3403	16.5533	14.4812	16.7013
AT1G03290	-0.176281	0.76881	1.04585	3.71475e-10	1.25614	1.30358e-14	0.474753	0.00989912	0.810726	1.52601e-06	-0.135541	0.742423	-0.217753	0.411098	-0.108602	0.895954	0.0491376	0.999788	23.3891	21.1648	52.4857	54.2893	35.3309	39.3542	24.4099	23.8035	23.5188	26.2665
AT1G03300	0.903551	0.131707	-3.27502	0.00192933	-5.1123	0.00780877	-3.41413	0.000891583	-3.92226	0.00157022	-5.34097	0.00723032	-3.09596	0.000744438	-2.97181	0.00872768	-1.64537	0.0161028	1.08477	2.10869	0.0952623	0	0.0816706	0.0402749	0	0.123738	0.127214	0.353436
AT1G03310	-1.30608	0.000115756	-3.49865	0	-4.58761	0	-3.96436	0	-4.91982	0	-1.97747	3.96516e-13	-2.0642	3.7663e-14	-3.40193	0	-3.3051	0	44.679	18.1083	4.41282	1.79148	3.11559	1.39924	13.0444	12.8406	4.89631	4.69496
AT1G03320	-2.71249	0.571261	-1.46173	0.503845	-2.61886	0.285147	-2.77935	0.255247	-1.42883	0.466096	-1.62015	0.442131	-2.90665	0.259734	-2.81196	0.411563	-1.5079	0.478185	0.506704	0	0.144618	0	0	0.122283	0.128626	0	0	0.134138
AT1G03330	0.411541	0.216868	0.528798	0.0179009	0.341173	0.164846	0.472672	0.0363827	0.53587	0.0127968	0.528089	0.0186046	0.526252	0.0190557	0.557849	0.0255697	0.645049	0.00316179	20.7074	28.3483	32.885	25.5211	31.0237	29.1462	34.2996	35.5673	34.2147	34.9118
AT1G03340	0.160141	0.999947	0.0570562	0.9998	-0.227771	0.823905	-0.738992	0.117867	-0.777002	0.0905452	-0.099623	0.999994	-0.254637	0.820097	-0.696026	0.236851	-0.323624	0.676121	4.20578	4.85584	4.87533	3.4864	2.65983	2.37349	4.53333	4.22179	2.95934	3.56281
AT1G03350	-0.160604	0.868533	0.486695	0.0141946	0.832743	3.24251e-06	0.576171	0.00246618	0.905081	3.23933e-07	0.175564	0.598134	0.233809	0.388892	0.551288	0.0128359	0.510745	0.0124243	19.8009	18.2397	30.4134	34.28	32.0661	35.6427	25.6906	27.093	31.8643	30.6405
AT1G03360	1.55194	9.80096e-05	0.540285	0.236661	0.715181	0.0687948	1.59329	1.58663e-06	1.3971	3.10399e-05	0.88902	0.0200039	1.25933	0.000318638	1.99844	1.38054e-08	2.09805	1.6683e-10	3.45513	10.38	5.53746	5.4716	11.1856	8.85136	7.2865	9.85306	15.0934	16.1121
AT1G03365	0.590399	0.0214163	-0.441057	0.0682779	-0.625211	0.0055387	0.0488054	0.999906	-0.00995969	0.999986	0.0529198	0.999994	0.0817094	0.99971	0.239346	0.486411	0.234999	0.424156	6.57438	10.1598	5.30797	4.12469	7.27523	6.34636	7.81825	8.256	8.62332	8.31006
AT1G03370	-0.285825	0.513392	1.0749	5.24932e-08	1.76217	0	0.84382	2.91939e-05	1.3953	3.37305e-13	-0.575458	0.0112165	-0.135069	0.831994	0.77205	0.000979309	0.667188	0.00240348	14.9745	12.5934	34.4451	49.2278	29.3561	38.1383	11.4264	16.1034	27.1436	26.1444
AT1G03380	-0.439396	0.0650972	-0.364993	0.050215	-0.738625	1.08269e-05	-0.507949	0.0035486	-0.702078	2.82823e-05	-0.292954	0.147059	-0.318257	0.107295	-0.509038	0.0123302	-0.459473	0.0134633	17.6209	13.4765	15.2095	10.4557	13.6782	10.775	16.7953	17.1085	13.9294	13.8214
AT1G03390	1.08445	0.889053	0.658537	0.984066	-1.17889	0.849906	-1.33938	0.813422	0.0111166	0.999986	-1.40757	0.833685	-1.46668	0.812122	0.961998	0.844185	-0.0678673	0.999788	0.0605961	0.185614	0.138357	0	0	0.0584945	0	0	0.184763	0.0641655
AT1G03400	-0.287794	0.408931	0.0644677	0.9998	0.102925	0.838501	-0.528853	0.00675263	-0.438639	0.0257721	-1.31261	4.01517e-12	-1.77763	0	-1.04937	1.24255e-06	-1.31274	2.95789e-11	44.847	37.1529	50.7334	46.0079	32.854	31.6816	20.2158	15.3159	23.8263	18.9955
AT1G03410	-1.02645	0.00189525	-1.12853	1.62331e-05	-1.15432	7.54417e-06	-0.746076	0.00474199	-0.582792	0.0293387	-1.24297	1.80054e-06	-1.11702	1.74136e-05	-0.681379	0.0302194	-0.643259	0.0231793	10.7041	5.43235	5.35085	4.70063	7.31506	6.97011	5.24151	5.94849	7.38696	7.51171
AT1G03430	-0.546841	0.136184	-0.0525813	0.9998	0.462439	0.0596474	-0.350631	0.232445	0.173419	0.674773	-0.726398	0.00471202	-1.09776	1.30927e-05	-0.464244	0.155373	-0.423906	0.14666	18.6818	13.0513	19.7376	25.1571	15.8789	20.4859	12.9791	10.3684	14.8652	15.0102
AT1G03440	-0.881501	0.024295	-0.250516	0.582163	-0.646923	0.0312713	-0.891659	0.00247527	-1.30257	1.13697e-05	-0.63139	0.0420499	-1.07916	0.000247173	-1.07879	0.0017782	-1.06482	0.000503903	8.41374	4.70692	7.87988	5.27568	4.9311	3.30713	6.29234	4.83129	4.45492	4.37464
AT1G03445	-1.27254	0.999947	-1.35266	0.847213	-1.17891	0.849906	-1.33939	0.813422	0.011113	0.999986	-1.40758	0.833685	-1.46669	0.812122	-1.37201	0.895954	-1.34875	0.844398	0.030798	0	0	0	0	0.0297299	0	0	0	0
AT1G03457	-1.24262	0.674972	-2.34434	0.167796	-0.821029	0.631592	-1.01454	0.516186	-0.369846	0.982387	-1.85127	0.223864	-0.439977	0.98174	-0.496715	0.960091	-0.929006	0.601235	0.385258	0.147512	0.0549779	0.195835	0.188535	0.278922	0.0977971	0.333256	0.293671	0.203976
AT1G03470	-0.169174	0.999947	-0.0702208	0.9998	-0.631626	0.559293	0.65232	0.450405	0.451677	0.691876	0.360353	0.878057	-0.123807	0.99971	0.401466	0.863309	0.690991	0.436679	1.21231	1.13467	1.30713	0.753187	2.10942	1.69038	1.84646	1.33165	1.84822	2.13953
AT1G03475	-0.745906	0.00149505	-1.13834	5.06522e-10	-1.12958	4.38475e-10	-1.73642	0	-1.70005	0	-1.55303	0	-1.43268	4.20145e-15	-1.71215	0	-1.77946	0	113.451	69.1121	57.2773	50.8884	38.0352	33.258	44.7008	49.4845	38.2884	35.254
AT1G03490	#N/A	#N/A	#N/A	#N/A	#N/A	#N/A	#N/A	#N/A	#N/A	#N/A	#N/A	#N/A	#N/A	#N/A	#N/A	#N/A	#N/A	#N/A	0	0	0	0	0	0	0	0	0	0
AT1G03495	1.54655	0.00156457	2.54311	9.74955e-12	4.61508	0	1.95805	3.95737e-07	4.24494	0	0.207865	0.9696	0.372327	0.658804	1.51739	0.000738371	1.61489	8.64869e-05	1.96543	5.80011	12.2041	45.5187	8.77379	34.4284	2.53111	2.84344	5.70044	6.70046
AT1G03502	#N/A	#N/A	#N/A	#N/A	#N/A	#N/A	#N/A	#N/A	#N/A	#N/A	#N/A	#N/A	#N/A	#N/A	#N/A	#N/A	#N/A	#N/A	0	0	0	0	0	0	0	0	0	0
AT1G03506	#N/A	#N/A	#N/A	#N/A	#N/A	#N/A	#N/A	#N/A	#N/A	#N/A	#N/A	#N/A	#N/A	#N/A	#N/A	#N/A	#N/A	#N/A	0	0	0	0	0	0	0	0	0	0
AT1G03510	0.095238	0.999947	-0.564797	0.785305	-1.04753	0.374303	-1.50047	0.186128	-0.055513	0.999986	-0.471879	0.88273	-0.549634	0.812122	-2.13614	0.158267	0.308485	0.999788	0.911479	0.997133	0.668941	0.397135	0.31861	0.817018	0.727186	0.707994	0.198513	1.17199
AT1G03515	#N/A	#N/A	#N/A	#N/A	#N/A	#N/A	#N/A	#N/A	#N/A	#N/A	#N/A	#N/A	#N/A	#N/A	#N/A	#N/A	#N/A	#N/A	0	0	0	0	0	0	0	0	0	0
AT1G03520	0.304129	0.729607	0.60609	0.0624901	0.84828	0.00332881	0.679094	0.0269662	0.940727	0.000806112	0.521767	0.130964	0.715725	0.0203534	0.672906	0.057958	0.882265	0.00295484	2.88896	3.66612	4.85297	5.07689	5.00884	5.41817	4.77731	5.67123	5.15937	5.76865
AT1G03530	1.32276	5.25979e-06	0.41768	0.195309	0.243964	0.551676	1.27578	1.82373e-07	1.01919	4.34349e-05	0.815878	0.00216355	0.955083	0.00021381	1.51161	1.39184e-08	1.66317	1.22478e-11	4.32686	10.8799	6.19304	4.82563	10.8085	8.35358	8.5902	9.64036	13.3406	14.429
AT1G03540	-0.191823	0.999947	-0.0486412	0.9998	-0.559728	0.600836	-0.969993	0.263949	-1.11006	0.183683	-0.688976	0.512746	-0.440883	0.801282	0.27875	0.999966	-0.119563	0.999788	0.917883	0.843477	0.995491	0.606553	0.494107	0.398721	0.652408	0.816673	1.25942	0.923351
AT1G03550	0.635225	0.338816	-0.31641	0.721023	-1.43956	0.00582913	0.204668	0.901704	0.1926	0.899535	0.271772	0.795242	0.0765693	0.99971	0.0156188	0.999966	0.311389	0.696141	3.1378	5.01024	2.74383	1.08597	3.85524	3.4801	4.33852	3.96002	3.56234	4.17096
AT1G03545	#N/A	#N/A	#N/A	#N/A	#N/A	#N/A	#N/A	#N/A	#N/A	#N/A	#N/A	#N/A	#N/A	#N/A	#N/A	#N/A	#N/A	#N/A	0	0	0	0	0	0	0	0	0	0
AT1G03560	0.13753	0.999947	-1.31839	0.00140083	-1.48087	0.000310296	-0.325282	0.569001	-1.39707	0.000521186	-0.74865	0.0757063	-0.417467	0.428587	-0.632192	0.224521	-0.660279	0.136446	3.42649	3.82183	1.48818	1.17379	2.95269	1.25834	2.30688	2.9824	2.44157	2.32686
AT1G03570	#N/A	#N/A	#N/A	#N/A	#N/A	#N/A	#N/A	#N/A	#N/A	#N/A	#N/A	#N/A	#N/A	#N/A	#N/A	#N/A	#N/A	#N/A	0	0	0	0	0	0	0	0	0	0
AT1G03590	0.493178	0.156813	0.71955	0.00215448	0.0131411	0.999326	1.4293	1.36086e-11	1.12407	1.69327e-07	1.00638	5.9189e-06	0.384478	0.179097	1.5242	6.78984e-11	1.38515	3.02198e-10	7.6313	11.1741	14.0256	7.50254	22.8588	16.4737	17.7966	12.0211	24.2913	21.8448
AT1G03600	-0.561387	0.18786	-3.32567	0	-3.33096	0	-2.89766	0	-3.41658	0	-2.8072	0	-2.37689	0	-2.2863	3.01663e-14	-2.46428	0	311.072	216.857	35.8941	30.4317	49.637	27.752	51.6048	73.1289	73.7054	61.7973
AT1G03610	-0.0808724	0.999947	-0.84959	0.00163582	-1.03296	9.15229e-05	-0.55866	0.0445562	-0.523211	0.0571076	-0.558733	0.0498527	-0.322014	0.358747	-0.330913	0.416172	-0.367473	0.26784	12.084	11.6727	7.32706	5.76024	8.78451	8.27674	9.4698	11.6983	10.549	10.3534
AT1G03620	-0.0103109	0.999947	-1.2882	0.43283	-1.8908	0.246025	-1.42726	0.339765	-1.2914	0.386261	-1.0253	0.550002	-0.494104	0.920101	-3.31864	0.279133	-1.34695	0.401032	0.585951	0.59828	0.22298	0.0992838	0.191166	0.188543	0.297485	0.482723	0	0.206822
AT1G03630	-1.17441	0.000627243	-3.68767	0	-4.0274	0	-3.81921	0	-4.60437	0	-3.14311	0	-2.94245	0	-3.42111	0	-3.99063	0	183.035	81.4781	16.0949	10.8414	14.2703	6.97906	23.675	28.3512	19.105	12.3767
AT1G03640	#N/A	#N/A	#N/A	#N/A	#N/A	#N/A	#N/A	#N/A	#N/A	#N/A	#N/A	#N/A	#N/A	#N/A	#N/A	#N/A	#N/A	#N/A	0	0	0	0	0	0	0	0	0	0
AT1G03650	0.625331	0.540971	0.310115	0.837628	1.35336	0.00348836	-0.253526	0.919327	0.726932	0.194001	-0.119251	0.999994	0.64633	0.318468	0.127417	0.999966	-0.199434	0.999788	2.64774	4.21738	3.62729	6.67567	2.38415	4.29392	2.79604	5.02568	3.22927	2.46725
AT1G03660	0.920025	0.889942	3.03328	0.00641789	4.61542	3.86571e-06	1.52549	0.30248	3.34597	0.00155981	-0.833096	0.932095	-2.11949	0.541897	0.316243	0.999966	1.6345	0.265852	0.518434	1.19102	6.21454	16.866	2.02967	6.75611	0.263207	0	0.790374	2.19588
AT1G03670	-0.0515316	0.999947	-0.131656	0.9998	0.0420972	0.999326	-0.118386	0.999906	0.0385679	0.999986	-0.186575	0.999994	0.963996	0.99971	-0.151004	0.999966	1.8205	0.611189	0	0	0	0	0	0	0	0.044856	0	0.0960922
AT1G03680	-0.679508	0.0256909	-2.07573	0	-2.24985	0	-1.98275	0	-2.29809	0	-1.75615	0	-1.86414	0	-1.76139	1.85695e-12	-1.94704	0	300.505	192.38	81.1305	61.7392	86.176	59.8696	102.241	101.733	101.166	84.731
AT1G03687	-0.238212	0.999947	-1.35709	0.00220353	-1.34552	0.00193089	-1.214	0.00483642	-2.50804	5.81526e-07	-1.19144	0.00624546	-0.391313	0.535413	-1.06273	0.0390588	-1.31403	0.00353921	5.16571	4.44472	2.18665	1.94725	2.38594	0.840429	2.53421	4.64776	2.74309	2.21258
AT1G03700	#N/A	#N/A	#N/A	#N/A	#N/A	#N/A	#N/A	#N/A	#N/A	#N/A	#N/A	#N/A	#N/A	#N/A	#N/A	#N/A	#N/A	#N/A	0	0	0	0	0	0	0	0	0	0
AT1G03710	-0.0515316	0.999947	-0.131656	0.9998	0.0420972	0.999326	1.09136	0.901704	0.0385679	0.999986	-0.186575	0.999994	-0.245688	0.99971	-0.151004	0.999966	-0.127749	0.999788	0	0	0	0	0.0822015	0	0	0	0	0
AT1G03720	#N/A	#N/A	#N/A	#N/A	#N/A	#N/A	#N/A	#N/A	#N/A	#N/A	#N/A	#N/A	#N/A	#N/A	#N/A	#N/A	#N/A	#N/A	0	0	0	0	0	0	0	0	0	0
AT1G03730	-1.04422	0.0525859	1.10591	0.000747957	1.77397	4.17404e-09	0.557886	0.15075	1.66328	4.41875e-08	-0.789385	0.0558137	-0.582555	0.19057	-0.245937	0.834582	-0.139743	0.999788	7.62797	3.73365	17.9553	24.8637	12.0839	23.0771	4.95066	5.83065	6.83363	7.41111
AT1G03740	-1.01875	0.000260958	0.866977	7.63575e-05	1.31077	3.25819e-10	0.493561	0.0394532	1.02226	1.48258e-06	-0.629176	0.00879281	-0.52668	0.0353392	0.108707	0.98888	0.0634996	0.999788	26.8301	13.6973	53.5563	65.1608	40.61	53.1333	20.1158	21.4872	31.8139	30.9932
AT1G03743	#N/A	#N/A	#N/A	#N/A	#N/A	#N/A	#N/A	#N/A	#N/A	#N/A	#N/A	#N/A	#N/A	#N/A	#N/A	#N/A	#N/A	#N/A	0	0	0	0	0	0	0	0	0	0
AT1G03746	#N/A	#N/A	#N/A	#N/A	#N/A	#N/A	#N/A	#N/A	#N/A	#N/A	#N/A	#N/A	#N/A	#N/A	#N/A	#N/A	#N/A	#N/A	0	0	0	0	0	0	0	0	0	0
AT1G03750	-0.140061	0.999947	1.11805	0.000181878	1.06961	0.000302461	0.707596	0.0309921	0.8476	0.00602427	0.405057	0.347557	0.48879	0.209003	0.295707	0.66474	0.196378	0.844398	2.06601	1.91771	4.93166	4.2326	3.67655	3.62609	3.14671	3.46597	2.81565	2.55232
AT1G03760	0.805413	0.0285224	1.5848	6.17165e-10	1.74026	3.43807e-12	1.6303	1.36247e-10	1.6855	1.8068e-11	0.9893	0.000378369	1.29315	9.93156e-07	1.52855	6.02302e-08	1.30901	1.21361e-06	4.86172	8.65601	15.8877	15.7547	16.1191	14.9593	11.0456	14.1785	15.565	12.9346
AT1G03770	0.0329238	0.999947	2.16984	7.97052e-06	1.72127	0.000629252	1.03925	0.0781191	1.24326	0.0226322	0.877663	0.182382	1.2785	0.022889	1.15874	0.072127	1.02939	0.0925845	0.809994	0.852883	4.16122	2.67629	1.83331	1.90588	1.74773	2.40227	2.08384	1.82262
AT1G03780	-3.41858	0.375344	-3.4987	0.151093	-2.09022	0.193403	-1.62673	0.2657	-3.32848	0.121488	-3.55362	0.128423	-0.693679	0.763176	-0.0452772	0.999966	-3.4948	0.139746	0.203921	0	0	0.0296164	0.0570249	0	0	0.143997	0.222061	0
AT1G03790	-0.0515316	0.999947	-0.131656	0.9998	0.0420972	0.999326	-0.118386	0.999906	1.23214	0.836375	-0.186575	0.999994	-0.245688	0.99971	-0.151004	0.999966	-0.127749	0.999788	0	0	0	0	0	0.0515406	0	0	0	0
AT1G03800	#N/A	#N/A	#N/A	#N/A	#N/A	#N/A	#N/A	#N/A	#N/A	#N/A	#N/A	#N/A	#N/A	#N/A	#N/A	#N/A	#N/A	#N/A	0	0	0	0	0	0	0	0	0	0
AT1G03810	#N/A	#N/A	#N/A	#N/A	#N/A	#N/A	#N/A	#N/A	#N/A	#N/A	#N/A	#N/A	#N/A	#N/A	#N/A	#N/A	#N/A	#N/A	0	0	0	0	0	0	0	0	0	0
AT1G03820	-0.629903	0.464875	-1.85767	0.000524022	-2.86501	9.93973e-06	-1.55729	0.00174786	-3.63303	3.04997e-06	-1.48787	0.00282789	-1.45776	0.00305744	-1.30697	0.025627	-2.35632	5.58067e-05	5.66419	3.73925	1.67235	0.694986	2.00724	0.377085	2.28072	2.41362	2.53103	1.13752
AT1G03830	-0.539321	0.336117	-1.3287	0.000160485	-1.69265	2.74544e-06	-0.559323	0.124455	-1.30535	0.000134836	-0.280324	0.608269	-0.155656	0.945337	-0.387771	0.460152	-0.294454	0.577543	3.1664	2.19012	1.37015	0.934577	2.24936	1.23249	2.98179	3.33225	2.76403	2.75804
AT1G03840	0.5215	0.999947	0.572528	0.788702	0.0633561	0.999326	-3.28618	0.148749	-0.847882	0.639442	0.197896	0.999994	1.04648	0.344194	-0.13524	0.999966	-1.3471	0.430567	0.298883	0.457759	0.511823	0.303858	0	0.144259	0.404646	0.787933	0.303774	0.105496
AT1G03850	-2.06425	0.00352037	2.86667	3.88956e-11	4.53209	0	1.29364	0.00664847	3.33887	4.48591e-15	-0.801361	0.186873	1.25574	0.0111247	-0.382367	0.77856	0.832007	0.143754	8.59578	2.05325	66.1717	190.41	24.6218	79.7792	5.68527	21.0495	6.73265	15.866
AT1G03860	0.808475	1.12054e-05	0.72576	2.82069e-06	1.06313	5.05052e-13	0.985406	4.20068e-11	1.13336	9.80821e-15	0.673674	1.77054e-05	0.642536	4.84682e-05	0.824677	1.50994e-06	1.1113	4.5884e-13	24.683	44.4314	45.0741	50.1876	53.3891	52.708	45.2435	46.2149	48.789	57.5351
AT1G03870	-0.281045	0.999947	-2.7833	5.21012e-07	-2.30536	9.34947e-06	-0.131877	0.999906	-0.027181	0.999986	-5.06016	1.02208e-09	-2.83706	1.7373e-07	0.0982433	0.999966	-0.479835	0.535042	10.7113	9.44531	1.76014	2.14491	11.5956	11.4364	0.329581	1.68463	12.7422	8.9363
AT1G03880	#N/A	#N/A	#N/A	#N/A	#N/A	#N/A	#N/A	#N/A	#N/A	#N/A	#N/A	#N/A	#N/A	#N/A	#N/A	#N/A	#N/A	#N/A	0	0	0	0	0	0	0	0	0	0
AT1G03890	#N/A	#N/A	#N/A	#N/A	#N/A	#N/A	#N/A	#N/A	#N/A	#N/A	#N/A	#N/A	#N/A	#N/A	#N/A	#N/A	#N/A	#N/A	0	0	0	0	0	0	0	0	0	0
AT1G03900	0.107832	0.958777	0.76048	4.62503e-07	1.06137	1.90573e-13	0.763366	3.71734e-07	1.01031	3.02567e-12	0.621813	6.37723e-05	0.553912	0.000477696	0.582101	0.00101367	0.613689	0.000134025	35.6135	39.5125	66.2687	72.6976	66.1454	70.0425	63.1407	62.306	59.7451	58.9425
AT1G03905	0.0337574	0.999947	1.71311	0.00394398	1.70069	0.00350906	0.743536	0.366105	1.14001	0.0806242	1.15985	0.0905266	1.19906	0.0762655	0.514305	0.743333	1.0307	0.153644	0.956899	1.01461	3.61341	3.14297	1.80108	2.13164	2.54118	2.76519	1.57105	2.18241
AT1G03910	0.14495	0.835636	0.32442	0.0754964	0.156171	0.520797	0.512655	0.00162806	0.451252	0.00575502	0.604507	0.000168372	0.529168	0.00129692	0.626367	0.000499359	0.33599	0.0729792	16.2115	18.413	22.2402	17.5546	24.7004	21.4683	28.288	27.8445	27.7265	22.1071
AT1G03920	-0.540766	0.998314	-1.35825	0.303193	-0.698627	0.643021	-0.666321	0.670749	-1.37795	0.258312	-2.65728	0.0869758	-1.29962	0.306875	0.688412	0.618125	-0.565891	0.798023	0.376996	0.256619	0.143464	0.212928	0.245989	0.121307	0.0425332	0.165643	0.702467	0.266135
AT1G03930	-0.250494	0.553827	-0.425285	0.0479543	-0.591434	0.00300798	-0.660664	0.000929991	-0.830395	2.02128e-05	-0.12132	0.836414	0.0117461	0.99971	-0.437975	0.0805101	-0.435973	0.0503824	19.2543	17.0553	16.363	12.7455	13.5713	10.7497	20.9003	23.8645	16.4295	15.7859
AT1G03935	#N/A	#N/A	#N/A	#N/A	#N/A	#N/A	#N/A	#N/A	#N/A	#N/A	#N/A	#N/A	#N/A	#N/A	#N/A	#N/A	#N/A	#N/A	0	0	0	0	0	0	0	0	0	0
AT1G03940	1.98357	0.00107117	1.10094	0.0654256	2.02385	4.76702e-05	1.91171	0.000169345	2.74295	7.25198e-09	-0.245475	0.999994	0.759167	0.295524	1.79925	0.00162031	2.10672	4.16404e-05	1.05329	4.66974	2.6581	4.56509	3.85235	7.65247	1.06951	2.46619	4.56382	4.93096
AT1G03950	-0.177972	0.925602	0.530713	0.0356337	0.883375	6.73959e-05	0.202221	0.618971	0.407882	0.11854	0.74799	0.00131529	0.653328	0.00653466	0.158785	0.853126	0.0132344	0.999788	12.1537	11.0401	19.4251	21.8999	15.0128	15.6159	23.49	22.7872	15.462	13.2246
AT1G03960	-0.138541	0.999947	-0.329976	0.312005	-1.13646	3.24256e-05	-0.168068	0.753578	-0.405063	0.156947	-0.281338	0.435527	-0.111378	0.991668	-0.362275	0.336941	-0.10782	0.974656	5.17515	4.81781	4.51798	2.26957	4.93275	3.78756	4.87702	5.68459	4.48632	5.15763
AT1G03970	-0.981291	0.0156144	-0.83538	0.00904791	-0.622432	0.0554575	-0.760936	0.0174039	-0.290497	0.49662	-0.160676	0.915582	-0.557493	0.114431	-0.499883	0.242142	-1.1001	0.000709157	19.6065	10.3083	12.0269	12.644	12.0295	15.0424	20.2798	15.9837	15.3916	9.83844
AT1G03980	-0.0515316	0.999947	-0.131656	0.9998	0.0420972	0.999326	1.09164	0.901704	1.23213	0.836375	2.14235	0.500046	-0.245688	0.99971	-0.151004	0.999966	2.62056	0.311901	0	0	0	0	0.0703478	0.0693824	0.145963	0	0	0.190272
AT1G03982	#N/A	#N/A	#N/A	#N/A	#N/A	#N/A	#N/A	#N/A	#N/A	#N/A	#N/A	#N/A	#N/A	#N/A	#N/A	#N/A	#N/A	#N/A	0	0	0	0	0	0	0	0	0	0
AT1G03990	-0.595338	0.800565	0.537022	0.560494	0.497498	0.571729	-0.507952	0.640389	-0.578335	0.546803	-0.14576	0.999994	0.0170687	0.99971	-0.714625	0.540358	0.194763	0.999788	0.922115	0.621402	1.4738	1.27495	0.685915	0.605291	0.973762	1.13038	0.618553	1.13266
AT1G04000	0.393778	0.488246	-1.11413	0.000930823	-0.299815	0.488998	-0.356046	0.381013	0.451388	0.164093	-1.19185	0.000322133	-1.33444	5.52858e-05	-0.343209	0.521361	-0.358396	0.410849	10.3533	14.0808	5.29523	8.1679	8.91732	13.912	5.2143	4.91293	9.09164	8.77054
AT1G04010	-0.0852927	0.999947	-0.33648	0.409608	-0.151523	0.850186	-0.63349	0.0513495	-0.595502	0.0662339	-0.206626	0.749818	-0.51994	0.130336	-0.544278	0.179802	-0.63497	0.0608779	3.22082	3.10986	2.79771	2.81173	2.22722	2.06147	3.1993	2.66494	2.45513	2.22426
AT1G04020	-1.17406	0.519049	-0.384753	0.882462	-2.03519	0.0830756	-0.561263	0.671034	-0.134766	0.999986	-1.82518	0.100396	0.330116	0.921591	-0.197903	0.999966	-1.0686	0.322547	0.384777	0.160721	0.319472	0.0711237	0.273891	0.337665	0.106554	0.587873	0.373296	0.185201
AT1G04030	-0.247467	0.999947	-1.22237	0.207968	-0.599834	0.604267	-0.793029	0.440121	-0.660725	0.543914	-0.842551	0.42827	-1.52814	0.102321	-1.06278	0.377083	-1.11924	0.256091	0.864431	0.696805	0.363581	0.462535	0.534354	0.483102	0.508164	0.314842	0.416167	0.38541
AT1G04040	-1.17758	0.00244595	-1.40491	5.43179e-06	-3.03855	1.07865e-15	-2.16389	2.70742e-11	-2.09399	7.62086e-11	-0.758593	0.0168595	-0.504185	0.151161	-1.43272	5.56414e-05	-0.993509	0.00181398	18.488	8.47048	7.84731	2.24906	4.63978	4.19476	12.7558	16.0121	7.82939	10.0395
AT1G04050	-0.942451	0.593874	-1.70167	0.0941477	-2.45789	0.0318326	-2.6498	0.021349	-3.15804	0.0188372	-1.63051	0.0937776	-1.71679	0.0752011	-2.20737	0.0952938	-1.49123	0.129355	0.470951	0.24043	0.143374	0.0638385	0.061459	0.0303078	0.1594	0.155193	0.0957313	0.166231
AT1G04070	1.49168	0.0182299	1.13087	0.0446861	1.46668	0.0038008	0.724954	0.275603	1.2032	0.0235734	0.751192	0.273761	0.954077	0.115694	1.29819	0.0287195	1.19787	0.0317378	2.38447	7.10104	5.89807	6.59908	4.27862	5.49867	4.70784	5.63127	6.66457	6.03176
AT1G04080	0.812848	1.29689e-07	0.336341	0.022157	0.269932	0.0725455	0.567184	2.18638e-05	0.503517	0.000167664	0.362204	0.0133027	0.311135	0.0412423	0.739225	4.9184e-07	0.722232	1.07722e-07	21.6282	38.993	30.0165	25.3471	34.4567	29.8296	31.9127	31.9762	40.2957	38.4251
AT1G04090	-2.71251	0.571443	0.0276143	0.9998	0.0622757	0.999326	-0.474918	0.962524	0.502312	0.85674	-1.62019	0.442644	-0.60252	0.919481	-0.478023	0.999966	-0.385712	0.999788	0.170964	0	0.195179	0.17381	0.125498	0.247552	0.043399	0.126761	0.130321	0.135776
AT1G04100	-0.793331	0.440052	0.704949	0.167139	1.76628	3.40544e-06	1.05024	0.0148467	1.98402	9.31115e-08	0.312316	0.776835	0.223036	0.950926	0.898508	0.0837027	1.07385	0.0149509	1.94227	1.12834	3.51718	6.53658	4.39194	7.62891	2.78823	2.71465	4.08423	4.46794
AT1G04110	1.57238	0.61413	-1.35266	0.847213	-1.17891	0.849906	-0.129472	0.999906	-1.18244	0.839554	0.473241	0.999994	-0.257009	0.99971	1.44797	0.549899	-1.34875	0.844398	0.0360766	0.165761	0	0	0.0353099	0	0.0732638	0.0356651	0.165001	0
AT1G04120	0.736696	0.000768057	1.34985	0	1.70422	0	1.56081	0	1.60245	0	0.675933	0.000194205	0.796745	7.38451e-06	1.48628	4.27526e-15	1.48159	0	12.4246	20.8866	34.5642	38.7477	39.5559	36.4612	22.279	25.319	35.9633	37.1475
AT1G04130	0.898224	0.016148	0.0765592	0.9998	-0.153181	0.917374	0.27275	0.591084	0.100344	0.999986	0.286021	0.591208	0.557	0.110746	0.697004	0.0546898	0.242829	0.700634	4.02368	7.72759	4.66648	3.50626	5.25089	4.19239	5.64204	7.07162	7.30269	5.13987
AT1G04140	-0.0433929	0.999947	0.161563	0.435249	0.214	0.209938	0.195761	0.28598	0.149951	0.455877	0.222877	0.221524	0.253821	0.144931	-0.0292772	0.999966	0.280638	0.102181	31.8024	31.8298	39.4824	36.0571	39.8965	34.8564	42.9655	45.7714	35.15	42.1442
AT1G04150	#N/A	#N/A	#N/A	#N/A	#N/A	#N/A	#N/A	#N/A	#N/A	#N/A	#N/A	#N/A	#N/A	#N/A	#N/A	#N/A	#N/A	#N/A	0	0	0	0	0	0	0	0	0	0
AT1G04160	-0.886539	0.0696835	-0.687171	0.0675079	0.55117	0.101511	-1.1196	0.00161544	-0.188185	0.827488	-0.670666	0.0753789	-0.321498	0.54116	-0.684122	0.12201	-0.375334	0.43033	2.12623	1.17118	1.42662	3.01489	1.05878	1.80043	1.51506	2.02823	1.45016	1.75773
AT1G04170	0.827728	4.78964e-06	0.39059	0.0197393	0.466126	0.00321801	0.698103	4.49784e-06	0.667551	9.78047e-06	0.316317	0.0796919	0.527477	0.00102184	0.747352	1.37549e-05	0.810162	2.48535e-07	37.8945	67.938	54.0637	50.0494	66.1554	58.0581	53.3648	64.5056	71.1971	70.9284
AT1G04171	#N/A	#N/A	#N/A	#N/A	#N/A	#N/A	#N/A	#N/A	#N/A	#N/A	#N/A	#N/A	#N/A	#N/A	#N/A	#N/A	#N/A	#N/A	0	0	0	0	0	0	0	0	0	0
AT1G04180	-0.0145511	0.999947	-2.4517	0.409608	-2.27795	0.394735	-2.43843	0.359728	-2.28148	0.378373	-2.50662	0.382191	-2.56573	0.36576	-2.47105	0.518769	-0.499539	0.999788	0.19902	0.203207	0	0	0	0	0	0	0	0.140495
AT1G04190	0.720984	0.00221157	0.135648	0.783844	-0.202352	0.507497	0.284445	0.242907	-0.100416	0.89301	0.103862	0.93685	0.407573	0.0643339	0.348512	0.193419	0.562613	0.00629615	13.2842	22.4669	16.0282	11.2011	17.4385	12.0334	16.3654	20.975	18.9085	21.2667
AT1G04200	-0.0111785	0.999947	0.894353	1.36959e-05	1.40574	3.6e-13	0.815311	8.28304e-05	1.20282	8.47404e-10	-0.0476897	0.999994	0.398553	0.111295	0.71847	0.00291116	0.797647	0.000234906	8.83055	8.96736	18.0805	22.7691	17.2858	19.7356	9.71369	13.9171	16.3404	16.9397
AT1G04210	0.602456	0.00211012	0.414995	0.014108	0.861937	7.85515e-09	0.941711	2.9594e-10	1.06136	4.47439e-13	0.25791	0.195041	0.501284	0.00228866	0.905046	8.42948e-08	0.977031	2.95584e-10	10.6826	16.6193	15.6836	18.7862	22.5198	21.743	14.6125	18.1221	22.1003	22.8246
AT1G04220	1.57329	0.000136586	1.30296	0.000187967	-1.80735	2.28278e-05	1.56549	3.90034e-06	1.2404	0.000320052	2.48223	2.89068e-14	1.86738	2.89511e-08	1.99646	7.38025e-08	2.00022	6.96156e-09	5.50807	16.8719	14.8874	1.48369	16.3574	12.9063	34.6088	23.1307	22.8951	24.5265
AT1G04230	-0.239664	0.889942	0.295681	0.507262	0.369907	0.304616	0.0395459	0.999906	-0.0860769	0.999986	0.788869	0.00602445	0.155876	0.921542	0.245243	0.722438	0.216149	0.736081	4.63878	4.01969	6.27132	5.83292	5.13759	4.24221	9.23444	6.15472	6.14148	5.81686
AT1G04240	1.2741	0.000278877	-2.54576	1.90271e-14	-4.41165	0	-1.58244	3.15007e-07	-2.45512	3.97291e-14	-0.731469	0.0279156	-0.103284	0.99971	-0.75689	0.0470454	-0.0642282	0.999788	25.9516	65.0795	4.965	1.15972	9.69949	4.67996	18.0259	31.1533	18.1518	27.4802
AT1G04250	0.481405	0.297017	-1.49091	1.8962e-07	-3.36859	0	-1.24531	1.15328e-05	-1.77413	4.65446e-10	-0.950815	0.00111164	-0.930947	0.00148301	-1.02478	0.0020449	-0.835926	0.00647574	35.0007	48.2807	13.4957	3.14201	16.0319	9.6214	19.9272	20.929	18.729	19.963
AT1G04260	0.395509	0.398457	0.764575	0.00277166	0.893135	0.000235438	0.669293	0.00983505	0.932357	0.000102452	0.576939	0.0363155	0.58631	0.0323292	0.97079	0.000328425	0.769896	0.00308761	10.824	14.5822	20.1374	19.5629	18.4414	19.9297	18.5212	19.2214	23.6829	19.9516
AT1G04270	0.528732	0.0115052	-0.0154258	0.9998	0.15301	0.529603	0.344318	0.052752	0.319468	0.0697523	-0.0265908	0.999994	0.209209	0.363638	0.450642	0.0216411	0.445528	0.0126449	170.072	246.97	183.014	180.48	229.753	204.001	188.68	233.517	258.642	244.122
AT1G04280	-2.08951	2.54804e-05	0.302294	0.590034	1.23231	0.000126149	-0.437818	0.33835	0.80681	0.0187677	-0.95058	0.013008	-0.67921	0.0971786	-1.66493	0.000155715	-0.890644	0.0252587	7.11156	1.73734	9.36401	16.7663	5.50856	12.2136	4.34148	5.26206	2.59407	4.29652
AT1G04290	-0.212102	0.881192	-0.195577	0.719319	1.03446	5.445e-06	-0.299125	0.410073	0.513668	0.0480094	-0.550718	0.0720386	-0.0886003	0.99971	-0.0501393	0.999966	-0.0363361	0.999788	12.3947	10.9343	11.8861	24.6979	10.7726	17.1336	9.66563	13.8217	13.3029	12.9148
AT1G04295	#N/A	#N/A	#N/A	#N/A	#N/A	#N/A	#N/A	#N/A	#N/A	#N/A	#N/A	#N/A	#N/A	#N/A	#N/A	#N/A	#N/A	#N/A	0	0	0	0	0	0	0	0	0	0
AT1G04300	0.0257536	0.999947	0.826412	4.03129e-05	0.89956	4.65834e-06	0.58101	0.00579414	0.755336	0.000157116	0.916936	5.22293e-06	0.806656	8.27409e-05	0.561484	0.0231853	0.50788	0.0268778	17.8239	18.6338	34.4874	32.5992	28.6903	28.3388	38.7693	36.688	28.7384	27.5011
AT1G04310	-1.251	0.421417	1.68786	0.00333752	1.91809	0.000448458	1.07115	0.102229	0.949039	0.156194	1.34221	0.0307388	1.48102	0.0138717	-0.422456	0.895643	0.0549381	0.999788	0.510038	0.208308	1.86328	1.93583	1.1648	0.984697	1.55367	1.78158	0.414706	0.576086
AT1G04320	#N/A	#N/A	#N/A	#N/A	#N/A	#N/A	#N/A	#N/A	#N/A	#N/A	#N/A	#N/A	#N/A	#N/A	#N/A	#N/A	#N/A	#N/A	0	0	0	0	0	0	0	0	0	0
AT1G04330	-0.0515316	0.999947	1.19919	0.877018	1.93227	0.529603	-0.118386	0.999906	1.23206	0.836375	1.04079	0.9696	0.963996	0.99971	1.44399	0.824221	-0.127749	0.999788	0	0	0.142681	0.254119	0	0.120645	0.126903	0.123554	0.190537	0
AT1G04340	0.0904806	0.999947	0.590261	0.0660352	0.490586	0.134861	0.770786	0.00896846	0.805168	0.00507423	0.146627	0.959143	0.360812	0.382101	0.957308	0.00287455	0.625296	0.0546531	11.1716	12.3742	18.903	15.3123	21.0873	19.2573	14.2807	17.4537	24.4828	19.1175
AT1G04350	0.243636	0.635008	-1.54598	5.04638e-13	-2.29635	0	-1.31014	6.54416e-10	-1.93639	0	-1.02202	1.85223e-06	-1.51556	1.11428e-12	-1.46134	2.0575e-09	-1.43053	1.22603e-10	51.5899	60.2175	18.9904	9.81562	21.632	12.6888	28.4067	20.8146	20.749	19.7698
AT1G04360	-2.52485	0.232218	-2.20844	0.0945006	-4.04304	0.0539904	-1.07036	0.366579	-2.8513	0.0474304	-1.94143	0.111952	-4.33081	0.0461469	-1.01951	0.523913	-2.939	0.0546504	0.708745	0.0904573	0.134854	0	0.346842	0.0570136	0.179914	0	0.36017	0.062541
AT1G04370	-0.0515316	0.999947	-0.131656	0.9998	2.72328	0.254182	1.74031	0.622163	3.16328	0.150324	1.04075	0.9696	1.61259	0.730417	-0.151004	0.999966	1.15312	0.897582	0	0	0	0.849592	0.408962	1.21005	0.212137	0.413077	0	0.221227
AT1G04380	-1.27255	0.999947	-1.35267	0.847213	-1.17892	0.849906	-1.3394	0.813422	-1.18245	0.839554	-1.40759	0.833685	-0.257045	0.99971	-1.37202	0.895954	0.599702	0.999788	0.0655119	0	0	0	0	0	0	0.0647648	0	0.138742
AT1G04390	-0.139098	0.999947	0.0165722	0.9998	-0.101995	0.999326	-0.42164	0.247753	-0.307349	0.445311	-0.39852	0.307008	-0.0689959	0.99971	0.0228377	0.999966	-0.272152	0.585559	3.29804	3.09165	3.70023	3.00607	2.69924	2.6073	2.8869	3.79446	3.81434	2.95039
AT1G04400	-0.773008	0.000141538	-0.79357	1.37049e-06	-0.887784	3.63254e-08	-0.7759	2.289e-06	-1.01975	2.14453e-10	-0.63012	0.000203094	-0.549064	0.00152543	-0.882982	2.29135e-06	-0.775825	7.2754e-06	78.2668	47.231	50.2127	41.6209	50.2179	38.4219	59.0603	64.8753	47.3714	50.4699
AT1G04410	-0.473307	0.135549	-0.238298	0.430508	-0.341136	0.161992	-0.514352	0.0228076	-0.660234	0.00193026	-0.137737	0.833685	-0.180985	0.673256	-0.542684	0.0393202	-0.499431	0.0398813	313.534	229.09	294.364	240.042	243.447	196.783	325.773	336.422	243.484	236.297
AT1G04420	-0.30708	0.473893	-1.29645	1.33138e-09	-1.71746	1.07865e-15	-1.28701	1.57369e-09	-1.28416	1.18858e-09	-1.32282	6.48019e-10	-1.19412	2.83011e-08	-0.767875	0.00245729	-1.12911	4.90556e-07	64.6405	52.8715	28.6983	18.7845	29.8193	25.6639	29.2301	33.2114	40.5315	32.0773
AT1G04425	#N/A	#N/A	#N/A	#N/A	#N/A	#N/A	#N/A	#N/A	#N/A	#N/A	#N/A	#N/A	#N/A	#N/A	#N/A	#N/A	#N/A	#N/A	0	0	0	0	0	0	0	0	0	0
AT1G04430	-0.0119704	0.999947	-0.946467	1.23031e-07	-1.33421	4.53887e-14	-0.626487	0.000619015	-1.37962	5.56988e-15	-0.0678748	0.999994	-0.216785	0.410966	-0.268613	0.323796	-0.373574	0.0782886	42.5454	42.8597	24.343	16.3009	29.5519	16.0919	46.2594	44.2774	39.9074	35.7293
AT1G04440	-0.299721	0.266605	0.242662	0.214742	0.537912	0.000584597	-0.0704687	0.956563	0.140312	0.565492	-0.546004	0.00116679	-0.630351	0.000141388	-0.295464	0.185874	-0.468308	0.00841111	35.0541	29.3174	45.7554	49.7871	36.1046	37.7649	27.738	27.0454	31.6758	27.6175
AT1G04445	#N/A	#N/A	#N/A	#N/A	#N/A	#N/A	#N/A	#N/A	#N/A	#N/A	#N/A	#N/A	#N/A	#N/A	#N/A	#N/A	#N/A	#N/A	0	0	0	0	0	0	0	0	0	0
AT1G04450	#N/A	#N/A	#N/A	#N/A	#N/A	#N/A	#N/A	#N/A	#N/A	#N/A	#N/A	#N/A	#N/A	#N/A	#N/A	#N/A	#N/A	#N/A	0	0	0	0	0	0	0	0	0	0
AT1G04470	-0.0515316	0.999947	-0.131656	0.9998	0.0420972	0.999326	1.09136	0.901704	0.0385679	0.999986	-0.186575	0.999994	-0.245688	0.99971	-0.151004	0.999966	-0.127749	0.999788	0	0	0	0	0.0248568	0	0	0	0	0
AT1G04480	0.979057	0.000771327	0.64013	0.0109825	1.04891	5.19519e-06	0.97484	3.31427e-05	0.999609	1.54298e-05	0.613434	0.0179382	0.719291	0.00421812	0.921929	0.000675497	1.0376	2.41258e-05	69.8589	138.952	119.26	138.09	145.629	137.75	120.022	137.099	147.602	151.242
AT1G04490	4.54813	2.97396e-07	6.1345	3.72637e-15	8.97102	0	4.58026	1.00619e-08	8.4893	0	-0.536545	0.97684	0.897022	0.597616	2.2558	0.0252947	2.83607	0.00135662	0.207373	6.11391	19.1763	119.748	6.6979	82.875	0.157924	0.512521	1.34364	1.9214
AT1G04500	-0.627812	0.999947	-3.06435	0.244205	0.498751	0.866741	-0.404291	0.999906	1.02858	0.389692	-0.174175	0.999994	-0.533182	0.963527	0.634853	0.839961	0.199924	0.999788	0.259858	0.159196	0	0.369857	0.203469	0.551861	0.263859	0.205516	0.475398	0.330198
AT1G04501	#N/A	#N/A	#N/A	#N/A	#N/A	#N/A	#N/A	#N/A	#N/A	#N/A	#N/A	#N/A	#N/A	#N/A	#N/A	#N/A	#N/A	#N/A	0	0	0	0	0	0	0	0	0	0
AT1G04510	0.581479	0.00573216	0.471157	0.00693361	0.531685	0.0014726	0.404689	0.0232631	0.528823	0.00151344	0.555656	0.00114375	0.448203	0.0122719	0.41832	0.0430346	0.639583	0.000208957	22.6978	34.5042	34.3571	31.6269	32.2683	31.6215	37.8541	36.8133	34.6038	37.7754
AT1G04520	-0.745553	0.480869	-1.93605	0.00219039	-1.91154	0.00196525	-0.744036	0.249485	-2.31413	0.000336319	-0.88108	0.167758	-0.520395	0.533865	-0.846178	0.272957	-0.987112	0.121523	3.08473	1.87196	0.863797	0.769225	2.10773	0.561839	1.89115	2.53171	1.77464	1.66403
AT1G04530	0.1617	0.888882	0.131689	0.818288	0.098077	0.907631	0.123044	0.8296	0.163837	0.638569	-0.512994	0.0251973	-0.39351	0.111116	0.326277	0.276447	0.0712942	0.999788	54.9141	62.3172	64.9611	56.2701	65.9071	57.387	43.4595	47.9624	75.9531	62.1612
AT1G04540	0.24167	0.999947	0.264048	0.993659	-0.234182	0.999326	0.892624	0.216589	0.217453	0.999986	-0.829774	0.434864	-0.791128	0.466388	0.711662	0.484475	0.552655	0.608646	0.744064	0.92591	1.00872	0.614614	1.54754	0.852931	0.472199	0.50571	1.41795	1.23108
AT1G04550	0.499271	0.215205	-0.873424	0.0034736	-2.40304	1.47207e-11	-0.382982	0.259714	-1.30896	9.94437e-06	-0.735556	0.0142215	-1.01221	0.000538187	0.0380969	0.999966	-0.166613	0.844398	9.71393	13.861	5.71707	1.71749	7.85402	3.72751	6.55522	5.60681	11.13	9.2
AT1G04555	-0.0321248	0.999947	0.570667	0.116174	0.769089	0.0160246	0.0774607	0.999906	0.0420685	0.999986	0.527452	0.161367	0.23291	0.765102	0.280017	0.700159	0.297229	0.586832	4.91932	4.93151	8.06671	8.18377	5.60265	4.92139	8.17371	6.89693	6.68156	6.53504
AT1G04560	#N/A	#N/A	#N/A	#N/A	#N/A	#N/A	#N/A	#N/A	#N/A	#N/A	#N/A	#N/A	#N/A	#N/A	#N/A	#N/A	#N/A	#N/A	0	0	0	0	0	0	0	0	0	0
AT1G04570	1.0914	0.0036657	1.21342	5.09798e-05	0.448528	0.236571	1.44844	5.99286e-07	0.724746	0.0250529	1.78081	3.74738e-10	1.89194	2.21332e-11	1.88579	1.36842e-09	1.85754	1.85567e-10	3.94974	8.7083	10.2571	5.29513	11.6399	6.24286	15.6014	18.1075	16.4765	16.1321
AT1G04580	-0.0515316	0.999947	1.19922	0.877018	1.27682	0.819674	-0.118386	0.999906	0.0385679	0.999986	1.04082	0.9696	0.96396	0.99971	-0.151004	0.999966	2.27545	0.430097	0	0	0.0233629	0.0208051	0	0	0.0207795	0.0202311	0	0.0650097
AT1G04590	0.304885	0.482842	-0.196789	0.624265	-0.614695	0.0143978	-0.441844	0.0939616	-0.651684	0.00835452	0.086059	0.999994	0.114245	0.938591	-0.222031	0.640914	-0.125287	0.897582	10.863	13.7852	10.4173	6.87868	8.6272	6.71117	13.2362	13.9915	10.4098	10.7141
AT1G04600	-1.17494	0.569225	-0.193936	0.9998	0.217267	0.999326	-0.0609954	0.999906	-0.116069	0.999986	-0.537561	0.825633	-0.788326	0.587569	-1.63752	0.249313	-0.656706	0.699507	0.226422	0.0990797	0.221563	0.263074	0.22161	0.202957	0.180641	0.159885	0.0739691	0.154131
AT1G04610	-0.0515316	0.999947	1.19919	0.877018	0.0420972	0.999326	-0.118386	0.999906	0.0385679	0.999986	-0.186575	0.999994	-0.245688	0.99971	-0.151004	0.999966	-0.127749	0.999788	0	0	0.0551995	0	0	0	0	0	0	0
AT1G04620	-0.669221	0.0656285	-0.810336	0.00250374	-1.61547	1.74352e-09	-1.3446	3.43871e-07	-2.222	6.64408e-15	-0.211568	0.663201	-0.155361	0.851078	-1.06896	0.000445132	-1.15052	2.55357e-05	15.6071	10.3128	9.95165	5.04132	6.89695	3.32557	15.9534	17.2868	8.35566	7.79341
AT1G04625	#N/A	#N/A	#N/A	#N/A	#N/A	#N/A	#N/A	#N/A	#N/A	#N/A	#N/A	#N/A	#N/A	#N/A	#N/A	#N/A	#N/A	#N/A	0	0	0	0	0	0	0	0	0	0
AT1G04630	-0.121446	0.999947	0.0631952	0.9998	-0.199273	0.608453	-0.383514	0.18368	-0.311146	0.298904	-0.318947	0.324555	-0.141809	0.867963	-0.190781	0.766896	-0.244741	0.524455	20.8556	19.5104	23.8095	17.5352	17.2127	16.1058	19.1163	22.2895	20.4521	18.7417
AT1G04635	1.32126	0.278975	-0.858538	0.588525	-1.10929	0.405043	0.668342	0.615961	-0.66668	0.696086	-0.471802	0.921389	0.158908	0.99971	-0.50899	0.917192	0.95625	0.371093	1.23147	3.20633	0.702944	0.500786	2.04901	0.713255	1.00034	1.58265	0.938714	2.60802
AT1G04640	-0.653477	0.0299461	-1.01714	8.14886e-06	-1.33761	5.54827e-09	-1.27464	2.17371e-08	-1.62866	3.98916e-12	-0.562668	0.0172288	-0.893364	7.15393e-05	-1.11231	2.15475e-05	-1.38964	5.48404e-09	21.1609	13.5877	11.3287	8.01728	9.26214	6.53408	16.215	13.3833	10.8203	8.55931
AT1G04645	#N/A	#N/A	#N/A	#N/A	#N/A	#N/A	#N/A	#N/A	#N/A	#N/A	#N/A	#N/A	#N/A	#N/A	#N/A	#N/A	#N/A	#N/A	0	0	0	0	0	0	0	0	0	0
AT1G04650	1.08551	0.176377	-1.38322	0.0483898	-0.00185017	0.999326	-0.00381073	0.999906	0.309982	0.836375	-0.410024	0.768085	-0.890809	0.238808	-0.591258	0.60779	-0.511665	0.623158	1.22191	2.57843	0.495992	1.13183	1.2491	1.38923	0.992579	0.751632	0.827938	0.862593
AT1G04660	-0.0515316	0.999947	1.19919	0.877018	1.27682	0.819674	-0.118386	0.999906	0.0385679	0.999986	-0.186575	0.999994	-0.245688	0.99971	1.44402	0.824221	-0.127749	0.999788	0	0	0.0744422	0.0662919	0	0	0	0	0.0994104	0
AT1G04670	#N/A	#N/A	#N/A	#N/A	#N/A	#N/A	#N/A	#N/A	#N/A	#N/A	#N/A	#N/A	#N/A	#N/A	#N/A	#N/A	#N/A	#N/A	0	0	0	0	0	0	0	0	0	0
AT1G04680	-0.931352	0.0186112	-1.50175	3.79573e-07	-2.55171	0	-2.31333	5.7072e-15	-2.66833	0	-1.30408	1.44859e-05	-1.18163	0.000101338	-1.54017	5.44444e-06	-2.00496	8.84164e-11	47.0375	25.2177	18.4483	7.81466	10.1737	7.04069	21.863	25.8196	17.1786	13.1804
AT1G04684	#N/A	#N/A	#N/A	#N/A	#N/A	#N/A	#N/A	#N/A	#N/A	#N/A	#N/A	#N/A	#N/A	#N/A	#N/A	#N/A	#N/A	#N/A	0	0	0	0	0	0	0	0	0	0
AT1G04690	0.00864531	0.999947	0.327748	0.0595139	0.387106	0.0172832	0.281284	0.117469	0.284456	0.100986	0.483966	0.00290003	0.312295	0.0858066	0.230439	0.332813	0.173792	0.478044	67.9606	70.1785	94.3908	86.4098	89.3469	81.3598	109.567	101.747	90.85	82.774
AT1G04700	-1.66194	0.40485	-0.577082	0.775352	1.45998	0.0444907	-1.17207	0.324011	-0.432635	0.855108	0.564888	0.710864	0.23191	0.99971	-1.3145	0.388381	-0.640377	0.719123	0.237738	0.0662019	0.172715	0.659166	0.105766	0.166903	0.416959	0.341857	0.0988476	0.160199
AT1G04710	-0.248342	0.750827	-1.95891	3.41052e-11	-1.81076	2.50026e-10	-1.63456	3.57221e-09	-1.58056	9.21463e-09	-0.995628	0.000184645	-1.3366	5.67728e-07	-1.07174	0.000533688	-1.3083	2.68988e-06	11.3737	9.75815	3.18603	3.10487	3.91681	3.65974	6.52291	5.30966	6.10099	4.85091
AT1G04720	#N/A	#N/A	#N/A	#N/A	#N/A	#N/A	#N/A	#N/A	#N/A	#N/A	#N/A	#N/A	#N/A	#N/A	#N/A	#N/A	#N/A	#N/A	0	0	0	0	0	0	0	0	0	0
AT1G04730	-0.223527	0.999947	-1.45303	0.242418	0.231339	0.999326	0.184554	0.999906	-1.17902	0.316503	-1.98187	0.112517	-0.418943	0.946922	-1.90603	0.215882	0.237629	0.999788	0.345031	0.308255	0.1313	0.409235	0.450265	0.138777	0.0875855	0.312671	0.087669	0.456693
AT1G04750	-0.00957409	0.999947	0.939215	3.43122e-10	1.38931	0	0.585363	0.000195975	0.833663	2.3977e-08	0.639482	4.74529e-05	0.684697	1.11459e-05	0.689581	8.1756e-05	0.645086	6.97216e-05	40.0908	40.7905	84.4594	102.504	65.2371	69.7149	71.6859	77.1078	72.0765	67.8937
AT1G04760	-0.630915	0.999947	-0.596551	0.875038	-2.89422	0.212941	-1.84468	0.291378	-2.89775	0.197304	-0.176798	0.999994	-0.0316932	0.99971	-3.08732	0.335895	-1.78334	0.33678	0.633381	0.388025	0.433853	0	0.123984	0	0.64313	0.751389	0	0.134138
AT1G04770	-0.326568	0.814199	-0.316761	0.596478	-0.307182	0.582252	0.0685933	0.999906	-0.603432	0.137874	-0.132197	0.999994	-0.725412	0.0817451	-0.299332	0.737373	-0.56239	0.223832	19.7407	15.6047	16.4784	14.7462	20.9832	11.9527	19.7572	13.5	16.9354	13.7109
AT1G04778	-0.0515316	0.999947	1.19913	0.877018	0.0420972	0.999326	-0.118386	0.999906	0.0385679	0.999986	-0.186575	0.999994	-0.245688	0.99971	-0.151004	0.999966	2.27545	0.430097	0	0	0.313338	0	0	0	0	0	0	0.871895
AT1G04780	-0.13408	0.922177	1.39376	0	1.67069	0	1.28405	4.07875e-14	1.52451	0	1.17989	7.08177e-12	1.00465	9.26743e-09	1.03858	1.07088e-07	1.03868	9.43817e-09	20.3154	19.1403	57.7791	63.195	52.3759	56.3168	53.2243	48.687	45.1483	45.6897
AT1G04790	0.352541	0.248589	0.358687	0.0964428	0.314747	0.145686	0.280647	0.223591	0.460976	0.0170933	0.485953	0.0140986	0.344823	0.117601	0.516153	0.0190795	0.680876	0.000294958	7.82207	10.2364	11.0262	9.44563	10.2437	10.4576	12.5663	11.799	12.4849	13.5325
AT1G04800	-1.31792	0.28247	-0.750108	0.483574	0.0776201	0.999326	-0.187343	0.999906	-0.648585	0.54869	-1.98816	0.0123233	-0.0239937	0.99971	0.393613	0.925965	-0.882935	0.39821	12.1705	5.23764	8.95659	13.1911	13.2901	7.37913	3.57457	15.8102	18.0944	7.562
AT1G04810	0.585198	0.00244748	1.03477	1.39407e-12	1.47808	0	0.828581	2.52218e-08	1.01708	2.15896e-12	0.979808	2.96872e-11	0.934562	2.9628e-10	0.673879	9.74796e-05	0.778319	6.47561e-07	17.7053	27.3499	39.8758	48.1204	34.1616	34.4519	40.0768	40.3231	31.5558	32.796
AT1G04820	-0.266125	0.335147	-0.112314	0.745592	0.456879	0.00360513	0.00253484	0.999906	0.259799	0.140681	0.00767167	0.999994	-0.0544919	0.99971	-0.198731	0.447079	0.0067244	0.999788	81.3725	69.7911	83.9456	109.851	88.042	96.9262	95.5446	95.802	81.1249	89.2467
AT1G04830	0.260586	0.653401	0.397338	0.139185	0.941639	9.81359e-06	0.358439	0.188706	0.614262	0.00711041	0.447509	0.0844004	0.558434	0.0209173	0.358296	0.275484	0.246807	0.487654	6.12976	7.56265	8.94181	11.5115	8.49929	9.20448	9.63874	10.8152	8.82591	7.84308
AT1G04840	0.543569	0.894258	0.172827	0.9998	0.311211	0.963957	0.414254	0.854545	0.543488	0.675076	-0.473249	0.880386	-0.263906	0.99971	0.111578	0.999966	-0.329755	0.999788	0.420352	0.643795	0.527876	0.512817	0.617128	0.608659	0.341458	0.415558	0.512675	0.356089
AT1G04850	0.187859	0.643993	0.578311	0.000368434	0.631433	6.20181e-05	0.223743	0.278942	0.400853	0.0171686	0.580878	0.00038886	0.532149	0.00140091	0.139019	0.729203	0.272137	0.181593	36.2001	42.1135	58.4554	54.2267	44.7849	45.5104	61.8043	61.915	44.281	46.5303
AT1G04860	0.4974	0.0266585	0.931546	5.93794e-09	1.12639	4.20394e-13	0.914324	1.0626e-08	1.16592	4.9871e-14	0.893508	2.9191e-08	0.68966	3.58868e-05	0.96599	6.23252e-08	0.958	6.77968e-09	9.53384	13.6985	19.8608	20.1344	19.0954	20.6123	20.2843	18.0729	20.7907	19.8526
AT1G04870	0.714451	0.00274585	1.0475	1.02685e-08	1.32438	6.38648e-14	1.07814	2.94609e-09	1.07302	2.53626e-09	0.524193	0.0110055	0.884962	2.32172e-06	0.930411	7.81242e-06	0.878017	5.59328e-06	14.8999	24.6261	33.225	35.6357	32.7337	30.1632	24.2177	32.2682	31.622	28.9445
AT1G04880	1.56268	0.888882	1.19922	0.877018	1.27685	0.819674	1.74031	0.622163	0.0385679	0.999986	1.69422	0.687484	-0.245688	0.99971	1.44392	0.824221	2.62058	0.311901	0	0.0810524	0.0604168	0.0538022	0.103594	0	0.107472	0	0.0806809	0.224155
AT1G04890	#N/A	#N/A	#N/A	#N/A	#N/A	#N/A	#N/A	#N/A	#N/A	#N/A	#N/A	#N/A	#N/A	#N/A	#N/A	#N/A	#N/A	#N/A	0	0	0	0	0	0	0	0	0	0
AT1G04900	0.151975	0.999947	0.552266	0.161141	0.225954	0.754619	0.303765	0.574399	0.413259	0.32723	0.756122	0.0352492	0.817229	0.0202277	0.763273	0.0599967	0.897015	0.0105478	4.45602	4.97014	7.02246	4.92411	5.8309	5.61061	8.50824	9.33711	8.34405	8.77024
AT1G04910	0.0101535	0.999947	0.612052	0.000596508	0.768861	5.46313e-06	0.75697	9.18319e-06	0.855882	2.65318e-07	0.827304	1.07271e-06	0.852274	4.41795e-07	0.863199	4.49748e-06	0.84163	1.30948e-06	11.563	11.964	19.4988	19.2036	21.1659	20.3642	23.6164	24.9565	23.6838	22.4319
AT1G04920	-0.631047	0.999947	-0.24818	0.9998	-0.555145	0.884718	-0.409968	0.999906	-0.00330145	0.999986	-0.452703	0.999994	-0.263017	0.99971	0.0959375	0.999966	-1.11566	0.595235	0.121053	0.0741598	0.110558	0.0738403	0.094784	0.116854	0.0983328	0.119672	0.14764	0.0512732
AT1G04930	0.688796	0.265532	1.25255	0.000629421	1.40224	6.41261e-05	1.52167	1.10262e-05	1.42257	4.36448e-05	1.00487	0.00968858	0.840316	0.0407181	1.01924	0.0169627	1.17323	0.00178493	2.02664	3.3778	5.3759	5.27212	6.35909	5.35119	4.72091	4.36061	4.63454	4.98633
AT1G04945	1.44014	7.84628e-06	1.56469	6.8549e-09	1.55899	5.22078e-09	2.18275	0	2.02979	3.39816e-15	1.7002	1.77068e-10	1.62188	1.53989e-09	2.1877	4.27526e-15	2.32292	0	2.32423	6.30163	7.52996	6.67362	11.4664	9.1867	8.7384	8.53883	11.8751	12.6382
AT1G04940	-0.660032	0.0172575	-1.44352	1.51646e-11	-1.80727	0	-1.89282	0	-2.27364	0	-1.11795	9.87999e-08	-1.23186	4.19808e-09	-1.58719	1.26037e-10	-1.65304	1.41457e-13	38.6721	25.5452	15.7556	10.5792	11.1962	7.90786	20.3831	19.5533	14.5143	13.2071
AT1G04950	-0.012783	0.999947	-0.0750583	0.9998	-0.554408	0.0226184	-0.234007	0.468825	-0.729764	0.00201227	0.266533	0.371599	0.35523	0.168843	-0.286289	0.435536	-0.229597	0.518455	7.48784	7.60865	7.80861	4.94078	6.90591	4.37859	10.3446	11.424	6.97006	6.86155
AT1G04960	0.305882	0.425402	0.669725	0.000963096	1.31584	6.26736e-13	0.842457	1.42123e-05	1.22692	2.59357e-11	0.154431	0.739827	0.188753	0.606974	0.511617	0.0370868	0.577802	0.00727636	12.1778	15.5682	21.3134	29.6209	23.3454	27.7369	15.6864	16.3669	19.4861	19.7689
AT1G04970	0.153206	0.867896	0.37595	0.0656358	0.858624	4.89935e-07	0.247967	0.289158	0.809314	2.36289e-06	-0.284807	0.244987	-0.194711	0.531761	-0.435229	0.0834639	-0.11878	0.844398	13.804	15.7264	19.685	24.3251	17.6823	23.5178	12.9837	14.3169	11.3715	13.6939
AT1G04980	-0.88123	0.00687038	0.941199	4.75021e-05	1.05966	2.41541e-06	1.46852	2.82039e-11	1.56991	5.2887e-13	0.871816	0.000227553	1.00164	1.60303e-05	1.20873	1.97897e-06	1.55148	1.52124e-11	18.6109	10.0934	38.0396	37.0373	52.6337	53.2346	38.8654	43.8857	48.2262	57.8374
AT1G04985	0.168085	0.872717	0.62751	0.00232314	0.692563	0.000493249	0.092582	0.946076	0.262389	0.301542	0.620573	0.00291761	0.417316	0.0712736	-0.0727641	0.999966	-0.0779697	0.999788	29.5178	33.6796	49.3408	45.8305	32.6157	33.6377	51.5282	45.9876	30.8174	29.6444
AT1G04990	-0.630909	0.0565235	1.19441	5.63976e-09	1.7978	0	0.215445	0.528147	0.794925	0.000176903	0.9291	1.2364e-05	0.937361	1.03217e-05	-0.128577	0.91935	0.209317	0.586019	11.6521	7.83819	29.5782	40.0441	14.3115	19.5405	25.7972	26.9233	11.982	14.7093
AT1G05000	-0.962926	0.520437	0.94564	0.142069	0.723869	0.297558	1.45323	0.00765293	1.84908	0.000275308	0.208488	0.999994	0.445424	0.719988	1.58677	0.00750046	1.47991	0.00817116	1.25979	0.643151	2.71664	2.06345	3.76757	4.59416	1.70558	2.07571	4.37472	3.92789
AT1G05010	0.890066	0.0266097	1.95864	8.11087e-12	2.13012	4.72193e-14	2.5781	0	2.91034	0	0.15103	0.96022	0.24195	0.716111	2.50234	8.20672e-15	2.31392	1.2913e-14	98.3945	190.399	416.635	422.413	622.718	750.939	127.794	125.821	589.231	541.098
AT1G05020	-1.80535	0.502607	1.59783	0.0504472	2.9827	9.35038e-06	0.778053	0.514975	1.93059	0.00916834	-0.176991	0.999994	-0.464055	0.948716	0.195512	0.999966	0.14054	0.999788	0.243539	0.0532851	0.873816	2.05148	0.476728	0.973955	0.247288	0.206367	0.318245	0.294725
AT1G05030	-0.204306	0.921701	-0.266594	0.568601	-0.378537	0.284555	-0.912616	0.00266158	-0.878649	0.0034324	-0.615911	0.0585066	-0.919955	0.00268387	-1.22574	0.000549221	-1.12957	0.000342566	9.1587	7.95353	8.24613	6.76737	5.17513	4.73953	6.71111	5.78725	4.3184	4.44917
AT1G05040	-0.0515316	0.999947	-0.131656	0.9998	0.0420972	0.999326	-0.118386	0.999906	1.23214	0.836375	-0.186575	0.999994	-0.245688	0.99971	1.44392	0.824221	-0.127749	0.999788	0	0	0	0	0	0.081399	0	0	0.128555	0
AT1G05055	0.212007	0.942868	-0.601947	0.132344	-0.649699	0.087487	0.166241	0.879464	-0.550903	0.151001	0.0816444	0.999994	-0.556429	0.166204	-0.182747	0.913327	0.0828116	0.999788	4.26668	5.07298	3.07641	2.62544	5.16506	2.81806	5.18743	3.44102	4.19384	4.87469
AT1G05060	-0.290256	0.426198	0.190017	0.486669	0.400656	0.0331263	0.145737	0.649824	0.0505375	0.999986	-0.0103044	0.999994	-0.0697507	0.99971	-0.324145	0.231236	-0.0653658	0.999788	17.9551	15.0347	22.5096	23.0307	21.4331	18.0613	20.4465	20.3216	15.9891	18.4797
AT1G05065	-0.143018	0.999947	-3.06799	0.231006	-2.89423	0.212663	-0.135228	0.999906	-0.00329275	0.999986	0.254128	0.999994	-0.877936	0.691993	0.385864	0.999966	-1.11557	0.563623	1.66639	1.53131	0	0	1.63098	1.6086	2.36886	0.988434	2.54049	0.70582
AT1G05070	0.503267	0.21143	-0.67764	0.0247396	-2.29135	1.26516e-11	-0.396242	0.235695	-1.26382	1.3696e-05	-0.0296192	0.999994	-0.254135	0.583723	-0.377455	0.372982	-0.0908186	0.999788	16.8547	24.6407	11.5889	3.31021	13.5909	6.84085	19.059	16.9465	14.7458	17.1377
AT1G05080	#N/A	#N/A	#N/A	#N/A	#N/A	#N/A	#N/A	#N/A	#N/A	#N/A	#N/A	#N/A	#N/A	#N/A	#N/A	#N/A	#N/A	#N/A	0	0	0	0	0	0	0	0	0	0
AT1G05085	#N/A	#N/A	#N/A	#N/A	#N/A	#N/A	#N/A	#N/A	#N/A	#N/A	#N/A	#N/A	#N/A	#N/A	#N/A	#N/A	#N/A	#N/A	0	0	0	0	0	0	0	0	0	0
AT1G05090	-0.197172	0.999947	-0.62622	0.647731	-0.470203	0.795817	-0.238573	0.999906	0.294429	0.977787	-0.363233	0.9696	-0.834605	0.48406	-0.265779	0.999966	0.421743	0.892046	2.05907	3.88135	2.12467	1.97257	2.5579	3.05793	2.2918	2.46619	2.65619	3.52211
AT1G05100	5.15958	4.36527e-06	6.98039	1.50456e-12	7.03132	6.15432e-13	6.47225	7.1678e-11	6.94252	1.32082e-12	6.60196	4.32775e-11	5.65	3.02409e-08	5.51488	1.30607e-07	6.41277	1.85868e-10	0.132054	6.57309	25.0257	23.1584	15.9621	21.4156	19.9789	10.966	8.65683	15.871
AT1G05120	0.311518	0.352024	0.754044	3.58926e-05	0.854296	1.29299e-06	1.01339	5.47164e-09	0.896171	2.95357e-07	0.917579	2.09003e-07	0.752382	3.61357e-05	0.890317	6.96461e-06	1.00676	2.08266e-08	7.01167	8.94901	13.0604	12.3496	15.2002	12.7057	15.2072	14.1674	14.3934	15.3053
AT1G05136	#N/A	#N/A	#N/A	#N/A	#N/A	#N/A	#N/A	#N/A	#N/A	#N/A	#N/A	#N/A	#N/A	#N/A	#N/A	#N/A	#N/A	#N/A	0	0	0	0	0	0	0	0	0	0
AT1G05140	-0.600622	0.00267598	-2.22174	0	-3.18855	0	-2.55717	0	-2.88623	0	-1.74424	0	-1.75906	0	-2.10542	0	-2.1652	0	60.1094	40.4047	14.0423	6.33732	10.8948	7.84408	20.5145	21.0185	15.6975	14.3213
AT1G05150	-0.423517	0.167988	-0.75038	0.00032433	-0.618749	0.00269923	-0.701465	0.000633386	-0.735248	0.000300017	-0.508778	0.017675	-0.477255	0.0273426	-0.739782	0.00196389	-0.688644	0.00126628	8.56114	6.62263	5.63229	5.45821	5.68082	5.04257	6.95434	7.37329	5.75165	5.74656
AT1G05160	-0.0855733	0.999947	-0.123732	0.98349	-0.233375	0.636434	-0.583728	0.0829909	-0.579434	0.0804748	0.29016	0.495078	0.0768008	0.99971	-0.114121	0.999966	-0.775176	0.0221976	4.04169	3.89976	4.06043	3.32825	2.88773	2.61401	5.66339	5.0744	4.18997	2.52506
AT1G05170	0.0770345	0.999947	0.771914	8.45512e-05	1.29393	1.21489e-12	0.0944226	0.935955	0.725447	0.000187226	-0.30561	0.262605	-0.762871	0.00060786	-0.55047	0.0403836	-0.651334	0.00518316	11.9092	12.863	22.4231	28.5065	13.7002	19.0029	11.0547	8.30284	9.07801	8.14046
AT1G05180	0.0440827	0.999947	0.740867	5.95207e-06	0.777545	1.22721e-06	0.400677	0.026667	0.369051	0.0408231	0.638261	0.000141189	0.609968	0.000304983	0.0272657	0.999966	0.408257	0.0301104	14.5329	15.3221	26.6494	24.1921	20.8324	18.2415	25.8764	26.2516	16.6955	20.7511
AT1G05190	-0.667319	0.0471828	-2.05173	0	-2.23945	0	-2.08458	0	-2.15713	0	-1.85446	6.90762e-15	-1.72906	3.82388e-13	-1.5835	4.5435e-09	-1.94595	5.36219e-15	241.809	156.557	65.0148	50.3172	64.882	51.332	77.2528	84.8044	88.7383	68.8639
AT1G05200	-0.44981	0.120666	-0.152	0.689468	-1.0193	1.2843e-07	-0.748673	0.000150483	-1.3497	3.03023e-12	0.294445	0.228991	0.0489468	0.99971	-0.56676	0.0171742	-0.368574	0.118518	22.2438	16.5494	21.8658	10.639	13.8392	8.48087	31.3341	27.3794	17.2155	18.2196
AT1G05205	-0.304117	0.773557	-0.351952	0.44032	-0.191542	0.803925	-0.811766	0.0213118	-0.53106	0.147723	-0.393363	0.367766	-0.716385	0.0472503	-0.821431	0.0521897	-0.870617	0.0172994	12.8166	10.623	11.0169	10.8838	7.82168	8.58766	11.1766	9.24194	8.04564	7.50425
AT1G05210	-1.20537	0.290963	-1.18249	0.124222	-0.586948	0.510972	-0.905585	0.239459	-0.748027	0.34268	-2.31411	0.00506974	-0.490765	0.681632	-0.565311	0.667371	-1.48923	0.054262	3.16312	1.33642	1.49426	1.99599	1.81484	1.78993	0.664512	2.69573	2.32801	1.15498
AT1G05220	1.56268	0.888898	2.96884	0.215776	3.60608	0.0860865	1.74033	0.622232	0.0385679	0.999986	2.1423	0.500286	2.05834	0.536703	-0.151004	0.999966	1.15312	0.897635	0	0.131389	0.489691	0.697724	0.167929	0	0.261325	0.254428	0	0.090841
AT1G05230	-0.772719	0.0352842	-0.876425	0.00166965	-1.19982	1.54793e-05	-0.476311	0.104458	-0.792349	0.0034468	-0.50149	0.0922676	-0.874475	0.00140982	-0.889659	0.00546522	-0.66649	0.0213695	4.91066	2.96541	2.94724	2.08254	3.84504	2.79003	4.01749	3.1902	2.95182	3.38737
AT1G05240	0.341691	0.999947	-1.35265	0.847213	1.77844	0.296222	0.964783	0.779826	1.71207	0.322122	-0.180175	0.999994	-1.46668	0.812122	-1.37199	0.895954	-0.067931	0.999788	0.0657684	0.100728	0	0.334315	0.193112	0.317437	0.0667808	0	0	0.0696424
AT1G05250	#N/A	#N/A	#N/A	#N/A	#N/A	#N/A	#N/A	#N/A	#N/A	#N/A	#N/A	#N/A	#N/A	#N/A	#N/A	#N/A	#N/A	#N/A	0	0	0	0	0	0	0	0	0	0
AT1G05260	0.341825	0.999947	-1.35254	0.847213	1.50237	0.43394	-1.33927	0.813422	-1.18232	0.839554	-1.40746	0.833685	-1.46657	0.812122	-1.37189	0.895954	-0.0679068	0.999788	0.0694675	0.106394	0	0.282495	0	0	0	0	0	0.0735594
AT1G05270	0.188388	0.673158	0.559417	0.000914538	0.586803	0.000350677	0.564732	0.000682381	0.607876	0.000182473	0.550925	0.00110916	0.713829	9.54743e-06	0.46635	0.0186427	0.617445	0.000269018	17.0275	19.8607	27.5331	24.8267	27.0446	25.2111	28.6109	33.1874	26.2363	28.1045
AT1G05280	#N/A	#N/A	#N/A	#N/A	#N/A	#N/A	#N/A	#N/A	#N/A	#N/A	#N/A	#N/A	#N/A	#N/A	#N/A	#N/A	#N/A	#N/A	0	0	0	0	0	0	0	0	0	0
AT1G05290	#N/A	#N/A	#N/A	#N/A	#N/A	#N/A	#N/A	#N/A	#N/A	#N/A	#N/A	#N/A	#N/A	#N/A	#N/A	#N/A	#N/A	#N/A	0	0	0	0	0	0	0	0	0	0
AT1G05291	#N/A	#N/A	#N/A	#N/A	#N/A	#N/A	#N/A	#N/A	#N/A	#N/A	#N/A	#N/A	#N/A	#N/A	#N/A	#N/A	#N/A	#N/A	0	0	0	0	0	0	0	0	0	0
AT1G05300	-1.73194	0.003786	1.02131	0.00621644	0.368164	0.490561	0.996888	0.00733182	0.729465	0.0626586	0.662168	0.123741	1.2346	0.000691472	1.63912	2.12448e-05	2.02003	6.85281e-09	3.65523	1.0939	8.01011	4.4849	7.81304	5.96187	6.56977	9.92686	12.8745	16.4609
AT1G05310	-2.02189	0.0634586	-1.45788	0.0542395	-1.09475	0.136986	-4.36758	0.000890256	-2.29867	0.00404841	-2.47475	0.00279149	-2.36414	0.0031476	-1.21816	0.178054	-3.18064	0.00140102	2.01014	0.48104	0.788853	0.894074	0.061482	0.36383	0.382703	0.434704	0.957671	0.199551
AT1G05320	-1.25118	0.000159624	-1.11509	2.39217e-05	-1.88506	1.769e-11	-1.26884	1.26255e-06	-1.77696	8.81399e-11	-1.24683	1.8746e-06	-0.95039	0.000259965	-1.20996	6.77472e-05	-1.21437	7.57719e-06	7.57864	3.28235	3.86505	1.98935	3.43519	2.15876	3.65842	4.63657	3.64613	3.58496
AT1G05330	1.56271	0.888882	-0.131656	0.9998	0.0420972	0.999326	1.09136	0.901704	1.23211	0.836375	-0.186575	0.999994	-0.245688	0.99971	1.44402	0.824221	1.82072	0.611189	0	0.310701	0	0	0.198554	0.195829	0	0	0.309277	0.42963
AT1G05340	2.76366	2.71281e-06	1.842	0.000681968	5.4224	0	3.31386	1.94537e-11	4.61372	0	0.731312	0.348547	2.22386	2.51183e-05	2.67975	1.45079e-06	3.45141	1.08569e-11	2.59873	18.4533	10.1141	110.483	26.1287	62.3729	5.03758	13.6629	18.3687	31.7708
AT1G05350	-0.263096	0.58926	1.37075	1.20262e-13	1.84616	0	0.975508	3.37775e-07	1.50068	0	0.507476	0.0195327	0.851172	1.4552e-05	1.00846	2.53253e-06	0.991411	5.75979e-07	13.8342	11.7008	38.718	47.9662	29.8593	37.4223	22.3812	29.7004	30.692	29.6262
AT1G05360	0.414561	0.491859	0.481128	0.184387	0.623993	0.0500796	0.444312	0.223673	0.674371	0.0292815	0.163888	0.921389	0.603334	0.0721509	0.570919	0.143224	0.772092	0.0144895	4.10802	5.59262	6.31104	6.13569	6.25446	6.36446	5.2527	7.47055	6.88141	7.57222
AT1G05370	-2.71229	0.571261	-1.46154	0.503845	0.062502	0.999326	-1.5694	0.425004	-0.784494	0.765726	-2.84733	0.275369	-0.6023	0.919086	-1.21673	0.681342	-0.0404663	0.999788	0.22699	0	0.0647848	0.230768	0.0555415	0.109559	0	0.168301	0.0865139	0.24036
AT1G05380	0.209995	0.53666	0.512915	0.00135571	0.765001	2.78952e-07	0.722481	1.78641e-06	0.71418	1.85144e-06	0.672781	1.22058e-05	0.634585	4.31889e-05	0.762838	6.93547e-06	0.829006	8.38463e-08	8.99563	10.6363	14.0252	14.8225	15.8997	14.2898	16.3919	16.5816	16.9648	17.2233
AT1G05385	-1.03841	0.00410577	-1.70445	9.5183e-09	-1.9881	6.32297e-11	-2.42922	3.56673e-14	-3.08486	0	-1.01941	0.000311616	-0.846433	0.00302636	-1.96056	2.38939e-08	-1.91981	5.94579e-10	25.5561	12.5871	8.61134	6.18061	5.06872	2.82561	14.4037	16.9173	7.20872	7.15281
AT1G05390	#N/A	#N/A	#N/A	#N/A	#N/A	#N/A	#N/A	#N/A	#N/A	#N/A	#N/A	#N/A	#N/A	#N/A	#N/A	#N/A	#N/A	#N/A	0	0	0	0	0	0	0	0	0	0
AT1G05400	-0.630726	0.999947	-1.05666	0.592537	-1.65937	0.349931	-0.134811	0.999906	-1.70408	0.323701	-1.89542	0.306601	0.63868	0.737781	0.0955702	0.999966	-0.315949	0.999788	0.421618	0.258294	0.192533	0.0857269	0.412658	0.081399	0.0856216	0.833619	0.514219	0.357162
AT1G05410	0.570177	0.10851	0.571733	0.0331079	0.504338	0.061078	1.14111	7.23892e-07	0.752167	0.00201411	1.20918	1.37767e-07	1.37506	1.04054e-09	1.23704	1.00807e-06	1.39501	1.51029e-09	5.78551	8.78702	9.41202	7.94042	13.9205	9.40116	15.3228	17.7782	15.1414	16.3878
AT1G05420	-0.212615	0.999947	-1.49264	0.367306	-2.09592	0.207007	-0.830634	0.655063	0.174404	0.999986	0.431446	0.961855	1.90544	0.026778	1.57961	0.120107	0.932592	0.45332	0.863295	0.755537	0.28159	0.12538	0.482828	0.952404	1.37749	4.14533	3.0083	1.95888
AT1G05430	0.163965	0.888882	0.182605	0.613619	-0.0992019	0.922531	-0.179536	0.630956	-0.464641	0.0545577	0.0351365	0.999994	0.10451	0.956511	-0.213676	0.632027	-0.130386	0.850916	14.4831	16.6363	18.062	13.1237	13.7901	10.1817	17.0238	18.5199	13.9201	14.2527
AT1G05440	1.56271	0.888882	-0.131656	0.9998	1.27682	0.819674	-0.118386	0.999906	0.0385679	0.999986	-0.186575	0.999994	-0.245688	0.99971	1.44377	0.824221	-0.127749	0.999788	0	0.0842372	0	0.0559162	0	0	0	0	0.0838511	0
AT1G05450	-0.0515316	0.999947	1.19913	0.877018	0.0420972	0.999326	1.09153	0.901704	0.0385679	0.999986	1.04079	0.9696	-0.245688	0.99971	-0.151004	0.999966	-0.127749	0.999788	0	0	0.10749	0	0.0921541	0	0.0956044	0	0	0
AT1G05460	-0.0458326	0.999947	-1.85451	4.87584e-06	-2.78723	4.62459e-10	-2.24003	6.1039e-08	-3.21053	1.44456e-11	-0.590706	0.199598	-0.230441	0.840986	-1.46991	0.00138197	-1.42468	0.000515964	4.18065	4.15428	1.27842	0.581876	0.949883	0.432391	3.23429	4.35438	1.78308	1.63374
AT1G05470	-1.0742	0.0705886	-2.03108	3.65022e-05	-2.29864	7.02206e-06	-2.30482	3.74292e-06	-1.71017	0.000155451	-2.64836	7.28448e-07	-1.3328	0.00200702	-2.17131	0.000203113	-2.02341	3.80874e-05	2.18065	1.04965	0.56903	0.411718	0.457352	0.631506	0.379581	1.0163	0.522421	0.560781
AT1G05490	-1.92425	0.840437	0.8156	0.781885	-1.83062	0.567738	-0.781123	0.901704	-1.83415	0.551417	-2.0593	0.551353	0.80066	0.812122	0.310234	0.999966	-2.00047	0.566966	0.0365158	0	0.0833752	0	0.0178699	0	0	0.0902483	0.0556698	0
AT1G05500	-0.0350188	0.999947	0.32167	0.060132	0.0917663	0.819674	0.105062	0.769161	0.0172959	0.999986	0.239504	0.216478	0.377495	0.0236523	0.166134	0.564389	0.254937	0.185333	24.0018	23.9581	33.2177	24.8463	28.0498	23.6304	32.4546	37.4612	30.038	30.8105
AT1G05510	#N/A	#N/A	#N/A	#N/A	#N/A	#N/A	#N/A	#N/A	#N/A	#N/A	#N/A	#N/A	#N/A	#N/A	#N/A	#N/A	#N/A	#N/A	0	0	0	0	0	0	0	0	0	0
AT1G05520	0.528778	0.007843	0.77766	2.33452e-07	1.02594	1.16094e-12	1.17372	0	1.16181	0	0.692595	5.81134e-06	0.846087	1.34551e-08	1.04157	1.34878e-10	1.21033	0	13.3806	19.7969	25.1754	26.5133	32.7089	29.1877	24.8318	28.6394	30.7971	33.4962
AT1G05530	-1.92422	0.840437	-2.00435	0.576584	-1.83059	0.567738	-1.99108	0.528147	-1.83412	0.551417	-0.178469	0.999994	-0.260042	0.99971	-2.02369	0.675556	-2.00044	0.566966	0.122787	0	0	0	0	0	0.124677	0.121387	0	0
AT1G05540	-0.934245	0.3688	-2.38873	0.00136899	-3.85652	0.000225375	-2.73145	0.000349117	-3.47846	0.000161441	-1.67232	0.0112165	-1.40123	0.0305779	-1.25199	0.110172	-2.11929	0.0030677	2.71137	1.41797	0.528481	0.134463	0.388353	0.191512	0.940084	1.17678	1.20983	0.630236
AT1G05550	-1.09813	0.872717	-2.7925	0.302503	-1.38402	0.497343	-2.77923	0.255247	-0.340892	0.999986	-1.62004	0.442131	-0.262372	0.99971	-2.81184	0.411563	-0.840082	0.76982	0.190769	0.0730438	0	0.0484861	0	0.138115	0.0484265	0.188594	0	0.101003
AT1G05560	1.8891	0.000770722	0.450649	0.535652	0.749226	0.154392	2.28404	2.74864e-07	2.26634	2.49047e-07	1.01365	0.0498734	-0.079516	0.99971	1.78747	0.000630933	1.80003	0.000182127	25.1959	95.2643	35.912	39.0179	122.007	116.009	56.1808	24.6569	84.3516	89.3106
AT1G05562	#N/A	#N/A	#N/A	#N/A	#N/A	#N/A	#N/A	#N/A	#N/A	#N/A	#N/A	#N/A	#N/A	#N/A	#N/A	#N/A	#N/A	#N/A	0	0	0	0	0	0	0	0	0	0
AT1G05570	-0.686074	0.0342329	0.228656	0.543399	0.462362	0.0715153	-0.778077	0.00139379	-0.469313	0.0696936	-1.17765	7.71616e-07	-1.55183	5.13088e-11	-1.61081	2.16092e-09	-1.4879	1.62666e-09	15.7297	9.90892	19.4964	20.678	9.59083	10.5131	7.78748	6.1162	6.02084	5.809
AT1G05575	-1.9754	0.448022	2.70688	0.000293686	3.20969	6.71546e-06	2.27604	0.0031741	2.91487	5.61617e-05	-1.83201	0.229244	1.23304	0.217898	0.49777	0.895954	1.80225	0.0341368	1.35189	0.258813	10.2248	12.7131	7.112	10.9294	0.343175	3.84236	2.06102	5.36821
AT1G05577	-0.0515316	0.999947	-0.131656	0.9998	2.38133	0.359172	-0.118386	0.999906	0.0385679	0.999986	-0.186575	0.999994	-0.245688	0.99971	-0.151004	0.999966	-0.127749	0.999788	0	0	0	0.170541	0	0	0	0	0	0
AT1G05580	#N/A	#N/A	#N/A	#N/A	#N/A	#N/A	#N/A	#N/A	#N/A	#N/A	#N/A	#N/A	#N/A	#N/A	#N/A	#N/A	#N/A	#N/A	0	0	0	0	0	0	0	0	0	0
AT1G05590	-1.09769	0.00380262	-0.553701	0.0865648	-0.802156	0.00682981	-1.27656	1.58696e-05	-1.28023	1.27844e-05	-0.473502	0.167197	-0.492514	0.147014	-1.25579	0.000265231	-1.09644	0.000366462	9.10409	4.34602	6.79404	5.08858	4.16601	3.53816	7.48343	7.5197	4.38619	4.50718
AT1G05600	-0.264696	0.988399	-0.256162	0.835354	-0.406877	0.509373	-0.110345	0.999906	-0.581341	0.262638	0.250747	0.833685	0.0930975	0.99971	-0.66227	0.301667	-0.205114	0.92437	2.65809	2.21407	2.39571	1.89637	2.6016	1.66558	3.55132	3.31929	1.84845	2.37024
AT1G05610	0.432796	0.999947	-2.00435	0.58403	-1.8306	0.575723	-0.132331	0.999906	0.00356555	0.999986	0.886946	0.762365	1.23067	0.518047	1.69036	0.284401	0.40263	0.999788	0.114657	0.175604	0	0	0.11222	0.11068	0.291055	0.396723	0.524398	0.182116
AT1G05615	#N/A	#N/A	#N/A	#N/A	#N/A	#N/A	#N/A	#N/A	#N/A	#N/A	#N/A	#N/A	#N/A	#N/A	#N/A	#N/A	#N/A	#N/A	0	0	0	0	0	0	0	0	0	0
AT1G05620	-1.27366	0.0449879	0.152439	0.995293	0.233953	0.779884	-0.200646	0.891975	-0.871186	0.0526129	-0.529797	0.314581	-0.0963761	0.99971	-0.803259	0.15113	-0.671484	0.174082	3.55053	1.48305	4.3482	4.06903	3.34871	1.86949	2.8186	3.95677	2.26359	2.39252
AT1G05630	-0.475918	0.429473	0.758337	0.019226	1.06742	0.000350393	0.411309	0.292798	0.670918	0.0373536	-1.02337	0.00232545	-0.805781	0.0205279	-0.423521	0.401856	-0.814686	0.0227138	5.65957	4.13549	10.4316	11.4197	8.03409	8.52855	3.11462	3.77984	4.61051	3.43107
AT1G05640	-0.600765	0.78797	-0.206469	0.9998	-0.350985	0.825144	-0.139407	0.999906	-0.781305	0.340896	0.144471	0.999994	-0.260746	0.99971	0.255242	0.999966	-0.444171	0.749785	1.02531	0.682751	0.966958	0.77045	1.04715	0.559423	1.31268	1.01362	1.35924	0.802477
AT1G05650	-0.0515316	0.999947	-0.131656	0.9998	0.0420972	0.999326	-0.118386	0.999906	0.0385679	0.999986	-0.186575	0.999994	-0.245688	0.99971	1.44399	0.824221	-0.127749	0.999788	0	0	0	0	0	0	0	0	0.108051	0
AT1G05660	-0.0515316	0.999947	-0.131656	0.9998	0.0420972	0.999326	2.18577	0.444158	1.23214	0.836375	-0.186575	0.999994	-0.245688	0.99971	3.03233	0.226537	-0.127749	0.999788	0	0	0	0	0.208105	0.0684163	0	0	0.432204	0
AT1G05670	0.30799	0.7	-0.870962	0.0159636	-1.46249	8.31241e-05	-0.203756	0.777698	-0.441552	0.247817	-0.697916	0.0545451	-0.696904	0.0532453	0.0365687	0.999966	-0.197674	0.827458	2.21746	2.81728	1.3233	0.768533	2.07168	1.58109	1.56076	1.61922	2.53546	2.08125
AT1G05675	1.79503	0.200114	2.23875	0.0213061	4.78074	6.56677e-09	3.70906	1.62912e-05	4.17898	5.831e-07	1.06764	0.467036	2.21621	0.0256485	4.24285	2.89808e-06	3.70717	2.72573e-05	0.281267	1.12002	1.60552	8.34968	4.51475	5.86465	0.742551	1.66835	5.91748	4.58665
AT1G05680	8.32962	1.30015e-13	5.29254	9.02241e-07	8.55371	0	8.67636	0	8.9719	0	3.54498	0.00254947	3.45291	0.00360439	9.7544	0	8.89001	0	0.110654	51.0115	6.37947	53.7166	71.1005	72.0474	2.02243	1.75027	123.739	78.9737
AT1G05690	0.603714	0.289985	0.193337	0.882888	-0.369323	0.525679	0.352432	0.500067	-1.33867	0.00400901	1.32764	3.43228e-05	1.0961	0.00103022	1.03275	0.00595104	0.505625	0.252365	2.47911	3.8744	3.11904	1.8517	3.41681	0.927948	7.19221	6.35218	5.70783	3.80377
AT1G05700	-0.0514975	0.999947	1.87687	0.600604	3.00581	0.201814	2.55245	0.33835	1.87708	0.560157	2.14294	0.520111	3.8034	0.0958153	4.77551	0.024667	3.79917	0.0876342	0	0	0.0749367	0.166831	0.12849	0.0633633	0.0999755	0.389348	0.750531	0.347532
AT1G05710	2.20769	2.26494e-06	2.08476	3.59623e-07	3.1152	0	2.37723	2.51381e-09	2.9786	7.70558e-15	1.52295	0.00051893	1.85697	9.69307e-06	2.18132	6.57556e-07	2.27098	3.30719e-08	1.45506	7.13127	6.91038	12.5443	8.65878	11.5177	4.90517	6.44434	7.63097	7.76549
AT1G05720	-0.2216	0.739069	0.755534	0.00016163	0.6441	0.00145535	0.126702	0.821438	-0.0116958	0.999986	0.557614	0.00897568	0.323092	0.209003	0.0345578	0.999966	-0.0677221	0.999788	19.6541	16.9423	35.9249	29.3712	22.9155	19.0761	33.0429	28.8795	21.7767	19.902
AT1G05730	0.958553	0.280719	-0.259788	0.9998	0.391687	0.750765	0.962286	0.120102	1.46469	0.00562848	0.476096	0.665897	0.0617	0.99971	1.25502	0.0471693	0.840719	0.219115	0.952724	2.3571	1.17133	1.56463	2.43879	2.82979	1.71153	1.37656	3.35185	2.25049
AT1G05740	-0.0515316	0.999947	-0.131656	0.9998	0.0420972	0.999326	-0.118386	0.999906	1.23214	0.836375	-0.186575	0.999994	0.964024	0.99971	-0.151004	0.999966	-0.127749	0.999788	0	0	0	0	0	0.185099	0	0.189563	0	0
AT1G05750	-0.142205	0.999947	-0.113614	0.9998	0.126851	0.996443	-0.163977	0.914463	-0.550676	0.184176	-0.954297	0.0168593	-0.305191	0.6312	-0.879336	0.0638112	-0.62215	0.151446	2.0567	1.95378	2.11023	2.09093	2.06395	1.28169	1.16314	2.03324	1.27009	1.35082
AT1G05760	-0.56662	0.894258	-1.07626	0.289141	-0.243636	0.999326	-0.364657	0.901704	-0.232349	0.999986	-1.56459	0.1028	0.134317	0.99971	-0.0522936	0.999966	0.14972	0.999788	2.78188	1.62309	1.20986	2.6935	2.07448	2.6854	1.21059	3.40495	3.02935	3.78738
AT1G05770	0.322251	0.999947	-1.02725	0.557547	-1.43487	0.344175	-0.334587	0.999906	-0.708058	0.716446	-1.22481	0.448997	-1.30866	0.406492	0.196347	0.999966	0.141595	0.999788	0.78702	1.03317	0.385066	0.228605	0.660253	0.434128	0.342486	0.333448	1.02844	0.952432
AT1G05780	-1.12351	0.326887	1.36452	0.00576635	0.968644	0.0690674	0.449863	0.590243	1.05289	0.0407323	1.01131	0.0648422	1.24199	0.0151312	0.495889	0.622672	1.01291	0.0665569	2.88778	1.28999	8.37933	5.5047	4.12185	5.80755	6.7197	7.96978	4.40254	6.37058
AT1G05785	0.139023	0.999947	1.43156	0.000128399	2.33841	4.98553e-12	1.13277	0.00361073	1.81931	2.17535e-07	1.04369	0.0100094	0.778477	0.0814934	0.743759	0.148553	0.959062	0.0224117	4.03047	4.50456	12.0629	19.934	9.70212	13.8803	9.51232	8.29207	7.63926	8.53575
AT1G05790	-0.290272	0.505116	0.392612	0.0826186	0.431525	0.042823	-0.173223	0.629522	0.10727	0.857275	0.294877	0.252035	0.189288	0.592321	-0.243168	0.511831	-0.290177	0.303561	8.10364	6.80281	11.7675	10.6515	7.86506	8.54265	11.4302	11.028	7.59869	7.10892
AT1G05800	-0.0515316	0.999947	-0.131656	0.9998	0.0420972	0.999326	-0.118386	0.999906	0.0385679	0.999986	1.04079	0.9696	-0.245688	0.99971	-0.151004	0.999966	-0.127749	0.999788	0	0	0	0	0	0	0.0602253	0	0	0
AT1G05805	-0.610505	0.0187299	-0.12901	0.784141	-0.115361	0.816989	0.00990804	0.999906	0.111759	0.827764	-0.838237	2.06522e-05	-1.05917	5.9356e-08	-0.326611	0.233334	-0.266738	0.306542	33.7124	22.5667	34.1809	30.3787	36.1686	35.9567	21.7237	19.3442	30.1906	30.955
AT1G05810	-0.400612	0.896624	0.891246	0.095511	1.04723	0.0329322	0.724769	0.202888	0.923435	0.0676646	1.00189	0.0539992	0.977999	0.0628621	0.438105	0.675556	0.415677	0.640917	3.18698	2.44053	6.63466	6.48004	5.96328	5.88144	7.32867	7.87658	4.71578	4.66503
AT1G05820	1.07066	0.482842	2.28232	0.00197819	3.39611	3.13905e-07	0.892718	0.420748	2.36153	0.000929945	1.64082	0.0488187	1.96742	0.0115142	0.596219	0.818927	2.11569	0.00532439	0.246897	0.567208	1.45631	2.80291	0.523576	1.35056	0.961009	1.26109	0.43914	1.26363
AT1G05830	0.120222	0.964354	-0.197309	0.473975	-0.370035	0.0721797	-0.0196068	0.999906	-0.0910206	0.885822	-0.0596578	0.999994	0.0284985	0.99971	0.248033	0.367465	0.0196016	0.999788	7.45662	8.3118	7.1527	5.60704	7.88115	6.79338	8.22102	9.05091	9.88808	8.15281
AT1G05835	0.341705	0.999947	-0.0218543	0.9998	2.01016	0.205494	-0.129397	0.999906	0.655197	0.9533	-0.180183	0.999994	1.4527	0.518278	1.81087	0.353182	-1.34874	0.844398	0.161512	0.247366	0.184387	0.9852	0.15808	0.311821	0.163998	0.95802	0.984927	0
AT1G05840	0.283853	0.600563	1.55622	2.54266e-13	1.60508	2.17164e-14	1.12541	2.95851e-07	1.23259	1.00093e-08	1.44612	1.79535e-11	1.19439	5.74302e-08	0.737447	0.00566887	0.810949	0.000706756	11.7719	14.6205	38.059	34.8475	28.756	26.2128	36.5625	32.3214	22.622	21.9976
AT1G05850	-0.36767	0.138309	-1.14855	4.91897e-13	-1.27919	0	-0.982743	8.15342e-10	-1.08632	5.82409e-12	-0.867734	1.02731e-07	-0.879474	7.22087e-08	-0.654769	0.000565394	-0.8135	1.95249e-06	382.541	305.04	193.06	154.824	216.738	174.763	241.874	250.883	267.343	239.482
AT1G05860	-0.248987	0.888882	-0.865177	0.019826	-1.42493	0.000182575	-0.9895	0.00571272	-1.26762	0.000550591	-0.346409	0.469953	0.0391075	0.99971	-0.954483	0.0257584	-0.696875	0.066287	5.71335	4.92207	3.42434	2.03295	3.07556	2.27502	5.14865	6.98964	3.26634	3.78118
AT1G05870	0.481576	0.306453	-0.693298	0.0421656	-0.268392	0.553686	-0.00413281	0.999906	-0.107363	0.999986	-0.313366	0.495345	-0.0589161	0.99971	0.439867	0.270229	0.553616	0.0841303	6.70763	9.58252	4.5045	5.38664	7.33745	5.98528	6.12407	7.63416	10.2261	10.6242
AT1G05880	0.483691	0.925041	3.13525	1.24158e-07	5.66981	0	1.91997	0.00279827	4.84184	0	-3.47832	0.0172575	-1.26511	0.222057	0.721103	0.549029	0.669955	0.540932	0.778552	1.1924	7.99938	41.1585	3.52428	21.8419	0.0494085	0.384836	1.48367	1.39119
AT1G05890	0.33839	0.197912	1.04992	1.94531e-11	1.15146	6.66441e-14	1.01449	9.43097e-11	1.21716	2.29087e-15	1.22163	3.5951e-15	0.946247	2.51786e-09	0.789538	1.42667e-05	0.927955	1.72795e-08	15.7121	20.4442	35.8368	34.2145	34.8941	35.3792	42.3184	36.3311	30.3481	32.3939
AT1G05894	-0.757307	0.999947	0.0198266	0.9998	0.0612912	0.999326	1.2417	0.324624	0.843461	0.611721	-0.177766	0.999994	0.353447	0.99971	-0.136907	0.999966	0.578757	0.893384	0.1691	0.086329	0.19305	0.171914	0.496519	0.32647	0.171703	0.278619	0.171867	0.298434
AT1G05900	-0.0167518	0.999947	-0.447713	0.0918694	-0.781971	0.00120211	-0.703295	0.00383227	-0.628448	0.00943614	0.0597674	0.999994	-0.412131	0.131967	-0.57612	0.0503949	-0.371885	0.196927	13.3956	13.5355	10.7875	7.5156	8.97633	8.4239	15.9722	11.979	10.0839	11.0652
AT1G05910	0.484172	0.0714629	0.634565	0.00105984	0.669085	0.000385723	0.277236	0.249203	0.374705	0.0742964	0.3691	0.0995293	0.355185	0.119414	0.326362	0.229926	0.613127	0.00242451	7.13734	10.2787	12.0642	11.0466	9.25861	8.90532	10.5788	11.0157	10.0042	11.6412
AT1G05920	-0.0515316	0.999947	1.19919	0.877018	0.0420972	0.999326	-0.118386	0.999906	0.0385679	0.999986	-0.186575	0.999994	-0.245688	0.99971	-0.151004	0.999966	-0.127749	0.999788	0	0	0.0649164	0	0	0	0	0	0	0
AT1G05925	#N/A	#N/A	#N/A	#N/A	#N/A	#N/A	#N/A	#N/A	#N/A	#N/A	#N/A	#N/A	#N/A	#N/A	#N/A	#N/A	#N/A	#N/A	0	0	0	0	0	0	0	0	0	0
AT1G05930	#N/A	#N/A	#N/A	#N/A	#N/A	#N/A	#N/A	#N/A	#N/A	#N/A	#N/A	#N/A	#N/A	#N/A	#N/A	#N/A	#N/A	#N/A	0	0	0	0	0	0	0	0	0	0
AT1G05940	-0.22588	0.557839	-0.194246	0.440842	-0.360069	0.0605416	-0.886954	7.81033e-07	-0.862481	1.27737e-06	-0.379836	0.0546294	-0.391848	0.0459095	-0.794633	0.000129543	-0.781406	2.82513e-05	20.234	17.699	19.4215	15.2425	11.8572	10.7407	17.7101	18.3469	13.0988	12.6008
AT1G05950	0.0826972	0.999947	-0.159252	0.9998	-0.980605	0.567738	-0.553641	0.871862	-0.20656	0.999986	-0.169816	0.999994	0.0622844	0.99971	-0.356793	0.999966	-0.466433	0.952118	0.285945	0.312817	0.27981	0.124588	0.199906	0.236595	0.290347	0.363451	0.249106	0.216278
AT1G05960	-0.496804	0.0361184	-0.152417	0.592925	0.0876303	0.862522	-0.535629	0.00260864	-0.272416	0.166547	-0.499066	0.00608989	-0.358504	0.0659839	-0.591746	0.00391853	-0.500129	0.00771087	12.0955	8.84463	12.0695	12.5048	8.94558	9.7885	9.83457	11.2158	8.94274	9.24483
AT1G05970	-0.0337774	0.999947	0.20436	0.982247	-0.1063	0.999326	-0.812389	0.218595	-1.19345	0.0636022	0.0253286	0.999994	0.341937	0.747134	-0.246037	0.981982	-1.21779	0.0706269	2.54801	2.55159	3.24453	2.29152	1.53468	1.04061	2.98527	3.87531	2.39049	1.1415
AT1G05980	#N/A	#N/A	#N/A	#N/A	#N/A	#N/A	#N/A	#N/A	#N/A	#N/A	#N/A	#N/A	#N/A	#N/A	#N/A	#N/A	#N/A	#N/A	0	0	0	0	0	0	0	0	0	0
AT1G05990	3.15719	0.293741	-0.131656	0.9998	1.93226	0.529981	1.09136	0.901867	2.3199	0.37791	-0.186575	0.999994	-0.245688	0.99971	2.18299	0.510162	1.15308	0.897686	0	0.866197	0	0.287488	0.138386	0.409461	0	0	0.431113	0.149719
AT1G06000	1.29145	0.00031129	2.45933	0	2.60747	0	1.4999	1.70095e-07	2.11684	2.02527e-14	1.97341	3.10112e-12	1.68099	4.99912e-09	1.09343	0.0013236	1.31359	1.71885e-05	15.1884	37.7704	88.4502	87.9665	42.8877	59.3618	66.6864	54.9861	37.0325	39.115
AT1G06002	#N/A	#N/A	#N/A	#N/A	#N/A	#N/A	#N/A	#N/A	#N/A	#N/A	#N/A	#N/A	#N/A	#N/A	#N/A	#N/A	#N/A	#N/A	0	0	0	0	0	0	0	0	0	0
AT1G06010	-0.226421	0.999947	0.00612079	0.9998	-0.319645	0.598342	-0.689212	0.125866	-1.01227	0.0187399	0.0946132	0.999994	0.407442	0.424988	-0.487669	0.441029	-0.691195	0.14313	8.35882	7.31546	9.23977	6.47462	5.58398	3.97042	10.2389	13.2478	6.6751	5.4793
AT1G06020	-2.74365	0.587983	-1.50385	0.53726	-2.6501	0.3024	-2.81071	0.276118	-1.45605	0.506214	-1.64745	0.484338	-0.589673	0.980043	-1.22567	0.730522	0.227789	0.999788	0.323646	0	0.0923714	0	0	0.0781054	0.0821571	0.239967	0.123353	0.428388
AT1G06030	-1.27252	0.999947	-0.0217665	0.9998	0.0558619	0.999326	0.518862	0.999906	-1.18242	0.839554	-1.40756	0.833685	0.391569	0.99971	0.223036	0.999966	-1.34874	0.844398	0.0822588	0	0.0939094	0.0836278	0.161021	0	0	0.162641	0.125407	0
AT1G06040	0.540425	0.025679	-1.29476	2.7784e-13	-2.1009	0	0.0827617	0.942156	-0.377351	0.0551955	-0.508424	0.00935187	-0.808594	1.08487e-05	0.130256	0.826702	0.244816	0.335774	186.451	275.047	83.1364	41.7462	212.82	141.894	148.603	125.589	227.617	238.877
AT1G06050	-1.0091	0.118653	0.148089	0.9998	0.554104	0.20388	0.322324	0.612012	0.295603	0.645286	-0.583857	0.266027	-0.818471	0.0853198	-0.121067	0.999966	-0.504233	0.374296	4.34859	2.18691	5.26089	6.20255	5.84431	5.20022	3.29517	2.82322	4.45272	3.29892
AT1G06060	-0.366377	0.502607	0.331293	0.31921	0.43791	0.121511	0.620599	0.0180034	0.540449	0.0415136	0.47157	0.106535	0.47674	0.102601	0.636514	0.0353096	0.378806	0.243412	13.483	10.7288	18.6603	17.9957	22.4856	18.7596	21.5683	22.414	23.5411	18.9033
AT1G06070	0.266371	0.682142	0.393713	0.180684	0.445332	0.0988585	0.704177	0.00376497	0.862746	0.000192386	0.11384	0.976546	-0.112933	0.99971	0.744907	0.00647835	0.867867	0.000337907	5.98951	7.4066	8.66124	7.9385	10.6389	10.6642	7.4332	6.53525	11.2281	11.886
AT1G06080	-2.37156	0.679417	-2.45169	0.409608	-2.27793	0.394735	-2.43841	0.359728	-2.28146	0.378373	-2.5066	0.382191	-2.56572	0.36576	-2.47103	0.518769	-2.44778	0.397064	0.206524	0	0	0	0	0	0	0	0	0
AT1G06090	-2.71227	0.571261	-1.46161	0.503845	-1.3839	0.497343	-2.77912	0.255247	-2.62217	0.268419	-1.61999	0.442131	-1.69674	0.41124	-2.81174	0.411563	-2.78849	0.288835	0.297034	0	0.0847759	0.0754943	0	0	0.0754015	0.0734115	0	0
AT1G06100	#N/A	#N/A	#N/A	#N/A	#N/A	#N/A	#N/A	#N/A	#N/A	#N/A	#N/A	#N/A	#N/A	#N/A	#N/A	#N/A	#N/A	#N/A	0	0	0	0	0	0	0	0	0	0
AT1G06110	-0.288625	0.667141	0.0764919	0.9998	-0.605274	0.0296812	-0.480211	0.105321	-1.12761	2.39581e-05	0.581732	0.03374	0.172412	0.811618	-0.491657	0.167001	-0.48244	0.124438	15.197	12.9946	18.0851	9.82681	11.9308	6.84251	26.4998	21.1287	12.6076	11.8274
AT1G06120	#N/A	#N/A	#N/A	#N/A	#N/A	#N/A	#N/A	#N/A	#N/A	#N/A	#N/A	#N/A	#N/A	#N/A	#N/A	#N/A	#N/A	#N/A	0	0	0	0	0	0	0	0	0	0
AT1G06130	0.103858	0.999947	-0.0992468	0.892544	-0.112306	0.819674	-0.121079	0.796712	-0.0855532	0.927168	0.00718362	0.999994	0.0788568	0.99971	-0.0495471	0.999966	-0.0883714	0.952824	17.0083	18.7289	17.433	15.2719	16.8291	15.5795	19.6022	21.3554	18.3591	17.2214
AT1G06135	-0.0515316	0.999947	1.87938	0.58403	1.93224	0.529603	1.7402	0.622163	3.36195	0.116791	-0.186575	0.999994	0.963996	0.99971	-0.151004	0.999966	1.15298	0.897582	0	0	0.351214	0.312762	0.301104	1.0394	0	0.152067	0	0.162882
AT1G06137	-0.0515316	0.999947	1.19922	0.877018	0.0420972	0.999326	-0.118386	0.999906	0.0385679	0.999986	-0.186575	0.999994	-0.245688	0.99971	-0.151004	0.999966	-0.127749	0.999788	0	0	0.463196	0	0	0	0	0	0	0
AT1G06140	0.215325	0.999947	-0.430232	0.859617	0.54965	0.61255	-0.235224	0.999906	0.727606	0.40013	-0.78733	0.525338	0.239688	0.99971	0.102015	0.999966	-0.393265	0.897582	0.701138	0.843728	0.571744	1.01829	0.637221	1.16026	0.45767	0.990202	0.839861	0.583343
AT1G06150	0.0774093	0.999947	-0.021585	0.9998	0.0731502	0.999326	0.264752	0.289979	0.176396	0.557876	0.0559312	0.999994	0.232928	0.41697	0.249482	0.436818	0.339323	0.153279	4.10407	4.34956	4.72488	4.55968	5.22022	4.53008	5.08158	6.26565	5.17442	5.72107
AT1G06149	-0.0487638	0.999947	0.048008	0.9998	0.282919	0.377345	0.175165	0.733245	0.0707931	0.999986	0.376438	0.211439	0.669891	0.00716865	0.494446	0.110734	0.712684	0.00454844	4.38607	4.5506	4.55502	4.63168	5.59457	4.50711	6.23503	7.30136	7.50642	7.49101
AT1G06148	0.473331	0.999947	1.26246	0.37239	3.27729	0.000334795	2.02172	0.0578675	2.87862	0.00214891	-1.27923	0.65887	0.783268	0.761111	1.63112	0.219913	0.578866	0.899967	0.123147	0.188607	0.374903	1.41889	0.642827	1.06988	0.0416809	0.284066	0.500647	0.217335
AT1G06160	-1.63887	0.428901	2.81968	2.76654e-05	2.26378	0.00102443	2.14871	0.00234405	1.47576	0.0539659	4.41222	5.33225e-12	5.0112	4.20145e-15	2.71765	0.000241572	3.45766	2.53422e-07	0.992319	0.276327	8.44499	4.76903	4.76786	2.87371	25.831	38.7942	8.52687	11.3674
AT1G06170	-1.09822	0.872717	0.307825	0.9998	-1.38415	0.497343	-1.5694	0.425004	-0.784723	0.765726	-1.62018	0.442131	-1.69703	0.41124	-1.21696	0.681342	-0.84048	0.769772	0.197731	0.0757094	0.28217	0.0502555	0.0483823	0.0954366	0.0501937	0.048869	0.0753623	0.104689
AT1G06180	2.61835	0.00375897	2.72715	0.000339465	0.874113	0.467114	3.14186	1.9062e-05	2.58219	0.000617096	2.41267	0.00231737	2.4164	0.00231447	3.15698	5.79548e-05	3.345	6.49204e-06	0.552541	3.80813	4.4156	1.02985	5.58826	3.55585	3.6468	3.73264	5.75621	6.43596
AT1G06190	-0.409568	0.185212	-1.29281	7.0284e-11	-1.58336	1.07865e-15	-1.75295	0	-2.12321	0	-0.772462	0.000137069	-0.963161	1.36003e-06	-1.50342	3.90495e-11	-1.67404	0	52.2772	40.0766	23.4812	16.8445	16.4403	11.6371	34.9238	31.5734	20.382	17.1817
AT1G06200	0.0304746	0.999947	0.406853	0.0160856	0.309539	0.0773452	0.083883	0.901704	-0.0361377	0.999986	0.470473	0.00444945	0.279237	0.147036	-0.0143392	0.999966	0.0379725	0.999788	44.3261	46.0528	64.4142	52.9697	50.3188	41.7878	69.9253	63.8089	49.1349	48.401
AT1G06210	0.347385	0.338653	0.854111	2.11911e-05	0.779275	9.76058e-05	0.687562	0.000852347	0.982799	4.26108e-07	0.489506	0.0301228	0.75463	0.000253035	0.634658	0.00820479	0.648205	0.0029415	15.877	20.522	30.9407	26.3195	26.6252	29.9205	25.4656	31.4918	27.5199	26.9316
AT1G06220	0.925269	6.04727e-07	0.0838946	0.905621	-0.340218	0.059569	0.621639	0.000107026	0.357393	0.0381258	0.24929	0.229244	0.358314	0.0503172	0.696004	0.000120441	0.680812	4.50399e-05	21.6899	41.6787	24.9243	16.3394	35.5441	27.0016	29.1725	32.4099	39.4638	36.8736
AT1G06225	#N/A	#N/A	#N/A	#N/A	#N/A	#N/A	#N/A	#N/A	#N/A	#N/A	#N/A	#N/A	#N/A	#N/A	#N/A	#N/A	#N/A	#N/A	0	0	0	0	0	0	0	0	0	0
AT1G06230	0.180913	0.729561	0.718537	3.13155e-05	0.805669	1.57882e-06	0.687855	6.82256e-05	0.890128	8.50853e-08	0.607476	0.000666134	0.641194	0.000299502	0.644809	0.00124	0.598865	0.00120192	15.6283	18.1342	27.6934	26.2426	26.6639	27.3877	27.1018	28.5193	26.6178	25.3943
AT1G06240	-0.349622	0.608893	-1.61654	3.77947e-07	-3.08897	4.16138e-15	-1.88475	4.34873e-09	-2.56984	3.19673e-13	-1.00611	0.00116663	-1.336	1.40342e-05	-1.48259	4.20101e-05	-1.70621	1.98623e-07	11.7229	9.27217	4.20974	1.28692	3.44751	1.85948	6.59432	5.38651	4.69874	3.78812
AT1G06250	1.15063	0.274347	-1.3583	0.292322	-1.3168	0.28065	0.554899	0.651373	-0.336123	0.957921	-2.65735	0.0832279	-1.63961	0.185871	0.80939	0.458934	-0.189401	0.999788	0.539912	1.2863	0.20546	0.182966	0.88073	0.405367	0.0609136	0.177918	1.09749	0.50819
AT1G06265	#N/A	#N/A	#N/A	#N/A	#N/A	#N/A	#N/A	#N/A	#N/A	#N/A	#N/A	#N/A	#N/A	#N/A	#N/A	#N/A	#N/A	#N/A	0	0	0	0	0	0	0	0	0	0
AT1G06260	-1.29365	0.248814	-2.29455	0.010006	-1.98343	0.014949	-2.45651	0.00477393	-2.66293	0.00427002	-1.79247	0.0208918	-1.70472	0.0235713	-1.21327	0.177636	-0.928477	0.229837	1.83795	0.73433	0.364915	0.406204	0.31285	0.231418	0.567986	0.631996	0.852792	1.01541
AT1G06270	-1.01425	0.0979752	-1.12263	0.0126481	-1.50429	0.00135513	-0.105898	0.999906	-1.25063	0.00436215	-0.645358	0.147074	-0.498807	0.293031	-0.604485	0.264745	-0.77948	0.0760486	2.54169	1.26938	1.2616	0.842606	2.54176	1.01342	1.85145	2.13033	1.85322	1.57974
AT1G06280	#N/A	#N/A	#N/A	#N/A	#N/A	#N/A	#N/A	#N/A	#N/A	#N/A	#N/A	#N/A	#N/A	#N/A	#N/A	#N/A	#N/A	#N/A	0	0	0	0	0	0	0	0	0	0
AT1G06290	-0.834869	0.0003704	-0.214003	0.40969	0.111065	0.8112	-0.212879	0.402346	-0.202599	0.413113	-0.699499	0.000244746	-0.441895	0.0308995	-0.548276	0.015114	-0.526858	0.00983057	23.0918	13.3775	22.0023	24.4827	22.1511	19.7648	16.4454	20.4512	17.7909	17.4122
AT1G06310	#N/A	#N/A	#N/A	#N/A	#N/A	#N/A	#N/A	#N/A	#N/A	#N/A	#N/A	#N/A	#N/A	#N/A	#N/A	#N/A	#N/A	#N/A	0	0	0	0	0	0	0	0	0	0
AT1G06320	#N/A	#N/A	#N/A	#N/A	#N/A	#N/A	#N/A	#N/A	#N/A	#N/A	#N/A	#N/A	#N/A	#N/A	#N/A	#N/A	#N/A	#N/A	0	0	0	0	0	0	0	0	0	0
AT1G06330	#N/A	#N/A	#N/A	#N/A	#N/A	#N/A	#N/A	#N/A	#N/A	#N/A	#N/A	#N/A	#N/A	#N/A	#N/A	#N/A	#N/A	#N/A	0	0	0	0	0	0	0	0	0	0
AT1G06340	-0.0515316	0.999947	-0.131656	0.9998	0.0420972	0.999326	-0.118386	0.999906	0.0385679	0.999986	-0.186575	0.999994	0.964024	0.99971	-0.151004	0.999966	-0.127749	0.999788	0	0	0	0	0	0	0	0.113582	0	0
AT1G06350	#N/A	#N/A	#N/A	#N/A	#N/A	#N/A	#N/A	#N/A	#N/A	#N/A	#N/A	#N/A	#N/A	#N/A	#N/A	#N/A	#N/A	#N/A	0	0	0	0	0	0	0	0	0	0
AT1G06360	-2.9881	0.482842	-1.73738	0.357806	-2.89447	0.212435	-1.84497	0.29012	-2.898	0.196795	-3.12314	0.203527	-0.878226	0.690905	-0.753728	0.837357	-3.06431	0.21661	0.364524	0	0.0832305	0	0.0713554	0	0	0.21622	0.222293	0
AT1G06380	1.38267	0.000349486	0.317674	0.594525	0.170712	0.911091	1.13677	0.000630286	0.798139	0.024612	0.708565	0.0659149	0.508946	0.254366	1.15328	0.00193038	1.51777	3.01419e-06	4.84706	13.0925	6.64027	5.2861	11.6445	8.25196	9.12746	8.18958	11.9576	15.0244
AT1G06390	0.639667	0.0020019	1.14148	2.76439e-13	1.2966	0	1.34965	0	1.50338	0	1.29944	0	1.08162	6.72799e-12	1.34731	4.27526e-15	1.36142	0	20.6706	33.0637	50.5597	49.3941	59.2758	56.8772	58.2095	52.3284	58.6086	57.9933
AT1G06400	0.473826	0.141174	-0.398486	0.13743	-0.628491	0.00858853	0.0654936	0.999906	-0.145387	0.769512	0.257309	0.417654	-0.21121	0.590125	0.143487	0.866331	0.11814	0.89999	24.1408	34.2583	19.9472	15.2747	27.7585	21.4294	33.3403	24.533	29.8547	28.2442
AT1G06410	0.128179	0.840437	-0.521924	0.00055476	-0.167433	0.393095	0.22677	0.197146	0.246202	0.135432	-0.304909	0.0717166	-0.494235	0.00131462	0.206229	0.360999	0.260866	0.145602	37.9773	43.094	29.2077	33.2019	48.2328	44.5416	35.7265	32.4437	48.816	49.7891
AT1G06420	-2.71205	0.572849	-2.79218	0.303661	-1.3837	0.500225	-0.920445	0.691578	-2.62196	0.269685	-1.61973	0.445089	-1.04795	0.662671	-1.2165	0.684409	-2.78827	0.290426	0.327751	0	0	0.0833015	0.160393	0	0.0831991	0.162007	0.124918	0
AT1G06430	1.68887	4.99704e-08	-0.0729911	0.9998	-0.41653	0.189324	0.629748	0.0296794	0.383046	0.23658	0.163251	0.864069	-0.512197	0.11291	0.428252	0.279806	0.70061	0.0206782	80.3363	264.277	82.6154	56.9479	130.283	99.7688	100.179	63.5876	118.274	134.879
AT1G06440	-1.19394	0.389052	-0.511322	0.689763	0.211588	0.999326	-0.692953	0.469565	-0.0866133	0.999986	-0.85026	0.365115	-0.189474	0.99971	-0.691863	0.593564	-0.477663	0.735227	0.904158	0.38466	0.688145	1.02134	0.589963	0.824311	0.561047	0.943505	0.612634	0.691467
AT1G06450	0.225086	0.999947	-0.653356	0.192956	-0.594856	0.223743	-0.13766	0.999906	0.017889	0.999986	0.0314028	0.999994	-0.0113156	0.99971	0.166726	0.999966	0.831455	0.0282433	3.10384	3.72841	2.15386	1.97992	3.03788	3.05494	3.64599	3.6701	3.89689	5.99333
AT1G06460	-1.20962	0.000140784	-1.44284	1.42756e-08	-2.33886	0	-2.04291	0	-2.79413	0	-0.743464	0.00772912	-1.07076	5.35665e-05	-1.98286	4.3963e-12	-1.85915	2.50055e-12	344.988	153.496	142.102	67.2765	88.3029	50.0592	241.995	201.882	102.244	101.773
AT1G06470	-0.118101	0.939925	0.136555	0.651135	0.010478	0.999326	-0.233858	0.274767	-0.131855	0.650493	0.535852	0.00107573	0.421714	0.0146447	0.14715	0.689717	0.159991	0.565718	16.24	15.3369	19.6336	15.8905	14.8721	14.4158	27.0559	25.9114	20.1785	19.5478
AT1G06475	1.55757	0.903112	3.18513	0.188636	1.93448	0.550992	1.68256	0.671031	0.038672	0.999986	2.4857	0.398799	-0.245639	0.99971	3.39321	0.173743	1.13844	0.916684	0	0.232604	1.04031	0.308803	0.297293	0	0.616847	0	1.15769	0.16082
AT1G06480	#N/A	#N/A	#N/A	#N/A	#N/A	#N/A	#N/A	#N/A	#N/A	#N/A	#N/A	#N/A	#N/A	#N/A	#N/A	#N/A	#N/A	#N/A	0	0	0	0	0	0	0	0	0	0
AT1G06490	0.0669217	0.999947	-0.40738	0.527738	0.459815	0.326607	-0.263987	0.77788	-0.135361	0.999986	-0.634379	0.226848	-0.391788	0.558213	-0.104554	0.999966	0.196832	0.905254	0.658881	0.708529	0.544145	0.883627	0.589995	0.581899	0.483974	0.595931	0.683909	0.816447
AT1G06500	-0.563384	0.588794	-0.779338	0.156365	-1.59369	0.00195476	-1.42471	0.00500333	-1.86611	0.000360397	-0.47697	0.492679	-0.331651	0.745912	-1.04951	0.0885264	-1.25565	0.0177431	6.51862	4.63011	4.20627	2.11299	2.68149	1.73273	5.56377	6.25749	3.74472	3.00112
AT1G06515	0.0383899	0.999947	0.112771	0.964034	0.902022	5.10694e-05	0.251773	0.474248	0.248484	0.467112	0.0702788	0.999994	0.078883	0.99971	0.255826	0.565989	-0.0867167	0.999788	11.8569	12.4847	14.1002	21.5971	15.2314	13.7109	14.2968	14.8963	15.8168	12.0322
AT1G06510	-0.438808	0.187794	-0.145969	0.754714	-0.291048	0.253212	-1.10201	8.46694e-07	-1.07669	1.41385e-06	-0.617401	0.00603677	-0.873809	6.90101e-05	-0.955288	0.000219683	-1.14856	7.79763e-07	16.3286	12.3359	16.2171	12.9528	8.16998	7.49239	12.1933	10.5686	9.37699	7.90863
AT1G06520	-0.823052	0.845761	1.50436	0.0996187	1.48337	0.0931298	2.23797	0.00553171	2.07035	0.0100828	0.459498	0.911829	0.475491	0.897484	2.15227	0.0200433	1.80562	0.043074	0.547279	0.322381	1.77825	1.58356	2.76065	2.56021	0.940421	0.998838	2.75977	2.18433
AT1G06530	0.151882	0.999947	0.404266	0.207376	0.459079	0.117734	0.28718	0.442991	0.594842	0.0299322	0.140239	0.927419	0.470678	0.133236	0.231898	0.702177	0.230133	0.641019	29.1398	33.2156	40.7233	38.5633	36.6341	40.9004	36.4753	45.6118	36.7654	36.3536
AT1G06540	1.56268	0.888882	-0.131656	0.9998	0.0420972	0.999326	1.09164	0.901704	1.23211	0.836375	-0.186575	0.999994	-0.245688	0.99971	2.18309	0.509685	-0.127749	0.999788	0	0.314499	0	0	0.200982	0.198223	0	0	0.626115	0
AT1G06550	-0.132705	0.999947	0.340868	0.232913	0.297884	0.29854	-0.242331	0.491376	0.0600761	0.999986	0.276403	0.402402	0.190008	0.691681	-0.194484	0.751926	-0.121464	0.91722	13.7647	12.9289	19.3973	16.5083	12.7881	13.8063	19.2724	18.6575	13.7713	13.6645
AT1G06560	0.768119	0.0728122	0.19259	0.846095	-0.0442925	0.999326	0.292125	0.554925	0.210121	0.753754	0.36995	0.412502	0.213829	0.812122	0.145619	0.999966	0.351195	0.457892	5.26209	9.07455	6.5277	4.88631	6.97516	5.75953	7.6991	7.12726	6.75892	6.8444
AT1G06570	1.63356	4.01254e-11	1.30484	9.38174e-10	1.10235	2.49718e-07	1.72217	0	1.5611	6.77714e-14	1.59135	5.32503e-14	1.01865	4.07583e-06	1.5903	1.82379e-11	1.63579	9.6426e-14	24.7527	77.3933	65.0316	50.2744	85.1637	70.1175	82.9194	57.2223	78.2745	80.2918
AT1G06580	-0.875615	0.417046	-1.01806	0.135609	-0.630425	0.37696	-0.136627	0.999906	-0.224684	0.939423	-0.126483	0.999994	-0.481434	0.594751	-0.440369	0.732529	-0.0781672	0.999788	1.14601	0.626853	0.607436	0.707373	1.12166	0.948227	1.20521	0.971093	0.935969	1.17018
AT1G06590	0.549688	0.327951	0.642219	0.0804599	0.430589	0.29771	0.719364	0.0376606	0.193711	0.836375	0.498135	0.226711	0.74051	0.034945	0.714644	0.0748063	0.813958	0.0186356	1.56933	2.36209	2.71829	2.06308	2.80714	1.74997	2.55508	3.15636	2.88751	3.00838
AT1G06610	#N/A	#N/A	#N/A	#N/A	#N/A	#N/A	#N/A	#N/A	#N/A	#N/A	#N/A	#N/A	#N/A	#N/A	#N/A	#N/A	#N/A	#N/A	0	0	0	0	0	0	0	0	0	0
AT1G06620	1.09536	0.140638	4.0859	0	3.77623	0	4.34587	0	4.41879	0	2.8451	1.05895e-09	2.0686	2.22126e-05	3.8852	4.27526e-15	3.7826	0	2.40518	5.37619	44.8981	32.2503	51.3441	52.3337	20.3297	11.5032	37.5599	36.4819
AT1G06630	0.149572	0.999947	0.0620455	0.9998	0.14726	0.849906	0.0847063	0.999906	0.127063	0.908506	0.658795	0.0163837	0.334328	0.360788	0.205928	0.785528	0.465935	0.134662	4.79441	5.475	5.47346	5.25901	5.51577	5.11529	8.71153	7.23433	6.15518	7.12535
AT1G06640	0.251316	0.626624	-0.0107049	0.9998	-0.782563	0.000456434	-0.449054	0.065709	-0.734508	0.000994929	0.287492	0.321918	0.0619135	0.99971	-0.202504	0.675556	-0.406664	0.126267	27.2538	33.6483	30.2249	15.6066	22.374	15.9999	38.5733	33.9812	27.2192	22.2628
AT1G06645	-1.91369	2.26099e-05	-2.4305	5.17242e-10	-3.53516	6.98843e-13	-2.15587	3.29039e-09	-2.65819	2.66005e-11	-1.2184	0.000270791	-1.34428	5.62047e-05	-1.66133	3.69336e-05	-1.89111	2.24102e-07	9.87694	2.6695	1.98985	0.787554	2.40096	1.49559	4.85062	4.59496	3.4446	2.87102
AT1G06650	-0.47352	0.0322615	-0.385684	0.0288043	-0.469366	0.00481828	-0.359125	0.0423737	-0.521136	0.00148864	-0.486239	0.00455656	-0.75146	4.31848e-06	-0.512461	0.00842704	-0.603237	0.000477957	67.5595	49.655	56.1894	47.4007	55.7882	45.7826	55.306	46.7035	52.6284	48.194
AT1G06660	0.339104	0.999947	-0.0253177	0.9998	2.20475	0.175453	1.28505	0.60767	3.17376	0.0238825	0.92174	0.86231	-0.256214	0.99971	0.97423	0.86282	0.595972	0.999788	0.0495787	0.0759328	0.0566006	0.352827	0.1941	0.717887	0.151026	0.0490132	0.151169	0.104998
AT1G06670	0.69255	0.000395184	0.115411	0.764863	-0.237857	0.245674	0.485996	0.00357666	0.215392	0.290292	0.472693	0.0056899	0.628904	0.000110846	0.850971	1.23905e-06	0.875642	5.95423e-08	9.07783	14.9285	10.6991	7.40305	13.599	10.276	14.3071	16.4475	17.9964	17.9111
AT1G06680	-0.581514	0.181083	-2.66433	0	-2.86909	0	-2.56857	0	-2.79351	0	-2.07077	1.65465e-14	-2.0022	1.39216e-13	-2.14216	1.65276e-12	-2.30237	0	2785.58	1899.18	505.244	376.198	554.482	384.939	766.99	845.684	712.233	615.142
AT1G06690	0.735158	0.0433824	-1.38452	5.2335e-07	-1.64167	1.88116e-09	-0.649367	0.0268291	-0.979911	0.000355382	-0.928063	0.0010908	-1.07921	0.000117636	-0.814171	0.0140887	-0.471903	0.164735	37.3675	61.4906	15.4625	11.0649	25.0333	17.6856	21.55	20.264	23.2298	27.4035
AT1G06700	-0.325942	0.183921	0.786007	4.04276e-08	0.75467	1.05322e-07	0.135019	0.590979	0.269402	0.109729	0.761522	1.25768e-07	0.511453	0.000811666	-0.0790404	0.967457	0.0252945	0.999788	26.0901	21.3207	49.4142	42.7857	30.8594	30.4359	50.7837	44.2484	27.5477	28.652
AT1G06710	0.201427	0.962714	-0.317611	0.54741	0.0188818	0.999326	0.195564	0.787476	-0.0558628	0.999986	-0.402383	0.37997	-0.0285626	0.99971	0.601357	0.0968116	0.592443	0.0677048	1.49888	1.76876	1.31844	1.47386	1.85182	1.39945	1.2974	1.74899	2.54733	2.4458
AT1G06720	1.42607	5.11943e-12	0.562883	0.00457987	0.360251	0.0924349	1.26414	1.25251e-12	0.965655	9.11125e-08	0.879917	2.31643e-06	1.06482	5.19125e-09	1.50526	1.58185e-14	1.51901	0	8.54331	23.2498	13.5288	10.4366	21.781	15.8733	17.6994	20.8422	26.8896	25.7778
AT1G06730	0.116395	0.999947	-0.398295	0.278431	-0.281123	0.492561	-0.0290417	0.999906	-0.584235	0.062891	0.0463361	0.999994	-0.00973051	0.99971	-0.125904	0.999966	-0.0249226	0.999788	6.23069	6.92825	5.26179	4.98941	6.4742	4.03719	7.49659	7.42531	6.57119	6.5977
AT1G06750	0.961626	0.712933	-1.05768	0.642615	0.0610262	0.999326	0.105465	0.999906	0.00478925	0.999986	0.4254	0.999994	0.159688	0.99971	-0.275981	0.999966	-0.0453739	0.999788	0.181867	0.389957	0.0830502	0.184894	0.213603	0.175559	0.295467	0.25171	0.166358	0.19258
AT1G06760	0.262827	0.846171	-1.67684	5.12149e-08	-1.42877	2.73886e-06	-0.369486	0.373358	-0.214159	0.724986	-1.86304	1.57092e-09	-1.29435	3.83581e-05	-0.187213	0.895954	-0.0363328	0.999788	63.4905	79.7743	22.7829	23.2652	53.9966	57.4951	20.5765	31.5356	61.0836	69.678
AT1G06770	0.312235	0.721771	0.920298	0.00193671	1.23994	6.64485e-06	0.842904	0.00473474	0.980077	0.000600813	0.589413	0.0815869	0.814621	0.00779316	0.645205	0.0823952	0.657984	0.0462361	2.85797	3.61845	5.95997	6.54714	5.48258	5.48091	4.91399	5.95213	4.93804	4.8421
AT1G06780	0.190154	0.934418	0.423469	0.188493	1.046	2.73831e-05	0.834543	0.00141702	1.02308	4.13275e-05	0.565035	0.0544369	0.578016	0.0478478	0.717254	0.020538	0.663329	0.0203552	4.25894	5.00953	6.26244	8.625	8.03673	8.58424	7.33435	7.57866	7.79152	7.36
AT1G06790	0.891448	0.0517486	-0.0173938	0.9998	-0.792252	0.0705838	0.278254	0.664615	0.210254	0.826326	0.0705386	0.999994	0.406045	0.428627	0.906815	0.0239157	0.934686	0.00982273	3.8754	7.26424	4.22618	2.17576	4.86868	4.41102	4.58111	5.88976	8.37731	7.96235
AT1G06800	-0.864017	0.155053	0.642439	0.0717291	1.2169	3.74795e-05	0.26654	0.643701	0.375291	0.378373	0.841243	0.0102077	0.825743	0.0119714	0.420214	0.409526	0.398688	0.378359	2.24852	1.27546	3.89801	5.16453	3.09733	2.81365	4.73538	4.93972	3.36448	3.17462
AT1G06810	#N/A	#N/A	#N/A	#N/A	#N/A	#N/A	#N/A	#N/A	#N/A	#N/A	#N/A	#N/A	#N/A	#N/A	#N/A	#N/A	#N/A	#N/A	0	0	0	0	0	0	0	0	0	0
AT1G06820	-0.1105	0.999947	-1.34414	5.35258e-11	-1.30156	1.1358e-10	-0.930746	2.39613e-06	-1.0406	1.23333e-07	-0.707795	0.000392713	-0.912003	3.64565e-06	-0.684405	0.00304261	-0.63	0.00250106	16.7636	15.9581	7.24267	6.57786	9.54014	7.90861	11.7744	10.5499	11.8497	11.6116
AT1G06830	0.534461	0.405134	-0.48153	0.339313	-1.39544	0.000979897	0.195821	0.871639	0.399256	0.386556	-0.953051	0.0251939	-1.09461	0.00905314	0.898945	0.0288262	0.299112	0.655105	14.3026	21.3959	11.3919	5.2414	17.9053	18.3017	8.44347	8.05622	30.679	19.3716
AT1G06840	-0.106338	0.999947	-0.287082	0.390734	0.0889584	0.993409	-0.153101	0.790411	0.108477	0.910497	-0.495766	0.0729001	-0.473095	0.0894329	0.167713	0.821285	-0.113934	0.94111	4.22523	4.00977	3.78791	4.34826	4.05933	4.42901	3.42169	3.61327	5.25599	4.19963
AT1G06850	-1.57336	0.0485506	-0.445453	0.534358	0.311592	0.669099	-0.580557	0.326313	0.418595	0.453047	-0.970803	0.0776845	-0.342974	0.716768	-1.26389	0.0558724	-0.276372	0.835971	2.17307	0.71961	1.7433	2.6272	1.55206	2.83473	1.25235	2.03216	0.984927	1.92793
AT1G06860	#N/A	#N/A	#N/A	#N/A	#N/A	#N/A	#N/A	#N/A	#N/A	#N/A	#N/A	#N/A	#N/A	#N/A	#N/A	#N/A	#N/A	#N/A	0	0	0	0	0	0	0	0	0	0
AT1G06870	0.739014	0.0361631	1.55188	2.01791e-10	2.0254	0	1.56686	1.1683e-10	1.80901	2.54197e-14	0.375517	0.290555	0.375279	0.295443	0.894283	0.00275214	1.18973	5.16776e-06	6.47197	10.9797	20.8018	25.3571	21.0498	21.674	9.60464	9.84332	13.7376	15.9732
AT1G06880	#N/A	#N/A	#N/A	#N/A	#N/A	#N/A	#N/A	#N/A	#N/A	#N/A	#N/A	#N/A	#N/A	#N/A	#N/A	#N/A	#N/A	#N/A	0	0	0	0	0	0	0	0	0	0
AT1G06890	-0.226372	0.537332	0.7925	5.4387e-07	1.02686	1.53176e-11	0.44717	0.00894378	0.433427	0.0102645	0.846915	7.55625e-08	0.733062	4.91036e-06	0.482145	0.0133651	0.523367	0.00266006	23.4369	20.5009	44.5755	46.3766	34.9995	30.9273	48.1842	46.6736	36.8356	36.3818
AT1G06900	0.10643	0.98723	0.685878	1.70619e-05	0.486438	0.00313153	0.298696	0.110665	0.0876645	0.856149	0.898096	7.02004e-09	1.01832	3.17829e-11	0.398559	0.0494344	0.389571	0.0335272	12.7714	13.9824	22.6149	17.2619	16.763	13.1361	27.1104	30.7008	18.9078	17.9795
AT1G06910	-0.899002	0.182681	-1.7789	0.000297729	-1.96871	7.28133e-05	-1.41623	0.00222535	-1.81488	0.000154136	-1.44374	0.00199989	-1.08702	0.0196266	-0.564032	0.389146	-1.66129	0.000717169	4.17733	2.27292	1.31774	1.00583	1.6677	1.11423	1.73014	2.33653	3.10046	1.39686
AT1G06920	#N/A	#N/A	#N/A	#N/A	#N/A	#N/A	#N/A	#N/A	#N/A	#N/A	#N/A	#N/A	#N/A	#N/A	#N/A	#N/A	#N/A	#N/A	0	0	0	0	0	0	0	0	0	0
AT1G06923	#N/A	#N/A	#N/A	#N/A	#N/A	#N/A	#N/A	#N/A	#N/A	#N/A	#N/A	#N/A	#N/A	#N/A	#N/A	#N/A	#N/A	#N/A	0	0	0	0	0	0	0	0	0	0
AT1G06925	#N/A	#N/A	#N/A	#N/A	#N/A	#N/A	#N/A	#N/A	#N/A	#N/A	#N/A	#N/A	#N/A	#N/A	#N/A	#N/A	#N/A	#N/A	0	0	0	0	0	0	0	0	0	0
AT1G06930	#N/A	#N/A	#N/A	#N/A	#N/A	#N/A	#N/A	#N/A	#N/A	#N/A	#N/A	#N/A	#N/A	#N/A	#N/A	#N/A	#N/A	#N/A	0	0	0	0	0	0	0	0	0	0
AT1G06950	0.0762754	0.999947	-0.652998	0.000630544	-0.790877	1.83952e-05	-0.540166	0.00548494	-0.815373	9.53012e-06	-0.362717	0.0978893	-0.350985	0.115449	-0.564273	0.0124187	-0.487589	0.0203035	42.7534	45.4902	29.6266	23.6777	30.931	22.8004	37.8789	39.2343	33.0726	31.6392
AT1G06960	-1.09102	0.00672489	-0.658756	0.038401	-0.937247	0.00214304	-1.76381	9.06499e-08	-1.82341	5.65692e-08	-0.509591	0.124904	-0.4355	0.211821	-1.33533	0.000277911	-1.09932	0.000510459	10.8453	5.18242	7.52789	5.46881	3.39675	2.93137	8.72173	9.52082	4.76184	5.42052
AT1G06970	-1.92422	0.840437	-2.00435	0.576584	-1.83059	0.567738	-1.99108	0.528147	-0.640584	0.958777	-2.05927	0.551353	-0.908603	0.882928	-2.02369	0.675556	-2.00044	0.566966	0.0674588	0	0	0	0	0.0325596	0	0.0333448	0	0
AT1G06980	-0.892986	0.288505	-2.52309	0.000222825	-1.56836	0.00540225	-2.22602	0.000283026	-0.730242	0.189179	-1.24858	0.023279	-2.10795	0.000381473	-2.15922	0.00334871	-2.12111	0.00070467	4.77798	2.60188	0.848509	1.51122	1.03921	2.76736	2.26405	1.2596	1.1331	1.12432
AT1G06990	#N/A	#N/A	#N/A	#N/A	#N/A	#N/A	#N/A	#N/A	#N/A	#N/A	#N/A	#N/A	#N/A	#N/A	#N/A	#N/A	#N/A	#N/A	0	0	0	0	0	0	0	0	0	0
AT1G07000	-0.917763	0.0036157	2.82266	0	3.65975	0	2.14733	0	2.97727	0	0.872771	0.000157337	1.21584	4.24419e-08	1.47497	1.31674e-09	1.49451	3.52647e-11	15.4777	8.32537	119.283	188.866	74.7692	117.004	32.5274	41.3501	46.0541	48.0258
AT1G07010	-0.0421449	0.999947	-1.73618	5.48976e-11	-1.83903	2.57658e-12	-1.47056	2.21468e-08	-1.74521	2.50901e-11	-1.71227	8.97044e-11	-1.92229	4.21826e-13	-1.34246	9.23387e-06	-1.5561	1.65738e-08	38.4335	37.5303	12.3091	10.2272	14.8447	10.8065	13.1481	11.4751	16.123	13.7661
AT1G07020	-0.993974	0.0710048	1.24882	5.07312e-05	1.56312	9.80958e-08	0.67753	0.052896	1.28694	1.90714e-05	0.0844976	0.999994	0.711597	0.0448032	0.264632	0.762082	-0.00434503	0.999788	9.59487	4.962	25.1796	28.1235	17.3184	22.8545	11.767	18.9709	12.918	10.4239
AT1G07025	#N/A	#N/A	#N/A	#N/A	#N/A	#N/A	#N/A	#N/A	#N/A	#N/A	#N/A	#N/A	#N/A	#N/A	#N/A	#N/A	#N/A	#N/A	0	0	0	0	0	0	0	0	0	0
AT1G07030	0.846687	0.000221454	1.53777	0	1.79773	0	1.26069	1.76157e-12	1.77582	0	0.838718	9.77171e-06	0.505403	0.0163455	1.12441	2.41822e-08	1.26101	7.89859e-12	11.3725	20.9884	36.1584	38.5009	29.6081	37.5451	23.3262	19.1691	27.4806	29.7448
AT1G07040	-0.914595	0.0176117	0.477144	0.13807	-0.0705038	0.999326	-0.265111	0.546802	-0.376497	0.276916	0.501568	0.122635	0.280618	0.537408	-0.539933	0.163407	-0.51036	0.141262	15.5345	8.44232	23.9132	14.5194	13.9291	11.8514	25.6448	22.6892	11.8415	11.9391
AT1G07050	-3.84441	1.39514e-11	-3.30548	3.28222e-13	-4.73558	0	-5.7927	0	-6.77025	0	-1.98477	8.33304e-06	-1.77374	7.98361e-05	-4.52255	4.27526e-15	-4.19901	0	60.2927	4.3237	6.90623	2.25504	1.08549	0.486635	18.6324	22.7257	3.22791	3.41641
AT1G07051	#N/A	#N/A	#N/A	#N/A	#N/A	#N/A	#N/A	#N/A	#N/A	#N/A	#N/A	#N/A	#N/A	#N/A	#N/A	#N/A	#N/A	#N/A	0	0	0	0	0	0	0	0	0	0
AT1G07060	-0.0515316	0.999947	1.19913	0.877018	0.0420972	0.999326	1.09153	0.901704	0.0385679	0.999986	-0.186575	0.999994	-0.245688	0.99971	-0.151004	0.999966	-0.127749	0.999788	0	0	0.130807	0	0.112144	0	0	0	0	0
AT1G07070	0.759737	0.102337	-0.436841	0.365411	-0.903914	0.0207472	-0.517767	0.23566	-0.639158	0.111586	-0.508001	0.268957	0.0285268	0.99971	0.0602203	0.999966	-0.209087	0.853221	14.4602	24.8312	11.339	7.2762	10.2931	8.74182	11.42	17.3277	16.7009	13.1467
AT1G07080	-0.223644	0.501069	-0.50494	0.0028181	-0.854795	9.6998e-08	-0.615159	0.000182714	-0.788093	8.78925e-07	-0.415349	0.0188054	-0.609361	0.000259485	-0.75553	5.31073e-05	-0.718534	2.5447e-05	76.5392	67.2721	59.1978	41.2199	54.4635	43.3323	65.8847	59.7832	50.8798	50.0159
AT1G07090	0.515573	0.516182	-0.302993	0.745587	-0.685647	0.189143	1.47151	3.85048e-05	0.982605	0.010147	0.537287	0.28732	0.23063	0.882928	1.53075	0.000106314	1.42849	0.000118869	4.18595	6.27464	3.76205	2.53526	12.5525	8.33947	7.14427	5.89916	13.4422	12.4488
AT1G07100	#N/A	#N/A	#N/A	#N/A	#N/A	#N/A	#N/A	#N/A	#N/A	#N/A	#N/A	#N/A	#N/A	#N/A	#N/A	#N/A	#N/A	#N/A	0	0	0	0	0	0	0	0	0	0
AT1G07110	-0.584173	0.00216669	-2.1036	0	-2.622	0	-1.51329	0	-1.82414	0	-1.58522	0	-1.75429	0	-1.25136	9.8099e-14	-1.31501	0	62.5953	42.764	16.1003	9.87914	23.6538	17.2989	24.0588	22.2698	28.8596	27.0274
AT1G07119	#N/A	#N/A	#N/A	#N/A	#N/A	#N/A	#N/A	#N/A	#N/A	#N/A	#N/A	#N/A	#N/A	#N/A	#N/A	#N/A	#N/A	#N/A	0	0	0	0	0	0	0	0	0	0
AT1G07120	-0.573686	0.999947	-0.398095	0.985288	-0.367637	0.986228	-0.334751	0.999906	0.169383	0.999986	-0.00124504	0.999994	0.335757	0.99971	-0.335424	0.999966	-0.0342867	0.999788	0.454331	0.298215	0.370485	0.329923	0.38115	0.501226	0.527228	0.705806	0.395798	0.481092
AT1G07128	#N/A	#N/A	#N/A	#N/A	#N/A	#N/A	#N/A	#N/A	#N/A	#N/A	#N/A	#N/A	#N/A	#N/A	#N/A	#N/A	#N/A	#N/A	0	0	0	0	0	0	0	0	0	0
AT1G07130	-0.196464	0.999947	0.379076	0.542568	1.81533	7.84467e-08	1.12141	0.00261123	2.10488	1.94565e-10	0.191572	0.967275	0.369418	0.576517	0.67684	0.182441	1.06155	0.00652544	3.94507	3.49101	5.60476	13.5474	8.92375	16.7563	5.16303	5.89346	6.95001	8.72623
AT1G07135	0.377188	0.651417	1.71209	3.83231e-08	4.31172	0	1.75164	1.66521e-08	3.99745	0	-0.850703	0.0276137	0.031289	0.99971	1.48409	3.40279e-05	1.41207	2.22319e-05	19.1608	26.0072	68.2435	368.248	67.3782	295.386	12.2327	23.3659	53.875	54.6721
AT1G07140	0.0594661	0.999947	0.766221	4.98705e-06	1.1515	7.82607e-13	0.63168	0.000220354	0.968323	2.57262e-09	0.412749	0.0289602	0.416896	0.0276371	0.499085	0.0152949	0.493247	0.00865214	78.4028	84.1632	144.795	169.573	127.358	146.148	120.011	122.248	123.381	117.935
AT1G07150	2.55998	2.5892e-06	1.15085	0.0432105	1.008	0.0801268	2.37674	5.568e-07	2.21776	2.95059e-06	2.00202	5.18028e-05	0.95996	0.11982	2.41826	2.85835e-06	2.40504	7.88256e-07	1.05675	6.62804	2.64263	2.09751	5.91023	4.90618	4.90521	2.48737	6.36751	6.07454
AT1G07160	-0.747815	0.999947	1.88668	0.120663	3.75253	9.3941e-05	4.73989	4.64387e-07	5.11196	2.92833e-08	2.49765	0.0236732	3.66433	0.000236228	5.46435	1.87855e-08	5.1287	6.49432e-08	0.172574	0.0881029	0.853739	2.74866	6.02435	7.44098	1.34344	3.12778	9.64689	8.16237
AT1G07170	-0.299546	0.755235	0.633734	0.0262346	0.762858	0.00392998	0.428398	0.176499	0.0695048	0.999986	0.934407	0.000253058	0.825662	0.00161661	0.654159	0.0370622	0.316372	0.418968	6.28774	5.22775	10.7674	10.4105	9.14326	6.4165	13.8636	13.3201	11.0923	8.46531
AT1G07175	-0.0514952	0.999947	2.34587	0.420472	1.9323	0.5454	1.76075	0.629425	2.331	0.38911	1.04082	0.975239	3.90236	0.0833123	2.15702	0.537656	4.02786	0.0630867	0	0	1.0733	0.637194	0.613444	0.907538	0.318206	4.0275	0.955527	3.98209
AT1G07180	0.805588	0.0258362	-0.854296	0.00297833	-1.46119	9.62497e-08	-0.7297	0.0124125	-1.41027	2.55284e-07	-0.377107	0.310282	-1.05464	0.000210576	-0.625626	0.0796803	-0.692047	0.0269776	34.4776	60.3584	20.6456	11.7475	22.3893	12.2426	29.2849	19.039	24.2761	22.3825
AT1G07190	#N/A	#N/A	#N/A	#N/A	#N/A	#N/A	#N/A	#N/A	#N/A	#N/A	#N/A	#N/A	#N/A	#N/A	#N/A	#N/A	#N/A	#N/A	0	0	0	0	0	0	0	0	0	0
AT1G07200	0.767684	0.00414721	0.744517	0.000643295	0.583678	0.00915307	0.739262	0.000627186	0.560442	0.0124751	1.31478	5.11212e-11	1.11586	4.9618e-08	1.03784	6.53728e-06	0.674145	0.00316407	4.2607	7.48407	7.91455	6.21598	7.72774	6.08805	12.1478	10.9943	9.90856	7.34101
AT1G07210	0.0168915	0.999947	0.47915	0.0289617	0.410924	0.0629957	0.283643	0.270745	0.64162	0.00140813	0.739933	0.000254524	0.708392	0.000519687	0.488612	0.0522756	0.498083	0.0269895	20.7685	21.5996	31.8804	26.7494	27.4692	31.156	40.0391	40.0229	33.4809	31.7248
AT1G07220	0.140156	0.999947	0.899653	3.80138e-05	1.27725	5.3932e-10	0.2605	0.410146	0.643969	0.00432749	-0.243996	0.520391	-0.410238	0.158186	-0.901382	0.00259209	-0.428387	0.142933	9.03078	10.2642	18.5577	21.4064	11.4905	13.5811	8.7837	8.082	5.43466	7.24754
AT1G07230	-0.580813	0.00523235	0.510583	0.000944221	0.738798	3.36177e-07	0.123425	0.659448	0.054314	0.999986	0.462013	0.0035511	0.425124	0.00854518	0.124628	0.763796	-0.0474779	0.999788	24.1124	16.5934	37.8039	39.4208	28.2642	24.4164	38.3384	38.6956	29.5574	25.3171
AT1G07240	-0.841011	0.00105826	0.0162298	0.9998	0.518784	0.00600573	-0.400752	0.0646401	-0.205498	0.438684	-0.559077	0.00741078	-0.356527	0.121553	-0.724401	0.00208486	-0.399312	0.0801318	16.4445	9.41731	18.2839	23.0178	13.5292	13.9877	12.8257	15.3617	11.1182	13.4763
AT1G07250	-0.400979	0.0622509	-1.12065	5.54461e-13	-1.23736	1.07865e-15	-1.03155	1.75733e-11	-1.54121	0	-0.572966	0.000240723	-0.519721	0.000976454	-0.931599	1.13884e-07	-0.628935	8.85615e-05	38.945	30.3249	19.7285	16.0831	20.4641	13.0826	30.1828	32.4244	23.1195	27.1548
AT1G07260	-3.23909	0.432365	2.2237	0.0115486	1.44517	0.145033	0.474878	0.901704	-0.280957	0.999986	3.16828	0.000108148	3.83105	1.38765e-06	1.34579	0.272731	1.91982	0.0412822	0.291957	0	1.77764	0.840978	0.476254	0.234859	3.35978	5.67634	0.964384	1.23662
AT1G07270	-1.92422	0.840437	-2.00435	0.576584	0.850526	0.718119	-1.99108	0.528147	-1.83412	0.551417	-2.05927	0.551353	0.52595	0.99971	-2.02369	0.675556	-2.00044	0.566966	0.110654	0	0	0.224991	0	0	0	0.218784	0	0
AT1G07280	-0.707991	0.00130607	-2.17375	0	-3.20938	0	-2.41767	0	-3.17302	0	-1.2703	1.27377e-13	-1.77559	0	-1.89852	0	-1.98515	0	125.902	78.8837	30.6803	13.2479	23.9187	13.8482	59.9545	44.0754	37.7283	34.0665
AT1G07290	-0.904854	0.732025	-1.8187	0.164947	-0.466893	0.819674	0.460511	0.747408	-2.466	0.0818718	-0.507658	0.829599	-0.263853	0.99971	-1.02915	0.514144	-0.79927	0.561719	0.654438	0.334104	0.166029	0.443553	0.996381	0.0701934	0.516843	0.646975	0.332573	0.384993
AT1G07300	0.194371	0.999947	-0.913971	0.19219	-0.895279	0.182474	0.154768	0.999906	0.562281	0.341239	-0.76755	0.284571	-0.436215	0.667566	0.732271	0.246996	0.470729	0.526315	2.97094	3.50014	1.69586	1.51019	3.57884	4.30185	1.97244	2.59817	5.57456	4.47692
AT1G07310	-0.0754689	0.999947	0.390096	0.0533663	0.641097	0.000335335	0.338772	0.102551	0.559009	0.00209268	0.0947187	0.945042	-0.0230551	0.99971	0.296072	0.260558	0.348022	0.110466	26.0109	25.4073	37.5475	39.6657	35.3585	37.5515	32.0457	30.3428	34.7199	36.1732
AT1G07320	-0.518654	0.113868	-2.15735	0	-2.36192	0	-1.90328	0	-2.10213	0	-1.90108	0	-1.76226	0	-1.26114	4.29932e-07	-1.70844	6.34619e-14	134.596	95.8476	33.203	25.4492	40.4793	30.1763	41.3809	46.7446	60.4713	44.7548
AT1G07330	1.56268	0.888882	-0.131656	0.9998	0.0420972	0.999326	-0.118386	0.999906	0.0385679	0.999986	-0.186575	0.999994	0.963951	0.99971	1.44402	0.824221	-0.127749	0.999788	0	0.0625025	0	0	0	0	0	0.0403442	0.062216	0
AT1G07340	#N/A	#N/A	#N/A	#N/A	#N/A	#N/A	#N/A	#N/A	#N/A	#N/A	#N/A	#N/A	#N/A	#N/A	#N/A	#N/A	#N/A	#N/A	0	0	0	0	0	0	0	0	0	0
AT1G07350	1.33593	2.8745e-07	0.978277	2.759e-05	1.88928	0	1.51811	2.98978e-12	2.1397	0	0.721796	0.0036119	0.747799	0.00235104	1.55758	7.32809e-11	1.24792	5.82335e-08	6.71024	17.4049	14.5799	24.2068	21.2389	28.7309	12.693	13.4814	21.9451	17.248
AT1G07360	0.276496	0.372648	0.206593	0.388704	0.350043	0.059569	0.390197	0.0343861	0.676234	4.36448e-05	0.245411	0.277266	0.335204	0.0930392	0.739898	8.74221e-05	0.595378	0.000861075	26.4539	32.7478	33.3229	32.6572	36.5989	40.7047	35.9495	39.3267	48.5174	43.5979
AT1G07370	-0.519904	0.97631	-1.27914	0.276339	0.576177	0.588278	-0.736773	0.561223	-0.804164	0.499932	-1.20789	0.294327	-0.533577	0.791131	0.287782	0.999966	-0.0308604	0.999788	0.901316	0.627464	0.374172	1.33282	0.561376	0.474576	0.415996	0.72903	1.24918	0.954406
AT1G07380	-0.55241	0.478693	-0.0442108	0.9998	-1.01563	0.0176586	-0.37759	0.509647	-0.8534	0.045542	0.351302	0.552847	-0.178463	0.975015	0.0440041	0.999966	-0.670223	0.159659	2.90722	2.0339	3.07312	1.38658	2.38876	1.5591	4.26395	3.05147	3.28309	1.9763
AT1G07390	0.124159	0.999947	-0.356764	0.490023	-0.621141	0.114282	0.0827008	0.999906	-0.0366992	0.999986	-0.789958	0.0433606	-0.146412	0.99971	0.267242	0.751549	0.15512	0.954385	2.79954	3.05224	2.32932	1.73662	3.11158	2.65664	1.83085	2.95525	3.65313	3.31616
AT1G07400	2.58435	9.14061e-06	1.23401	0.0414944	4.2616	0	3.29527	1.15558e-11	4.34266	0	0.903749	0.194691	0.595273	0.527236	3.29504	2.82008e-10	2.7502	7.03078e-08	1.74971	11.3497	4.58257	34.0071	20.1474	33.9793	3.86682	3.15427	19.3002	13.1874
AT1G07410	1.80732	0.367089	0.00753338	0.9998	1.35376	0.404942	1.33301	0.433797	1.94791	0.137757	2.01969	0.144494	1.91927	0.179076	2.81598	0.0261375	1.25532	0.50759	0.22248	1.02223	0.253991	0.678549	0.762133	1.07382	1.35543	1.31966	2.20467	0.706755
AT1G07420	-0.209089	0.758813	-0.126904	0.847213	-0.574063	0.0101823	-0.298673	0.262127	-0.589765	0.00771507	0.344847	0.173135	0.338568	0.188193	-0.321133	0.316335	0.0762608	0.999788	25.5223	22.5444	25.6813	16.5337	22.2496	16.5584	37.125	38.4923	23.3459	28.5969
AT1G07430	-0.127361	0.999947	1.2981	0.00102913	0.899489	0.0313679	-0.0703693	0.999906	-0.645086	0.214439	1.57399	4.53055e-05	1.68947	9.87166e-06	-0.887678	0.144625	-0.0869135	0.999788	3.09691	2.97329	8.44306	5.73299	2.85013	1.96325	10.7948	12.4291	1.7617	3.18143
AT1G07440	-1.26256	0.00271028	-4.04794	0	-5.8015	0	-4.24742	0	-5.61351	0	-2.67983	3.5951e-15	-2.84123	0	-3.70585	0	-4.12693	0	42.3318	17.8423	2.78366	0.688581	2.25391	0.784581	7.56508	6.89672	3.51079	2.51021
AT1G07450	-0.498495	0.999947	-2.29701	0.0763982	-2.90615	0.0445861	-3.10377	0.033707	-2.95031	0.0382883	-3.14127	0.0367589	-3.22249	0.0315728	-2.73823	0.11043	-3.03034	0.0446884	1.11982	0.791571	0.19668	0.0875734	0.0843092	0.0831522	0.0874657	0.0851574	0.131324	0.0912137
AT1G07460	#N/A	#N/A	#N/A	#N/A	#N/A	#N/A	#N/A	#N/A	#N/A	#N/A	#N/A	#N/A	#N/A	#N/A	#N/A	#N/A	#N/A	#N/A	0	0	0	0	0	0	0	0	0	0
AT1G07470	0.0469104	0.999947	0.550997	0.00849599	0.963873	2.83252e-07	0.311747	0.201492	0.661847	0.000779113	0.643466	0.00157756	0.745466	0.000169281	0.242389	0.487835	0.364482	0.132942	12.1775	13.8834	21.8196	25.6485	17.0496	20.1893	24.6189	25.3188	18.232	17.2894
AT1G07473	-0.0515316	0.999947	-0.131656	0.9998	1.93228	0.529603	-0.118386	0.999906	2.32006	0.377439	1.69418	0.687484	-0.245688	0.99971	-0.151004	0.999966	1.82059	0.611189	0	0	0	0.184814	0	0.263225	0.184587	0	0	0.192496
AT1G07476	-0.0515316	0.999947	-0.131656	0.9998	0.0420972	0.999326	-0.118386	0.999906	0.0385679	0.999986	-0.186575	0.999994	-0.245688	0.99971	-0.151004	0.999966	1.82072	0.611189	0	0	0	0	0	0	0	0	0	0.238108
AT1G07480	-0.111908	0.999947	0.506873	0.0246579	0.650618	0.00184584	0.0951857	0.952859	0.446212	0.0468396	0.477886	0.0388147	0.594823	0.00661055	0.127082	0.897897	0.267	0.373593	9.87834	8.71647	13.6907	13.5143	10.7427	12.0472	13.7866	17.2808	10.2259	12.5695
AT1G07485	-2.71251	0.571261	-1.46185	0.503845	-2.61888	0.285147	-2.77936	0.255247	-2.62241	0.268419	-2.84755	0.275369	-1.04827	0.658686	-2.81198	0.411563	-2.78873	0.288835	0.380602	0	0.144836	0	0	0	0	0.250841	0	0
AT1G07490	-1.09342	0.773732	-3.52413	0.15322	-3.35039	0.136363	-2.32047	0.163784	-3.35386	0.123965	-1.6945	0.290253	-3.63815	0.120944	-1.93324	0.350041	-1.14342	0.506648	1.04656	0.400717	0	0	0.12804	0	0.265667	0	0.19944	0.415576
AT1G07500	-0.0515316	0.999947	1.19922	0.877018	0.0420972	0.999326	-0.118386	0.999906	0.0385679	0.999986	-0.186575	0.999994	-0.245688	0.99971	-0.151004	0.999966	-0.127749	0.999788	0	0	0.42614	0	0	0	0	0	0	0
AT1G07510	0.76281	0.00276917	0.771488	0.000161615	0.966825	8.10185e-07	0.846404	2.57176e-05	0.850879	1.80858e-05	0.847596	3.16877e-05	0.553429	0.0121032	0.695063	0.00339066	0.999391	1.34586e-06	12.1502	21.1664	22.5159	22.8608	22.7977	20.9562	24.8792	20.8638	21.8595	25.6708
AT1G07520	-0.412681	0.745518	1.86944	1.49229e-08	2.36677	7.7509e-14	1.46708	1.7266e-05	2.19977	5.53078e-12	-1.1113	0.0209182	-0.354924	0.63241	-0.029778	0.999966	0.0389692	0.999788	1.94794	1.4917	7.86895	9.93989	6.04962	8.67868	1.027	1.81463	2.17018	2.18168
AT1G07530	0.166554	0.756074	0.493361	0.00395778	1.22867	0	0.418408	0.0167747	0.798195	3.11779e-07	0.365066	0.0490869	0.383533	0.0361404	0.196788	0.505047	0.283985	0.167068	10.5473	12.1384	16.3415	24.0803	15.2192	17.8321	15.6054	16.415	13.5529	13.849
AT1G07540	-0.0515316	0.999947	-0.131656	0.9998	0.0420972	0.999326	1.0916	0.901704	0.0385679	0.999986	-0.186575	0.999994	-0.245688	0.99971	1.44402	0.824221	-0.127749	0.999788	0	0	0	0	0.0434239	0	0	0	0.067639	0
AT1G07550	-0.0515316	0.999947	-0.131656	0.9998	1.27682	0.819674	-0.118386	0.999906	0.0385679	0.999986	-0.186575	0.999994	-0.245688	0.99971	-0.151004	0.999966	-0.127749	0.999788	0	0	0	0.0316237	0	0	0	0	0	0
AT1G07560	1.56269	0.888882	-0.131656	0.9998	2.38129	0.359172	-0.118386	0.999906	1.87632	0.54869	1.04079	0.9696	-0.245688	0.99971	3.56375	0.119475	1.15298	0.897582	0	0.0491706	0	0.0979175	0	0.0619827	0.032599	0	0.293671	0.0339959
AT1G07570	0.840308	0.0353864	2.54	0	2.39639	0	3.07518	0	2.5815	0	2.44393	0	1.90683	2.19298e-12	3.1058	0	2.64605	0	3.31226	6.18481	21.4451	17.2982	29.9762	19.4471	21.1009	15.0716	32.3733	23.1582
AT1G07580	#N/A	#N/A	#N/A	#N/A	#N/A	#N/A	#N/A	#N/A	#N/A	#N/A	#N/A	#N/A	#N/A	#N/A	#N/A	#N/A	#N/A	#N/A	0	0	0	0	0	0	0	0	0	0
AT1G07590	1.15316	0.00105838	1.35347	1.14673e-06	0.933266	0.00103019	1.84117	1.41354e-11	1.99609	1.16764e-13	1.32097	3.02683e-06	0.986986	0.000801266	1.58035	4.90641e-07	1.52958	1.54388e-07	319.119	713.105	852.74	575.483	1122.27	1197.25	897.905	662.68	982.62	951.221
AT1G07600	#N/A	#N/A	#N/A	#N/A	#N/A	#N/A	#N/A	#N/A	#N/A	#N/A	#N/A	#N/A	#N/A	#N/A	#N/A	#N/A	#N/A	#N/A	0	0	0	0	0	0	0	0	0	0
AT1G07610	0.562925	0.411772	1.86783	8.50169e-08	1.2131	0.000787182	1.09765	0.00320179	1.01505	0.00615355	2.05874	3.64434e-09	1.41498	0.000108592	0.993647	0.0242103	1.10273	0.00504284	32.3448	46.7234	126.303	68.5688	66.7325	61.3816	147.792	91.0224	66.9621	70.0569
AT1G07615	-0.209014	0.999947	0.537849	0.223706	0.767056	0.0408372	0.427483	0.376443	0.0241272	0.999986	1.22972	0.000397636	0.930595	0.0120701	0.479832	0.390191	0.742972	0.0648248	3.60235	3.1527	5.58134	5.91201	5.18796	3.47741	9.56254	8.08917	5.57039	6.26675
AT1G07620	0.660326	0.169332	1.61383	5.62866e-08	1.88327	7.42122e-11	1.59819	7.41632e-08	2.08878	3.33837e-13	0.0904507	0.999994	0.143687	0.99971	1.10157	0.00193662	1.19337	0.000211327	5.80908	9.02229	18.401	20.0047	17.6175	23.0228	6.8539	6.99655	12.9101	13.862
AT1G07630	-0.402566	0.323533	1.74876	0	1.85674	0	1.69746	0	1.85687	0	0.924128	2.66235e-05	0.462996	0.0706912	1.42305	1.23151e-09	1.37487	2.98288e-10	12.0083	9.30587	44.2467	42.2168	40.7488	42.5496	26.1751	19.1577	35.3537	34.3018
AT1G07640	-0.914968	0.000644791	0.361372	0.116992	0.722075	0.000186899	-0.210326	0.487209	-0.0835657	0.965785	0.170874	0.657409	0.237293	0.418757	-0.323281	0.286428	-0.28201	0.311972	17.6144	9.59512	24.67	28.3844	16.5292	15.9956	22.7257	24.5046	15.4341	15.4792
AT1G07650	-0.264987	0.374155	-0.525492	0.00199995	-0.973826	1.52946e-09	-0.396047	0.0245342	-0.755561	3.06579e-06	-0.877168	8.65914e-08	-1.27115	4.20145e-15	-0.483368	0.0153071	-0.693853	6.05597e-05	31.5947	26.9942	24.2399	15.728	25.3547	18.2526	19.7157	15.6052	24.8773	21.5091
AT1G07645	#N/A	#N/A	#N/A	#N/A	#N/A	#N/A	#N/A	#N/A	#N/A	#N/A	#N/A	#N/A	#N/A	#N/A	#N/A	#N/A	#N/A	#N/A	0	0	0	0	0	0	0	0	0	0
AT1G07660	0.373111	0.650886	-0.179628	0.902523	0.268542	0.632942	0.322601	0.525606	0.990167	0.00176901	-0.237013	0.802341	0.32161	0.563194	0.547942	0.226212	0.728771	0.0432794	8.90231	11.8404	8.42473	10.7177	12.2672	17.9786	8.92041	12.8538	14.6434	16.1246
AT1G07670	-0.231546	0.478251	1.32072	0	1.3189	0	1.29248	0	1.38914	0	0.84273	2.92703e-08	0.685538	1.09454e-05	0.901659	1.02931e-07	0.972596	4.17774e-10	16.7593	14.2519	44.7429	39.5547	44.307	41.7053	33.8176	31.6578	33.8016	34.6131
AT1G07680	#N/A	#N/A	#N/A	#N/A	#N/A	#N/A	#N/A	#N/A	#N/A	#N/A	#N/A	#N/A	#N/A	#N/A	#N/A	#N/A	#N/A	#N/A	0	0	0	0	0	0	0	0	0	0
AT1G07690	-0.0515316	0.999947	1.19913	0.877018	3.2312	0.140784	1.0916	0.901704	1.87619	0.54869	-0.186575	0.999994	-0.245688	0.99971	-0.151004	0.999966	-0.127749	0.999788	0	0	0.177558	0.948711	0.152225	0.300272	0	0	0	0
AT1G07700	0.0866098	0.999947	0.147972	0.575844	0.103138	0.774364	0.329766	0.0569442	0.238593	0.197592	0.050969	0.999994	-0.115957	0.774685	0.204076	0.428965	0.148331	0.59703	36.8343	39.4266	43.9948	37.9193	49.8359	41.8813	43.0586	39.9332	46.0097	43.3741
AT1G07705	-0.0247606	0.999947	-0.07415	0.9998	-0.0818115	0.976122	-0.114151	0.858038	-0.246507	0.345902	-0.00353588	0.999994	-0.10972	0.917361	-0.114592	0.919135	-0.0140884	0.999788	11.0822	11.2003	11.5484	10.1531	11.0359	9.11181	12.7248	12.389	11.2963	11.9055
AT1G07702	#N/A	#N/A	#N/A	#N/A	#N/A	#N/A	#N/A	#N/A	#N/A	#N/A	#N/A	#N/A	#N/A	#N/A	#N/A	#N/A	#N/A	#N/A	0	0	0	0	0	0	0	0	0	0
AT1G07710	-3.21935	0.429969	-1.28838	0.476853	-1.23553	0.466487	-0.136085	0.999906	-0.234892	0.999986	0.02277	0.999994	-0.263496	0.99971	-0.498716	0.989337	0.498266	0.887942	0.308773	0	0.117502	0.104637	0.302211	0.248387	0.36578	0.305252	0.235369	0.490441
AT1G07720	1.36836	5.63805e-05	0.265772	0.582264	-2.23388	1.47844e-12	0.738814	0.0147331	0.59406	0.0554209	1.15875	5.59222e-05	0.5903	0.0764336	1.0622	0.00121597	0.957243	0.00178105	17.787	47.0476	23.504	3.60711	30.9798	26.9493	44.749	32.0299	38.4335	37.9165
AT1G07725	0.187458	0.999947	0.550985	0.105627	0.624481	0.048149	0.2605	0.609255	0.368413	0.333334	0.97146	0.000918098	0.909208	0.0022493	0.542184	0.171972	0.55598	0.110458	3.1257	3.64244	5.0811	4.6975	4.02361	3.9356	7.03759	7.12056	5.17963	4.96472
AT1G07728	#N/A	#N/A	#N/A	#N/A	#N/A	#N/A	#N/A	#N/A	#N/A	#N/A	#N/A	#N/A	#N/A	#N/A	#N/A	#N/A	#N/A	#N/A	0	0	0	0	0	0	0	0	0	0
AT1G07740	0.322978	0.855239	-0.433815	0.491775	-1.12578	0.0194566	-0.698041	0.164132	-0.513049	0.336543	-0.103252	0.999994	-0.880701	0.0733892	-0.271974	0.854232	-1.04663	0.0357959	1.83266	2.2745	1.44291	0.770962	1.14426	1.34207	1.92504	1.12454	1.58967	1.03722
AT1G07730	-1.96157	0.852631	-0.729555	0.983146	-1.86808	0.586199	-2.02878	0.551385	1.05144	0.643103	-0.858939	0.946225	-2.15577	0.55569	-2.06029	0.692184	0.395781	0.999788	0	0	0	0	0	0	0	0	0	0
AT1G07745	-0.0372196	0.999947	-0.650447	0.195546	-1.80957	0.000583915	-1.17574	0.011072	-2.42309	4.6491e-05	0.226144	0.833685	-0.147165	0.99971	-0.810742	0.154239	-1.7957	0.000660405	2.56873	2.56576	1.78503	0.681256	1.20241	0.431241	3.45879	2.76025	1.61753	0.768706
AT1G07747	#N/A	#N/A	#N/A	#N/A	#N/A	#N/A	#N/A	#N/A	#N/A	#N/A	#N/A	#N/A	#N/A	#N/A	#N/A	#N/A	#N/A	#N/A	0	0	0	0	0	0	0	0	0	0
AT1G07750	-0.453431	0.190447	0.0445326	0.9998	-0.666864	0.00374777	-0.205692	0.533243	-0.713517	0.0016866	0.310553	0.233771	0.0861998	0.99971	-0.352014	0.263302	-0.0940996	0.979281	13.6611	10.1885	15.4604	8.33309	12.6732	8.0844	19.42	17.3221	11.9529	13.774
AT1G07760	#N/A	#N/A	#N/A	#N/A	#N/A	#N/A	#N/A	#N/A	#N/A	#N/A	#N/A	#N/A	#N/A	#N/A	#N/A	#N/A	#N/A	#N/A	0	0	0	0	0	0	0	0	0	0
AT1G07770	0.500421	0.0103312	0.141665	0.576584	0.184245	0.350992	0.273077	0.118741	0.381208	0.0154096	0.231183	0.236073	0.310873	0.0765542	0.399056	0.0320169	0.360331	0.0365588	121.365	173.686	146.851	132.885	158.531	152.124	162.007	177.348	179.222	166.628
AT1G07780	1.19525	0.00282583	-0.577245	0.188226	-0.158936	0.924733	-0.15711	0.943354	-0.101423	0.999986	-0.6118	0.159361	0.330805	0.557919	0.0947377	0.999966	0.320617	0.579464	5.69997	11.8201	3.57036	3.74356	5.38136	4.38234	3.94384	7.48004	5.61379	6.83692
AT1G07790	-0.17603	0.898976	-1.22881	5.90466e-06	-1.94148	1.92911e-10	-0.381602	0.173221	-0.175685	0.672049	-1.30056	9.25227e-07	-1.11824	1.33657e-05	-0.354771	0.318247	-0.0347926	0.999788	16.9355	15.3509	7.89148	4.2165	13.9821	14.5687	7.83772	9.22538	14.7536	17.8111
AT1G07795	-1.27252	0.999947	-0.0217943	0.9998	-1.17889	0.849906	-1.33937	0.813422	0.655232	0.9533	-1.40756	0.833685	-1.46667	0.812122	-1.37199	0.895954	-0.0679026	0.999788	0.123147	0	0.140589	0	0	0.237752	0	0	0	0.130401
AT1G07810	0.439504	0.0958969	1.24932	1.66676e-13	1.53051	0	1.34285	1.98724e-15	1.30629	5.56988e-15	1.37586	0	1.34688	0	1.21788	1.37301e-10	1.39961	0	8.04098	11.7271	22.0316	23.4263	22.882	20.4132	24.6649	25.414	22.2488	23.5868
AT1G07820	-0.548698	0.305161	-1.69011	3.36715e-07	-2.00428	2.30014e-09	-0.86237	0.00882486	-1.03783	0.0011749	-1.37693	2.25426e-05	-1.08536	0.000918193	-0.729926	0.0687324	-0.858846	0.0132734	28.1102	19.8569	10.2169	6.64876	16.0585	13.7337	12.4657	16.6737	18.8912	17.3736
AT1G07830	0.790437	0.0694998	0.988242	0.0019219	0.729413	0.0294867	0.995504	0.00152707	0.780423	0.0168745	1.10752	0.000370462	1.28169	2.1921e-05	1.17898	0.000522653	1.17469	0.000179973	6.52129	11.5011	14.213	10.447	14.3127	10.9687	16.1529	18.7547	16.7206	15.7987
AT1G07840	0.905276	0.000361015	0.601509	0.00838681	0.290412	0.298475	0.922449	8.80238e-06	0.562318	0.0121649	0.867221	4.05852e-05	0.891197	2.18759e-05	1.16947	1.50502e-07	1.1427	3.53146e-08	8.064	15.5432	13.4647	9.59246	16.4832	11.597	16.9333	17.8422	20.3226	19.2273
AT1G07850	-0.0515316	0.999947	-0.131656	0.9998	1.27683	0.819674	-0.118386	0.999906	1.23219	0.836375	1.04079	0.9696	-0.245688	0.99971	-0.151004	0.999966	1.15298	0.897582	0	0	0	0.0525117	0	0.0498606	0.0524472	0	0	0.0546945
AT1G07870	1.54775	1.69897e-05	2.14135	1.81767e-13	2.63993	0	2.25714	3.88421e-15	2.49541	0	2.73648	0	2.35904	0	2.39421	8.20672e-15	2.04782	7.02765e-12	1.87135	5.67486	9.14378	11.5291	9.4876	10.3329	14.4412	11.5441	10.8983	8.48116
AT1G07860	-0.0515316	0.999947	-0.131656	0.9998	0.0420972	0.999326	-0.118386	0.999906	1.23211	0.836375	-0.186575	0.999994	-0.245688	0.99971	1.44402	0.824221	-0.127749	0.999788	0	0	0	0	0	0	0	0	0	0
AT1G07880	-0.189203	0.999947	-1.74545	0.125291	-0.654539	0.594018	-0.854652	0.436077	-1.42655	0.1643	-0.894812	0.437611	-1.181	0.265003	-0.522067	0.831387	-1.81032	0.108916	0.71427	0.638137	0.203859	0.423592	0.407803	0.229832	0.423071	0.353062	0.544467	0.189086
AT1G07885	#N/A	#N/A	#N/A	#N/A	#N/A	#N/A	#N/A	#N/A	#N/A	#N/A	#N/A	#N/A	#N/A	#N/A	#N/A	#N/A	#N/A	#N/A	0	0	0	0	0	0	0	0	0	0
AT1G07890	0.599696	0.205661	0.562463	0.101348	1.35632	2.80758e-06	1.04924	0.00049087	1.41588	9.41883e-07	0.406877	0.318396	0.235649	0.730417	1.29776	0.000126657	1.17729	0.000188614	207.677	309.919	333.823	486.602	455.546	517.934	302.908	282.339	564.498	490.655
AT1G07900	1.5729	0.637854	3.99058	0.00239929	3.88654	0.0026956	2.62089	0.077833	3.63303	0.00561044	-0.180566	0.999994	1.45192	0.536323	2.55624	0.118356	2.5909	0.0895158	0.145809	0.669949	4.32798	3.55767	1.56982	2.9558	0.148054	0.720733	1.55605	1.54398
AT1G07901	0.341799	0.999947	0.658684	0.984066	0.055969	0.999326	-1.33927	0.813422	1.099	0.671828	-0.180068	0.999994	1.17752	0.686259	-1.37189	0.895954	0.599851	0.999788	0.54893	0.84072	1.25335	0.558066	0	1.58967	0.55738	2.17068	0	1.16253
AT1G07910	-0.189374	0.781802	-0.544108	0.0120214	-1.1031	1.71136e-07	-0.981114	2.52179e-06	-1.17822	2.25888e-08	0.0201956	0.999994	-0.267462	0.317468	-0.686553	0.00480736	-0.744504	0.000568227	6.18519	5.54441	4.62876	2.77603	3.36095	2.63588	7.1626	6.09421	4.28904	3.96476
AT1G07920	0.75098	0.00249381	0.455651	0.035126	0.491011	0.0176678	0.736653	0.000200396	0.753611	0.000109642	1.85764	0	1.93002	0	2.38334	0	2.48218	0	81.0658	139.307	119.112	110.238	149.512	133.046	335.664	380.729	486.741	493.148
AT1G07930	0.980711	5.55356e-05	0.239281	0.403101	0.331711	0.156294	0.842762	2.72475e-05	0.823375	3.42185e-05	0.803119	9.4875e-05	0.917262	6.25014e-06	1.34749	1.02657e-09	1.47135	5.13762e-13	127.443	248.576	160.404	146.481	237.688	214.236	244.983	280.1	352.306	364.789
AT1G07940	0.829363	0.000170626	0.394627	0.0500599	0.38492	0.0498807	0.792582	1.00609e-05	0.72712	4.64797e-05	0.168361	0.608242	0.339519	0.120654	0.626986	0.00327027	0.691468	0.000337907	202.884	360.393	289.725	253.289	376.351	324.613	259.117	302.8	343.841	348.761
AT1G07950	-0.0832633	0.999947	0.690837	0.0104456	0.364369	0.257526	0.110703	0.981503	-0.0857873	0.999986	0.572709	0.0445746	0.517759	0.0791291	0.433916	0.233334	0.0194699	0.999788	10.0235	9.69575	17.8272	12.5502	11.6693	9.16659	17.1415	17.1064	15.1204	10.9491
AT1G07960	0.574191	0.0338009	1.24006	2.82611e-11	1.12814	1.45575e-09	1.083	9.32255e-09	1.26864	4.73981e-12	1.14473	1.09532e-09	1.03681	5.16978e-08	0.972849	5.41046e-06	0.967978	9.49502e-07	11.7084	17.8319	30.3177	24.8704	26.7603	27.277	29.6883	28.3874	25.6281	24.7268
AT1G07970	0.518025	0.241029	0.144513	0.905798	-0.175869	0.816312	0.208742	0.704558	-0.452904	0.193396	0.477512	0.146834	0.398072	0.269572	0.2271	0.755375	0.230659	0.67312	4.27868	6.23598	5.16043	3.64829	5.36977	2.99778	6.76206	6.68594	5.73394	5.22492
AT1G07980	0.349758	0.650807	0.383301	0.36005	0.218755	0.726496	0.416183	0.285444	0.781591	0.0111869	-0.0888575	0.999994	-0.0982015	0.99971	0.0706352	0.999966	0.568009	0.114736	7.67344	10.0735	10.9744	8.65842	10.9767	12.6982	8.30529	8.41955	9.12739	12.3221
AT1G07985	2.30546	0.588794	-0.131656	0.9998	0.0420972	0.999326	-0.118386	0.999906	0.0385679	0.999986	1.69418	0.687484	-0.245688	0.99971	-0.151004	0.999966	1.15298	0.897582	0	0.342557	0	0	0	0	0.227108	0	0	0.11842
AT1G07990	-0.0204178	0.999947	-0.0870175	0.855023	0.484414	0.000784949	0.311793	0.0503552	0.326055	0.0342604	-0.00452213	0.999994	-0.0577327	0.99971	0.29733	0.120311	0.29555	0.0831231	18.0115	18.1986	18.6152	24.4836	24.0238	21.9638	20.6079	20.5785	24.6825	23.8176
AT1G08000	-0.517375	0.372334	0.704407	0.0173101	0.396265	0.253587	-0.292814	0.533124	0.0402231	0.999986	0.25428	0.62833	-0.213716	0.779442	-0.192352	0.880306	-0.660106	0.0731297	4.4946	3.20175	8.05476	5.73832	3.93871	4.49006	6.1558	4.59834	4.38222	3.04377
AT1G08005	#N/A	#N/A	#N/A	#N/A	#N/A	#N/A	#N/A	#N/A	#N/A	#N/A	#N/A	#N/A	#N/A	#N/A	#N/A	#N/A	#N/A	#N/A	0	0	0	0	0	0	0	0	0	0
AT1G08010	-0.114693	0.999947	-0.565555	0.103267	-0.726963	0.0247431	-0.38027	0.319011	-0.160441	0.839554	-0.398028	0.310468	-0.685127	0.0394164	-0.331323	0.528582	-0.209076	0.760363	7.56472	7.29817	5.71209	4.48115	6.29628	6.66987	6.71346	5.653	6.71986	7.12728
AT1G08030	0.548789	0.0534127	0.374099	0.130448	-0.0609094	0.999326	0.823692	4.06758e-05	0.544014	0.0108559	0.558167	0.0111175	0.602736	0.00519229	0.598489	0.0139621	0.629665	0.0039097	7.78831	11.719	11.1272	7.26968	14.9336	11.0794	13.2266	14.1382	13.1235	13.0217
AT1G08032	#N/A	#N/A	#N/A	#N/A	#N/A	#N/A	#N/A	#N/A	#N/A	#N/A	#N/A	#N/A	#N/A	#N/A	#N/A	#N/A	#N/A	#N/A	0	0	0	0	0	0	0	0	0	0
AT1G08035	-1.27252	0.999947	-1.35264	0.847213	-1.17889	0.849906	-1.33937	0.813422	0.655278	0.9533	-1.40756	0.833685	-0.25699	0.99971	-1.37199	0.895954	-1.34874	0.844398	0.145305	0	0	0	0	0.280531	0	0.143648	0	0
AT1G08040	-0.396082	0.368392	-1.01539	8.31666e-05	-1.31096	3.80625e-07	-1.02853	5.15392e-05	-1.55144	3.30421e-09	-0.0805531	0.999994	-0.183925	0.730919	-1.00312	0.000701451	-0.763021	0.00433149	12.6186	9.90072	6.96676	4.99476	6.83325	4.24337	13.9156	13.4972	7.17469	8.10476
AT1G08050	0.655417	0.193031	4.16423	0	4.90222	0	3.30397	0	4.43711	0	0.487795	0.243029	1.01597	0.00233876	2.23403	2.65133e-11	1.98982	2.87809e-10	6.07747	9.86875	120.207	177.021	67.1873	123.766	9.81416	14.2241	29.8612	26.8661
AT1G08060	0.228879	0.520824	0.0937095	0.879085	0.159395	0.53801	0.328359	0.084426	0.281454	0.146191	0.266307	0.21081	0.247958	0.263762	0.539143	0.00562403	0.323649	0.107474	4.70272	5.66051	5.54338	5.11786	6.41146	5.54842	6.49622	6.70275	7.55808	6.35624
AT1G08065	#N/A	#N/A	#N/A	#N/A	#N/A	#N/A	#N/A	#N/A	#N/A	#N/A	#N/A	#N/A	#N/A	#N/A	#N/A	#N/A	#N/A	#N/A	0	0	0	0	0	0	0	0	0	0
AT1G08070	0.493698	0.813971	-0.0906426	0.9998	-0.70564	0.413934	-2.3277	0.0100358	-1.31875	0.0910116	-0.314905	0.92449	-0.0784476	0.99971	-0.46749	0.799409	-1.18923	0.148995	0.730618	1.0657	0.75466	0.424444	0.136208	0.268677	0.671211	0.825469	0.583449	0.331566
AT1G08080	2.30541	0.588794	-0.131656	0.9998	0.0420972	0.999326	-0.118386	0.999906	0.0385679	0.999986	-0.186575	0.999994	-0.245688	0.99971	-0.151004	0.999966	-0.127749	0.999788	0	0.299488	0	0	0	0	0	0	0	0
AT1G08090	-4.8479	0.117027	1.17317	0.0793919	-2.4155	0.0184666	-1.06113	0.240033	-2.91801	0.00942799	1.1357	0.0989097	0.792363	0.341071	-1.24167	0.265291	-2.17446	0.0293231	0.884066	0	2.22041	0.134817	0.432639	0.0853404	2.28907	1.96646	0.404339	0.187228
AT1G08100	#N/A	#N/A	#N/A	#N/A	#N/A	#N/A	#N/A	#N/A	#N/A	#N/A	#N/A	#N/A	#N/A	#N/A	#N/A	#N/A	#N/A	#N/A	0	0	0	0	0	0	0	0	0	0
AT1G08110	0.220967	0.530869	-0.849816	8.60163e-07	-1.31934	2.65032e-14	-0.446301	0.0132814	-0.5908	0.000589832	-0.386481	0.041705	-0.752558	1.33882e-05	-0.303687	0.199923	-0.397507	0.0404141	49.5199	58.8382	30.2497	19.2512	39.8007	31.9559	43.2966	34.7467	44.8609	40.5357
AT1G08115	#N/A	#N/A	#N/A	#N/A	#N/A	#N/A	#N/A	#N/A	#N/A	#N/A	#N/A	#N/A	#N/A	#N/A	#N/A	#N/A	#N/A	#N/A	0	0	0	0	0	0	0	0	0	0
AT1G08120	2.30541	0.588794	-0.131656	0.9998	0.0420972	0.999326	-0.118386	0.999906	1.87619	0.54869	-0.186575	0.999994	-0.245688	0.99971	1.44377	0.824221	1.15306	0.897582	0	0.245712	0	0	0	0.154868	0	0	0.122293	0.0849411
AT1G08125	-0.0779367	0.999947	-0.0185229	0.9998	-0.865531	0.00249155	0.0916504	0.999906	0.00753165	0.999986	0.612548	0.0195465	0.561886	0.0366612	0.338896	0.378667	0.300954	0.3987	9.39616	9.06818	10.1392	4.97256	10.8342	9.00815	16.4677	16.2239	13.3437	12.5393
AT1G08130	1.02249	7.66267e-06	0.524572	0.0140551	0.634576	0.00159477	0.818691	2.78301e-05	0.497531	0.0173734	0.636777	0.00201203	1.02942	7.31628e-08	0.773189	0.000543734	1.21238	3.84316e-10	8.01195	16.5348	12.5723	11.9821	15.0476	10.9292	14.1347	19.2968	15.0913	19.5555
AT1G08135	#N/A	#N/A	#N/A	#N/A	#N/A	#N/A	#N/A	#N/A	#N/A	#N/A	#N/A	#N/A	#N/A	#N/A	#N/A	#N/A	#N/A	#N/A	0	0	0	0	0	0	0	0	0	0
AT1G08140	#N/A	#N/A	#N/A	#N/A	#N/A	#N/A	#N/A	#N/A	#N/A	#N/A	#N/A	#N/A	#N/A	#N/A	#N/A	#N/A	#N/A	#N/A	0	0	0	0	0	0	0	0	0	0
AT1G08150	#N/A	#N/A	#N/A	#N/A	#N/A	#N/A	#N/A	#N/A	#N/A	#N/A	#N/A	#N/A	#N/A	#N/A	#N/A	#N/A	#N/A	#N/A	0	0	0	0	0	0	0	0	0	0
AT1G08160	-0.70847	0.290657	-0.875734	0.0473392	-0.303653	0.633374	-0.388175	0.487585	-0.678286	0.120878	-1.70908	0.000108084	-0.607133	0.205796	-0.679164	0.216222	-0.545445	0.283096	7.78499	4.90955	4.60064	6.14542	6.4542	4.68581	2.69694	5.97587	5.30593	5.72199
AT1G08165	-0.394595	0.999947	-1.66874	0.288505	-0.322631	0.999326	-1.35824	0.357317	-0.18427	0.999986	-0.348655	0.999994	0.37	0.99971	0.19437	0.999966	-2.39416	0.160226	1.56254	1.19656	0.44596	1.19141	0.573499	1.3198	1.38826	2.51016	2.08438	0.206822
AT1G08170	-1.92425	0.840437	-2.00437	0.576584	-1.83062	0.567738	0.653816	0.880072	0.447291	0.999986	-2.05929	0.551353	-2.1184	0.535413	-0.428795	0.999966	-0.0522108	0.999788	0.229471	0	0	0	0.449188	0.332268	0	0	0.174919	0.242987
AT1G08180	-0.772988	0.537386	-0.465442	0.634507	0.00914243	0.999326	-0.995801	0.146427	-0.373694	0.729615	0.0245505	0.999994	0.601134	0.371775	-0.249289	0.999966	-0.395281	0.744333	3.97026	2.33873	3.13794	3.88109	2.0924	2.94812	4.65159	7.24612	3.72482	3.23394
AT1G08190	-0.238747	0.328524	-0.206635	0.236006	-0.475283	0.000773298	-0.524991	0.000209686	-0.654402	2.24108e-06	-0.0521694	0.999994	-0.083543	0.872096	-0.379673	0.0275052	-0.600522	4.3142e-05	27.4058	23.7342	26.0538	19.0981	20.5808	16.8592	30.1045	30.7631	23.3975	19.4434
AT1G08200	0.694778	0.00171904	0.53092	0.00397553	0.116034	0.774648	0.627475	0.000457073	0.606675	0.000609466	1.32772	3.5951e-15	0.836634	2.15137e-06	0.700092	0.000574572	0.780076	2.38199e-05	85.7796	142.592	135.349	89.5368	140.61	126.563	243.9	180.043	150.975	157.4
AT1G08210	-0.0866763	0.999947	0.0885804	0.9998	-0.338194	0.447665	-0.196174	0.813422	-1.11894	0.00152156	0.941849	0.00156423	0.594819	0.0789196	0.186228	0.895954	0.190887	0.844398	5.0916	4.94138	6.04295	3.94632	4.88472	2.28718	11.4149	9.26968	6.60954	6.24562
AT1G08220	1.07852	0.0284423	0.249705	0.836302	0.204415	0.87861	1.16775	0.00210306	1.20752	0.00115716	0.197575	0.962952	0.423189	0.492034	1.10093	0.0114745	1.33307	0.000478706	3.1384	6.79201	4.12812	3.46808	7.54571	7.04699	4.0873	4.99115	7.697	8.52488
AT1G08230	0.554721	0.404628	1.25021	0.000330557	0.687613	0.0812	1.34618	7.74812e-05	0.713722	0.0647994	1.35852	7.86267e-05	1.57984	2.38838e-06	1.05197	0.0094153	1.74968	2.20865e-07	3.33416	5.01843	8.6628	5.14291	9.22727	5.27171	9.80622	11.5365	7.62459	11.9917
AT1G08240	#N/A	#N/A	#N/A	#N/A	#N/A	#N/A	#N/A	#N/A	#N/A	#N/A	#N/A	#N/A	#N/A	#N/A	#N/A	#N/A	#N/A	#N/A	0	0	0	0	0	0	0	0	0	0
AT1G08250	-0.36278	0.672486	-0.20434	0.821254	-0.0126588	0.999326	0.273575	0.585754	0.275589	0.552861	-0.550307	0.169353	-0.576319	0.143907	0.141721	0.999966	0.14958	0.945675	5.75408	4.62891	5.50738	5.55439	7.56595	6.90105	4.54428	4.59673	7.00014	7.07774
AT1G08260	0.737034	0.0532485	-0.43594	0.292798	-0.497541	0.187917	-0.245444	0.658709	-0.474406	0.207058	-0.341215	0.469591	-0.393377	0.365943	0.0253115	0.999966	0.0887818	0.999788	1.07475	1.82454	0.872188	0.737204	0.975873	0.749985	0.972965	0.947287	1.22395	1.23404
AT1G08270	-0.128013	0.999947	-3.05539	0.254502	1.33813	0.239011	1.0065	0.473529	1.21204	0.307593	0.261291	0.999994	0.324059	0.99971	0.395294	0.999966	0.723326	0.74432	0.387033	0.474213	0	1.02303	0.833379	0.896664	0.550188	0.765239	0.590049	0.737696
AT1G08280	0.296983	0.919524	-1.41891	0.0127349	-1.21689	0.0256831	-0.286979	0.786596	-0.562188	0.336418	-0.49051	0.472964	-0.580006	0.35467	0.331968	0.752513	0.00902805	0.999788	2.32327	2.93554	0.928313	0.944775	2.04651	1.51382	1.88723	1.83742	3.27628	2.52162
AT1G08290	0.265601	0.999947	0.942715	0.445271	3.59891	6.31042e-07	0.867301	0.49322	2.42721	0.0017616	-0.427818	0.999994	-0.505718	0.949555	1.23443	0.295607	0.857919	0.531105	0.286317	0.365427	0.653737	3.83258	0.560464	1.65832	0.24227	0.235876	0.800254	0.606364
AT1G08300	1.75223	0.00206112	-0.0618288	0.9998	1.80175	0.000104373	1.92009	3.28133e-05	2.25826	3.76371e-07	-0.374053	0.833685	0.202449	0.99971	1.71721	0.000993243	1.87565	8.2997e-05	0.78702	2.75513	0.812918	2.70516	3.26458	3.72626	0.684973	1.07444	2.85677	3.21446
AT1G08310	1.08441	0.900387	1.119	0.716438	1.50217	0.454213	1.81142	0.314328	3.33342	0.0129198	0.921227	0.85089	-1.46669	0.818447	2.34253	0.172673	2.28807	0.157156	0.0566327	0.173473	0.193961	0.230301	0.332575	0.929364	0.172513	0	0.518033	0.479748
AT1G08315	-0.260142	0.961838	0.086537	0.9998	1.04936	0.00289631	0.0310203	0.999906	1.21407	0.000381572	-0.514825	0.335758	-0.541256	0.301869	-0.0500478	0.999966	0.295506	0.684952	4.57729	3.93007	5.30476	9.23642	4.95517	10.5108	3.66186	3.63378	4.86364	6.16879
AT1G08320	-1.27242	0.999947	-0.0216916	0.9998	0.0559647	0.999326	-0.12935	0.999906	-1.18232	0.839554	-1.40746	0.833685	0.83743	0.897166	-1.37189	0.895954	-1.34863	0.844398	0.040108	0	0.0457887	0.0407756	0.0392557	0	0	0.118952	0	0
AT1G08340	0.236583	0.999947	-0.63814	0.7304	-0.609361	0.722352	-0.0127657	0.999906	-0.907488	0.4802	-0.0488389	0.999994	-0.138245	0.99971	-1.65626	0.297418	0.215638	0.999788	0.584049	0.715606	0.400062	0.356262	0.628801	0.281896	0.652344	0.635127	0.178081	0.742142
AT1G08350	-1.41416	0.0142077	-0.718619	0.112854	-0.609226	0.175138	-0.92102	0.0305066	-1.39132	0.00113189	-0.87995	0.043684	-0.528924	0.290231	-1.45623	0.00453204	-1.1788	0.00759141	2.90911	1.0994	1.94092	1.84365	1.62702	1.05764	1.80302	2.39038	1.15196	1.3602
AT1G08360	0.781139	0.000628857	0.0579839	0.9998	-0.0212988	0.999326	0.361361	0.0871239	0.27481	0.216791	0.184636	0.558489	0.201666	0.507452	0.459199	0.0502335	0.452727	0.0331726	112.66	192.878	126.798	104.998	158.166	131.05	143.869	152.583	173.644	162.217
AT1G08370	0.402976	0.261869	0.870642	4.03129e-05	0.963985	2.85692e-06	0.704692	0.00121311	1.04073	3.28916e-07	0.789001	0.000268978	0.849127	7.28097e-05	1.02577	1.05873e-05	0.903296	3.56369e-05	13.8162	18.7897	27.4882	26.402	24.8568	27.5594	27.301	28.9041	30.6773	28.4708
AT1G08380	-0.55618	0.0918031	-1.88978	0	-2.00228	0	-2.00497	0	-2.09368	0	-1.3411	1.90915e-09	-1.30757	5.60927e-09	-1.71681	4.79463e-12	-1.67335	3.99958e-13	3171.88	2194.58	973.681	780.723	905.502	721.703	1449.02	1571.64	1109.02	1078.71
AT1G08390	-1.10751	0.0772714	-2.04241	8.26718e-05	-4.00286	2.45865e-06	-2.55361	3.76706e-06	-4.06436	1.53574e-06	-1.51806	0.00105773	-1.55036	0.00074643	-1.87706	0.00126583	-2.32934	2.08018e-05	8.64975	4.05976	2.2298	0.425502	1.50202	0.40402	3.39983	3.44802	2.5523	1.77276
AT1G08400	0.520095	0.410709	0.476928	0.283465	0.599273	0.118446	0.89352	0.00940385	0.746472	0.0354747	0.734344	0.0489266	1.0468	0.00184952	0.78487	0.0554462	1.0277	0.00278074	1.80726	2.66348	2.76394	2.66933	3.63782	2.96249	3.46241	4.51718	3.48304	4.00796
AT1G08410	0.894996	0.000165129	0.653392	0.00173546	0.609579	0.00323928	0.913237	2.82965e-06	0.74231	0.000191385	0.944514	1.30437e-06	0.836541	2.58184e-05	1.13871	6.34289e-08	1.30732	9.58923e-12	6.99562	13.3333	12.0684	10.352	14.1884	11.3675	15.43	14.8306	17.1827	18.6427
AT1G08420	0.242841	0.39415	0.501877	0.00133996	0.812774	2.18485e-08	0.591635	9.75527e-05	0.634614	1.96278e-05	0.377628	0.0245122	0.333808	0.0553909	0.502809	0.00489953	0.503832	0.00199706	14.7366	17.8201	22.7882	25.0968	24.1002	22.0817	21.8534	22.3055	23.1647	22.5694
AT1G08430	#N/A	#N/A	#N/A	#N/A	#N/A	#N/A	#N/A	#N/A	#N/A	#N/A	#N/A	#N/A	#N/A	#N/A	#N/A	#N/A	#N/A	#N/A	0	0	0	0	0	0	0	0	0	0
AT1G08440	-0.0515316	0.999947	-0.131656	0.9998	0.0420972	0.999326	-0.118386	0.999906	0.0385679	0.999986	-0.186575	0.999994	-0.245688	0.99971	1.44402	0.824221	-0.127749	0.999788	0	0	0	0	0	0	0	0	0.0850203	0
AT1G08450	-0.898105	0.00323767	0.44348	0.10603	0.604604	0.014453	-0.0781434	0.999906	0.400656	0.138367	-0.206837	0.654581	-0.0267695	0.99971	-0.289954	0.485662	-0.41842	0.163505	107.366	58.6462	155.769	158.802	104.094	134.848	106.045	119.251	99.6232	85.7189
AT1G08460	-1.09827	0.00715179	-0.221612	0.721023	-0.653231	0.0461314	-1.57334	8.94316e-07	-1.40324	8.21004e-06	-0.94449	0.00338797	-0.827782	0.01154	-1.94076	4.48192e-07	-2.44387	1.58457e-11	13.4353	6.48319	13.097	8.48227	4.98373	4.97455	8.16038	9.0367	4.02173	2.72841
AT1G08465	-0.0851005	0.999947	0.466224	0.177585	0.468919	0.154756	0.0122614	0.999906	-0.152965	0.878701	0.41521	0.263896	0.0210271	0.99971	-0.236212	0.79142	-0.665859	0.0701539	6.93924	6.79308	10.6989	9.45479	7.70201	6.07705	10.678	8.48672	6.76194	4.7724
AT1G08470	0.0143461	0.999947	-0.837656	0.0037871	-1.19067	3.69426e-05	-0.754514	0.00773749	-1.96124	8.21106e-10	0.145017	0.879154	0.0691413	0.99971	-0.423298	0.269339	-0.427742	0.191574	8.7449	9.07872	5.36025	3.69938	5.62945	2.15289	11.0845	11.024	7.33706	7.08484
AT1G08480	0.089813	0.999947	0.0111086	0.9998	0.0630714	0.999326	-0.0565318	0.999906	-0.148226	0.743825	0.0323916	0.999994	0.0142981	0.99971	-0.163027	0.817802	0.128689	0.862713	33.7711	36.6791	37.4202	33.9965	35.5378	29.6168	39.3337	40.2595	33.3141	39.1494
AT1G08490	0.136925	0.915803	0.0662985	0.9998	-0.0457908	0.999326	-0.215832	0.417679	-0.566392	0.00405292	0.0150236	0.999994	-0.25692	0.32455	-0.567575	0.0154793	-0.379493	0.095509	26.2308	29.2906	30.2182	24.437	24.0863	17.0342	30.2666	26.2617	19.9223	21.3117
AT1G08500	-0.823238	0.888882	-0.259792	0.9998	-0.0553085	0.999326	-1.14259	0.464111	-1.354	0.354789	0.265507	0.999994	-0.102467	0.99971	-1.01362	0.664876	-0.0744023	0.999788	0.799869	0.40835	0.710233	0.722828	0.347943	0.257376	1.08291	0.878608	0.406478	0.752875
AT1G08510	-0.514717	0.0512833	0.127084	0.780512	0.74994	3.28387e-05	0.117641	0.813422	0.6712	0.000238245	-0.41187	0.0542382	-0.556463	0.00576419	-0.0419169	0.999966	-0.188689	0.556041	39.2727	28.6332	47.1234	65.5041	46.0056	61.1308	34.2695	31.7069	41.4744	37.9039
AT1G08520	-0.739294	0.0163656	-1.9688	0	-2.29896	0	-2.06957	0	-2.31477	0	-1.74761	1.65465e-14	-1.57705	5.53367e-12	-1.69317	5.7338e-11	-1.94965	0	80.1972	49.5547	23.0206	16.1121	21.9612	15.5531	27.8019	32.5078	27.4265	22.7828
AT1G08530	-0.833871	0.0256909	-1.10218	0.000138698	-1.34038	4.64031e-06	-1.65839	3.63537e-08	-1.44239	8.59644e-07	-0.69185	0.0152088	-0.781677	0.00526405	-1.37271	5.65189e-05	-1.80518	1.62674e-08	12.4325	7.12329	6.33083	4.7284	4.20199	4.40335	8.80945	8.57695	5.31798	3.78843
AT1G08540	-0.767364	0.00417465	-2.09899	0	-2.76125	0	-2.64707	0	-3.13975	0	-1.66071	0	-1.66555	0	-2.58185	0	-2.37462	0	66.54	40.4027	17.5117	9.63944	11.4661	7.24087	24.4755	25.371	13.0418	13.6546
AT1G08550	-1.29218	1.52262e-09	-2.10575	0	-2.86704	0	-2.64237	0	-3.24519	0	-1.34509	5.60497e-14	-1.33042	1.19252e-13	-2.40524	0	-2.29768	0	106.569	45.1871	27.6552	14.4787	18.0209	11.0924	49.1492	51.0539	23.1325	23.584
AT1G08560	-2.41107	0.0751088	-1.74778	0.0335755	-1.71706	0.0310478	-1.91579	0.0159109	-2.39648	0.00869511	-3.0223	0.00518143	-1.43844	0.0493057	-1.39456	0.126208	-1.20789	0.105226	1.33983	0.216004	0.402525	0.358455	0.345094	0.204215	0.143206	0.557706	0.537534	0.597369
AT1G08570	0.705158	0.0780111	-1.30766	5.45867e-06	-0.622152	0.0426667	-0.537101	0.0984996	-0.420627	0.213134	-1.17503	5.74439e-05	-0.909238	0.00257096	-0.327832	0.52062	0.157764	0.897582	48.4128	80.1909	21.5162	30.1778	35.3939	34.9082	23.981	31.1502	41.1238	59.9333
AT1G08580	0.776627	0.0118144	0.260261	0.486669	0.332541	0.273328	0.715049	0.00384789	0.751198	0.00184871	0.432034	0.139623	0.527608	0.0538125	0.988506	0.000194717	0.946458	0.000116828	22.6318	39.8714	29.8696	27.5304	39.6923	37.3796	35.2009	38.5397	50.4584	47.6527
AT1G08590	-1.05826	0.033538	-1.57038	0.000119409	-1.35906	0.000426101	-1.1894	0.00101164	-1.62711	4.59857e-05	-0.931582	0.00932961	-0.511261	0.17708	-0.988931	0.0205055	-0.987784	0.00715634	1.53633	0.746982	0.556803	0.570219	0.716041	0.470809	0.916181	1.27773	0.855091	0.826326
AT1G08592	#N/A	#N/A	#N/A	#N/A	#N/A	#N/A	#N/A	#N/A	#N/A	#N/A	#N/A	#N/A	#N/A	#N/A	#N/A	#N/A	#N/A	#N/A	0	0	0	0	0	0	0	0	0	0
AT1G08600	0.299628	0.358546	0.607246	0.000969635	0.655785	0.000238302	0.447038	0.0207412	0.723294	3.97502e-05	0.282637	0.222383	0.106887	0.891642	0.309835	0.230302	0.394474	0.0606481	7.65848	9.76141	12.9094	11.7921	11.4364	12.0899	10.7686	9.73916	10.7353	10.7402
AT1G08610	1.17193	0.0031739	-1.05807	0.00981384	-1.49338	0.000297128	0.0695167	0.999906	-0.324477	0.54869	-0.177189	0.947995	0.142429	0.99971	0.716085	0.0858721	0.91555	0.00900364	3.63053	8.15523	1.8421	1.18931	3.98768	2.72581	3.56354	4.66586	6.70337	7.09075
AT1G08620	-0.327023	0.323942	0.703263	7.07463e-05	1.3402	0	0.419515	0.0296794	0.857065	4.3644e-07	0.407101	0.041432	0.426072	0.0309247	0.225849	0.457221	0.331514	0.127578	6.78387	5.56081	12.0861	16.7271	9.76318	11.8059	10.3422	10.8627	8.7691	9.24745
AT1G08630	-1.92412	0.845917	-0.673366	0.98724	2.48773	0.0311145	-0.780996	0.902404	1.66401	0.220471	-0.178368	0.999994	1.23096	0.518707	-2.02359	0.681919	-0.719521	0.959134	0.0982295	0	0.0560711	0.699051	0.048071	0.379291	0.0997416	0.339882	0	0.0520078
AT1G08640	0.110058	0.970042	-0.805929	2.43454e-06	-1.16659	5.84391e-12	-0.774689	5.22423e-06	-0.99856	2.83679e-09	-0.592147	0.000712177	-0.618812	0.000382518	-0.506816	0.0134476	-0.828347	2.98719e-06	53.566	58.8458	33.7473	23.1276	33.9162	25.9818	40.6251	41.3181	42.8482	32.4221
AT1G08650	-0.706502	0.0365765	-0.552955	0.0416637	-1.08976	7.86285e-06	-0.949463	0.000137901	-0.810682	0.00111799	-0.663217	0.0129531	-0.842286	0.00106645	-0.542381	0.091984	-0.749974	0.00559455	63.8272	40.1463	47.6388	29.6962	33.3063	36.4802	46.9065	43.4607	46.1448	42.3196
AT1G08660	-0.465346	0.187372	-0.835071	0.000404021	-1.75569	1.85546e-12	-0.725729	0.0019228	-1.96467	1.08793e-14	-0.0895051	0.999994	-0.0626184	0.99971	-0.42157	0.168062	-0.519998	0.0412512	14.2441	10.4927	8.77788	4.05875	9.26214	3.52079	15.2642	16.2256	11.8723	10.6469
AT1G08670	#N/A	#N/A	#N/A	#N/A	#N/A	#N/A	#N/A	#N/A	#N/A	#N/A	#N/A	#N/A	#N/A	#N/A	#N/A	#N/A	#N/A	#N/A	0	0	0	0	0	0	0	0	0	0
AT1G08680	0.0663882	0.999947	-0.0949689	0.927155	-0.22283	0.391495	-0.0323439	0.999906	-0.412826	0.0526656	0.419433	0.0429221	0.201551	0.503542	-0.202554	0.59022	-0.22596	0.433772	9.78628	10.5336	10.0655	8.16261	10.3493	7.13633	15.0746	13.4786	9.51528	8.98316
AT1G08695	#N/A	#N/A	#N/A	#N/A	#N/A	#N/A	#N/A	#N/A	#N/A	#N/A	#N/A	#N/A	#N/A	#N/A	#N/A	#N/A	#N/A	#N/A	0	0	0	0	0	0	0	0	0	0
AT1G08700	-0.447755	0.133071	0.857282	1.55916e-06	0.494996	0.00954633	-0.190234	0.522198	-0.142724	0.688034	0.201178	0.493752	0.0474643	0.99971	-0.351394	0.197625	-0.366575	0.118156	17.3245	13.0196	34.4584	23.7391	16.3771	15.2694	22.8358	21.2757	15.2566	14.4139
AT1G08710	0.294388	0.813971	0.11548	0.9998	0.184369	0.838133	0.519722	0.163667	0.47653	0.202091	0.296182	0.600272	0.217219	0.812122	0.538674	0.218807	0.53602	0.165482	4.94425	6.25987	5.8703	5.49568	7.74268	6.68187	7.0285	6.843	8.04022	7.6089
AT1G08720	-0.191734	0.77093	0.142745	0.726373	0.19722	0.468317	0.0422641	0.999906	-0.0828389	0.957392	0.00641565	0.999994	0.111478	0.890426	-0.00246996	0.999966	-0.0551003	0.999788	9.15916	8.22465	11.0788	10.2816	10.2985	8.42047	10.6011	11.8035	10.2233	9.52548
AT1G08730	-1.07683	0.64616	-0.637111	0.729515	-1.84393	0.124504	0.132311	0.999906	-1.91917	0.105166	-1.23555	0.32194	-0.983801	0.468643	-0.431067	0.966368	-0.441716	0.903709	0.230391	0.108572	0.161859	0.0540519	0.294878	0.0513231	0.107971	0.140162	0.189129	0.187663
AT1G08750	0.187654	0.970042	0.101822	0.9998	0.342228	0.34552	0.275418	0.525758	-0.215523	0.694068	0.349874	0.374283	0.232883	0.688698	0.358689	0.429365	0.0915001	0.999788	6.48585	7.57639	7.65546	7.99078	8.44609	5.41197	9.43205	9.12878	9.13378	7.44991
AT1G08760	-0.0424956	0.999947	0.390155	0.151487	0.425546	0.093351	0.688366	0.00258476	0.307951	0.2751	0.804128	0.000346364	0.878679	6.99648e-05	0.578804	0.0344774	0.500399	0.0512017	5.30233	5.26351	7.62269	6.88796	9.25807	6.35064	10.6017	11.4868	8.73231	8.11005
AT1G08770	0.39276	0.444354	0.72675	0.00800132	0.739244	0.0055696	0.550689	0.0576313	0.747548	0.00464189	0.840237	0.0014973	0.737575	0.00690483	0.517064	0.136891	0.617997	0.0336392	9.02974	12.1938	16.516	14.7078	14.3496	14.8088	18.6332	18.0455	14.5063	15.0107
AT1G08780	0.408677	0.512245	0.57906	0.0905052	0.373108	0.340604	0.337732	0.431698	0.59816	0.0648254	0.42202	0.290042	0.636444	0.0579649	0.823494	0.0185202	0.580782	0.098153	12.9746	17.5211	21.0238	16.1691	17.478	18.8543	19.6907	23.1707	26.3738	20.6822
AT1G08790	#N/A	#N/A	#N/A	#N/A	#N/A	#N/A	#N/A	#N/A	#N/A	#N/A	#N/A	#N/A	#N/A	#N/A	#N/A	#N/A	#N/A	#N/A	0	0	0	0	0	0	0	0	0	0
AT1G08800	0.425585	0.365068	0.288365	0.448943	0.185379	0.720369	0.770265	0.00402286	0.828428	0.00146515	-0.150802	0.895026	-0.117434	0.99971	0.615989	0.0617684	0.606317	0.0423562	11.7118	15.8814	15.1029	12.5198	20.3171	20.1885	11.813	12.636	18.1813	19.1793
AT1G08810	-0.830647	0.101658	-0.961337	0.00937863	-1.5284	4.15283e-05	-0.997766	0.00575	-1.7953	2.47843e-06	-0.7008	0.0671083	-0.356031	0.486255	-0.297965	0.681451	-1.19005	0.00157634	7.82692	4.48225	4.42889	2.62933	4.19667	2.16809	5.59774	7.26667	7.26324	3.7476
AT1G08820	0.110228	0.999947	1.12608	3.27189e-11	0.914599	9.20834e-08	1.02167	2.29808e-09	0.890115	2.10433e-07	1.5075	0	1.21617	6.69847e-13	0.970459	5.45222e-07	0.842533	3.63953e-06	19.1367	21.2135	45.7057	35.2284	41.9151	34.2058	62.5678	52.7879	41.8594	37.0037
AT1G08830	-0.287705	0.85337	0.859522	0.014418	1.65556	1.65029e-07	1.04485	0.0019532	1.24311	0.000129901	-0.0735144	0.999994	0.645411	0.0989317	1.19696	0.00168942	0.500858	0.255025	35.829	31.125	76.7492	113.878	86.4435	85.6291	40.6836	69.603	93.8279	57.5211
AT1G08840	0.411758	0.497168	-1.02386	0.00473112	-0.684282	0.0583708	-0.347129	0.444158	-1.18219	0.000816915	-0.393268	0.382191	0.331717	0.474937	-0.55065	0.236307	-0.0801217	0.999788	2.07063	2.75636	1.08253	1.21977	1.70464	0.859303	1.76846	3.09922	1.56363	2.06965
AT1G08845	0.424762	0.579169	-0.156995	0.986417	0.320919	0.54119	0.228771	0.783997	-0.125653	0.999986	0.147555	0.999994	0.0356019	0.99971	-0.0925595	0.999966	0.617241	0.117342	5.275	7.28693	5.19555	6.41432	6.6814	4.69267	6.7215	6.44186	5.51899	8.7619
AT1G08860	1.82129	0.353418	2.29719	0.070471	8.35923	0	1.51226	0.326899	6.93007	2.7907e-12	-0.812843	0.950972	0.836394	0.812122	-0.407346	0.999966	2.10539	0.112831	0.0957108	0.439761	0.6556	41.1595	0.374707	14.875	0.0485921	0.236548	0.0729576	0.557417
AT1G08870	#N/A	#N/A	#N/A	#N/A	#N/A	#N/A	#N/A	#N/A	#N/A	#N/A	#N/A	#N/A	#N/A	#N/A	#N/A	#N/A	#N/A	#N/A	0	0	0	0	0	0	0	0	0	0
AT1G08880	0.74269	0.0196914	-0.921836	0.000489376	-1.31431	4.374e-07	0.209974	0.620964	0.126796	0.870783	-0.487823	0.0983877	-0.0686377	0.99971	0.641005	0.0308742	0.736527	0.00493203	38.8493	67.0666	22.5604	15.2961	50.222	43.3547	32.0367	45.8432	66.0744	73.0014
AT1G08890	-1.15355	0.000952235	-1.29831	3.04531e-06	-2.8429	0	-2.23735	3.88421e-15	-3.08207	0	-0.858753	0.0029503	-0.85175	0.00330007	-1.89123	4.29146e-09	-1.50615	2.04565e-07	27.1263	12.671	12.4217	3.72121	6.18351	3.19453	17.6159	19.0841	8.17931	10.7782
AT1G08900	-1.17465	0.00164715	-1.40957	1.97932e-06	-0.935267	0.00147193	-1.76899	2.90068e-09	-1.38511	1.93222e-06	-2.14756	1.73392e-12	-1.98722	3.68444e-11	-2.01514	8.80219e-09	-1.78479	9.56448e-09	18.9527	8.70002	8.00023	9.82294	6.02741	7.32838	4.95934	5.82564	5.26083	6.0713
AT1G08910	-0.39235	0.523669	0.118344	0.994487	-0.372748	0.308541	-0.143643	0.901704	0.0125298	0.999986	-0.0765051	0.999994	0.246278	0.655046	-0.113027	0.999966	0.130601	0.969077	6.96932	5.51789	8.22612	5.28396	6.85012	6.75611	7.64633	9.6633	7.33847	8.34923
AT1G08920	-0.229079	0.941196	2.40606	0	3.25953	0	0.8982	0.00636055	1.39559	5.03191e-06	2.35183	3.5951e-15	1.86671	9.94433e-10	-0.00980739	0.999966	0.864733	0.0137743	10.7739	9.30164	62.2589	100.397	19.8684	26.9441	62.8083	47.0042	12.3665	20.0419
AT1G08930	-0.228181	0.809953	1.54437	4.24107e-11	2.10259	0	1.45437	6.18942e-10	2.15431	0	-0.359078	0.270028	0.333616	0.325134	1.12535	4.19553e-05	1.10711	1.28559e-05	64.5189	56.7587	206.953	268.09	191.148	281.709	57.4421	97.2858	151.048	153.187
AT1G08940	0.758587	0.299001	2.02699	2.91552e-07	3.65413	0	2.19889	1.55423e-08	3.13746	0	0.47609	0.490876	1.11328	0.0141663	1.93987	8.58324e-06	1.98288	1.0649e-06	3.03565	5.35372	13.6523	37.8757	14.8557	27.0837	4.85708	7.72992	12.3413	13.1501
AT1G08950	#N/A	#N/A	#N/A	#N/A	#N/A	#N/A	#N/A	#N/A	#N/A	#N/A	#N/A	#N/A	#N/A	#N/A	#N/A	#N/A	#N/A	#N/A	0	0	0	0	0	0	0	0	0	0
AT1G08960	-0.381477	0.582745	0.0914562	0.9998	0.278421	0.50745	0.118351	0.982998	0.0777843	0.999986	-0.321144	0.489216	0.296374	0.521106	0.169115	0.900303	0.0508641	0.999788	4.70913	3.70024	5.51634	5.57848	5.53086	4.8225	4.32424	6.92241	5.99312	5.3334
AT1G08970	-0.292768	0.446609	0.114456	0.847213	0.159148	0.612797	-0.0984265	0.901704	-0.168024	0.586073	0.161031	0.665506	0.29037	0.230189	-0.0697424	0.999966	-0.0312436	0.999788	15.2064	12.6122	17.8943	16.3633	15.0207	13.0079	19.3838	22.0176	15.8357	16.003
AT1G08980	-1.87867	5.87493e-07	-2.47198	1.89897e-15	-2.82351	0	-3.72524	0	-4.1878	0	-1.77911	1.12853e-08	-1.5975	3.50529e-07	-3.43549	0	-3.30046	0	56.5463	15.8236	11.5413	7.9624	4.67548	3.05634	19.6841	23.2831	5.9278	6.23474
AT1G08985	#N/A	#N/A	#N/A	#N/A	#N/A	#N/A	#N/A	#N/A	#N/A	#N/A	#N/A	#N/A	#N/A	#N/A	#N/A	#N/A	#N/A	#N/A	0	0	0	0	0	0	0	0	0	0
AT1G08990	#N/A	#N/A	#N/A	#N/A	#N/A	#N/A	#N/A	#N/A	#N/A	#N/A	#N/A	#N/A	#N/A	#N/A	#N/A	#N/A	#N/A	#N/A	0	0	0	0	0	0	0	0	0	0
AT1G09000	1.46374	0.23289	1.60169	0.0682289	2.09881	0.00700158	1.67326	0.0480324	1.47458	0.0894799	1.22509	0.226901	1.61711	0.0680133	2.08918	0.0154125	1.72623	0.0446524	0.22199	0.679984	0.802532	1.01558	0.832878	0.642873	0.638654	0.877834	1.18452	0.861909
AT1G09010	-0.536772	0.0960021	-1.57666	1.19676e-12	-2.42814	0	-1.79282	0	-2.29299	0	-1.23538	2.5361e-08	-1.00105	8.17998e-06	-1.78525	2.61054e-12	-1.74304	6.34619e-14	25.765	18.4122	9.63569	4.74199	8.31525	5.19942	12.7707	15.6725	8.71946	8.40824
AT1G09020	0.279975	0.298964	0.354127	0.041358	0.637676	2.89274e-05	0.600788	0.000108836	0.736851	8.56527e-07	0.111325	0.792828	0.20707	0.349897	0.502715	0.00602687	0.429862	0.0122843	17.9866	22.5745	25.449	27.4475	29.9239	29.3724	22.4867	24.8869	28.7563	26.4637
AT1G09026	#N/A	#N/A	#N/A	#N/A	#N/A	#N/A	#N/A	#N/A	#N/A	#N/A	#N/A	#N/A	#N/A	#N/A	#N/A	#N/A	#N/A	#N/A	0	0	0	0	0	0	0	0	0	0
AT1G09030	#N/A	#N/A	#N/A	#N/A	#N/A	#N/A	#N/A	#N/A	#N/A	#N/A	#N/A	#N/A	#N/A	#N/A	#N/A	#N/A	#N/A	#N/A	0	0	0	0	0	0	0	0	0	0
AT1G09040	-0.255829	0.896556	0.78014	0.0173904	0.5797	0.0938191	0.19368	0.821381	0.340591	0.430196	0.107174	0.999994	0.4361	0.297442	0.479149	0.295127	-0.0642011	0.999788	2.2523	1.95335	4.33713	3.33812	2.84186	2.82905	2.89315	3.70208	3.5992	2.3275
AT1G09050	0.283277	0.829721	1.00509	0.00107847	1.0337	0.000565633	0.713457	0.0300161	0.640235	0.0535753	0.627218	0.0742419	0.677531	0.0481745	0.514505	0.239329	0.454689	0.264023	2.41513	3.00538	5.23867	4.7572	4.22531	3.58448	4.19958	4.62596	3.95812	3.54838
AT1G09060	0.0594023	0.999947	-0.176074	0.586121	0.521817	0.00665605	0.306747	0.17274	0.476305	0.0144338	-0.14142	0.760006	-0.125031	0.828232	0.531692	0.0184109	0.437106	0.0409322	12.6346	13.6079	12.2838	17.6237	17.286	17.075	13.2154	13.941	20.1319	18.6728
AT1G09070	2.80595	0	1.84353	4.25314e-09	2.63598	0	3.71754	0	3.79202	0	0.951379	0.0059182	0.821585	0.0219024	3.81859	0	3.69639	0	57.3176	411.495	216.301	338.231	788.251	777.818	125.426	113.328	824.982	807.073
AT1G09080	-0.420581	0.90957	-1.17764	0.0729471	-1.199	0.0579901	0.827246	0.221955	1.34268	0.019121	-3.29174	1.12252e-06	-3.23361	1.29039e-06	0.490482	0.703791	0.464994	0.677106	5.04076	3.89052	2.26563	2.13864	9.40111	12.6438	0.564228	0.588576	7.74536	8.02754
AT1G09090	-0.0515316	0.999947	-0.131656	0.9998	1.27682	0.819674	-0.118386	0.999906	1.23219	0.836375	-0.186575	0.999994	-0.245688	0.99971	-0.151004	0.999966	1.15308	0.897582	0	0	0	0.031612	0	0.0300161	0	0	0	0.0329261
AT1G09100	0.0144409	0.999947	0.96318	6.97152e-07	1.28137	5.88875e-12	0.357202	0.129182	0.241036	0.367881	1.1814	5.45867e-10	0.940987	1.54249e-06	0.154891	0.810128	0.191384	0.597396	17.7348	18.2522	37.5273	41.802	24.7655	20.2275	46.1092	39.9229	22.3877	21.5306
AT1G09110	#N/A	#N/A	#N/A	#N/A	#N/A	#N/A	#N/A	#N/A	#N/A	#N/A	#N/A	#N/A	#N/A	#N/A	#N/A	#N/A	#N/A	#N/A	0	0	0	0	0	0	0	0	0	0
AT1G09130	-0.117442	0.840437	-0.542016	6.34284e-05	-0.602	5.40748e-06	-0.529712	8.84612e-05	-0.495212	0.00021958	-0.484346	0.000466564	-0.725594	5.7258e-08	-0.479	0.00243093	-0.599721	2.03889e-05	122.008	115.258	91.8945	78.1685	90.9123	84.0096	100.036	87.4277	96.4383	86.965
AT1G09140	0.75452	7.91866e-05	0.0857064	0.904822	0.361025	0.0392059	0.684151	1.63003e-05	0.846121	3.43637e-08	0.202021	0.389731	0.133009	0.709768	0.799758	5.59856e-06	0.581916	0.000585606	23.3034	40.3217	27.1992	28.9913	41.0242	40.6625	30.7026	30.5623	45.303	37.4834
AT1G09150	0.323691	0.5032	-0.136883	0.873804	-0.560475	0.035608	0.143639	0.825043	-0.259026	0.441669	0.222339	0.590358	0.475407	0.0791045	0.29018	0.469436	0.257471	0.487982	21.2865	27.7811	21.7483	14.1465	26.0224	17.8297	29.0151	35.5368	29.4215	27.3641
AT1G09155	-0.0515316	0.999947	-0.131656	0.9998	0.0420972	0.999326	-0.118386	0.999906	1.23212	0.836375	-0.186575	0.999994	2.05843	0.536602	1.44392	0.824221	1.15298	0.897582	0	0	0	0	0	0.0691752	0	0.21253	0.10925	0.0758817
AT1G09157	-0.0515316	0.999947	-0.131656	0.9998	0.0420972	0.999326	1.74031	0.622163	1.23211	0.836375	-0.186575	0.999994	-0.245688	0.99971	1.44402	0.824221	1.15298	0.897582	0	0	0	0	0.224594	0.110756	0	0	0.174919	0.121494
AT1G09160	-0.238038	0.659168	-0.92192	5.93858e-05	-0.206174	0.501326	-0.274682	0.31124	0.0165834	0.999986	-0.582609	0.0112696	-0.400009	0.104748	0.0474739	0.999966	0.224496	0.456128	9.23162	8.02295	5.34309	7.77012	8.23696	9.07723	7.06299	8.31982	10.67	11.6395
AT1G09170	-1.92425	0.840437	-0.673585	0.981661	0.50858	0.976847	-0.781073	0.901704	-1.83415	0.551417	1.31787	0.422867	0.525806	0.99971	-0.428948	0.999966	-0.719651	0.949341	0.0553816	0	0.0316128	0.084455	0.0271024	0	0.19682	0.1095	0.0422158	0.0293219
AT1G09176	-2.37146	0.679417	-2.45159	0.409608	0.0613889	0.999326	-2.43832	0.359728	-2.28136	0.378373	-2.50651	0.382191	-1.35591	0.606001	-2.47094	0.518769	-0.49934	0.999788	0.5562	0	0	0.565457	0	0	0	0.183286	0	0.392642
AT1G09180	0.74337	0.366538	-0.908971	0.227017	-0.213822	0.980238	0.249182	0.901704	-0.0730768	0.999986	1.61588	0.000217953	1.17522	0.0137	-0.0128685	0.999966	1.59069	0.000327935	2.50705	4.3633	1.43107	2.08536	3.23452	2.3101	9.02547	6.8721	2.77971	8.32619
AT1G09190	-1.01886	0.297744	-0.36895	0.739534	-0.415784	0.628866	-0.33109	0.779843	-0.767942	0.231131	-0.175993	0.999994	-0.0544137	0.99971	-1.01446	0.192592	-0.788498	0.251196	1.62825	0.804442	1.37916	1.17476	1.38802	0.912646	1.65332	1.86931	0.880829	1.00113
AT1G09195	-0.625302	0.151104	0.291652	0.418916	0.398801	0.172331	-0.0164069	0.999906	0.194811	0.66965	-0.398609	0.254263	-0.504181	0.117793	0.131008	0.966196	0.121086	0.95162	4.34209	2.87576	5.85025	5.56766	4.63269	4.83344	3.77341	3.63515	5.30769	5.09492
AT1G09200	-0.294355	0.840437	-2.26703	2.60792e-08	-2.15157	5.32401e-08	-1.58618	1.66413e-05	-1.0652	0.00289559	-2.36077	3.8238e-09	-1.6064	1.21063e-05	-1.12075	0.00848126	-1.05303	0.00545081	19.3708	16.5291	4.42287	4.21997	6.77112	9.08235	4.35527	7.79674	9.91418	10.4024
AT1G09210	-0.404975	0.330649	-0.617196	0.014548	-0.749037	0.00178328	0.608623	0.0145972	0.579562	0.0184956	-0.520121	0.0534336	-0.176304	0.762319	0.599785	0.0413831	0.81069	0.00136373	125.378	96.1225	87.5296	71.9281	195.258	183.844	100.087	129.515	211.909	236.221
AT1G09220	0.555399	0.750149	-0.168421	0.9998	-1.18613	0.15229	-0.843364	0.332678	-1.09953	0.176773	-0.17964	0.999994	-0.40697	0.816723	-0.688218	0.585891	-0.85926	0.351189	1.00282	1.53588	0.973126	0.407804	0.588906	0.435618	1.01826	0.892246	0.687979	0.58404
AT1G09230	0.278135	0.693441	-0.660546	0.0267712	-1.12111	7.53876e-05	-0.197121	0.710911	-1.1045	8.61968e-05	0.0288086	0.999994	-0.319205	0.415471	-0.0884766	0.999966	-0.277866	0.521437	12.7066	15.7907	8.84375	5.60917	11.2911	5.70257	14.9394	11.9557	14.019	10.9175
AT1G09240	-0.197679	0.999947	-0.23819	0.743568	-0.354314	0.439136	-0.441558	0.304335	-0.507728	0.195105	0.257855	0.706399	-0.280406	0.67473	-0.193207	0.906161	-0.0176093	0.999788	16.7973	14.2008	14.7274	11.9538	12.1001	10.5071	21.8997	15.2772	15.2624	17.0041
AT1G09245	-0.0515316	0.999947	-0.131656	0.9998	0.0420972	0.999326	1.09164	0.901704	0.0385679	0.999986	-0.186575	0.999994	-0.245688	0.99971	-0.151004	0.999966	-0.127749	0.999788	0	0	0	0	0.180663	0	0	0	0	0
AT1G09250	1.1176	0.00337497	0.921122	0.00463013	0.950744	0.00263057	1.63063	2.01531e-08	1.77733	4.23727e-10	1.36925	5.27601e-06	0.449313	0.296112	1.47346	6.73546e-06	1.89754	1.0056e-10	5.82762	13.2568	12.4255	11.1522	20.131	19.9374	17.665	9.57369	18.5528	23.7761
AT1G09260	#N/A	#N/A	#N/A	#N/A	#N/A	#N/A	#N/A	#N/A	#N/A	#N/A	#N/A	#N/A	#N/A	#N/A	#N/A	#N/A	#N/A	#N/A	0	0	0	0	0	0	0	0	0	0
AT1G09270	0.501379	0.0142177	0.850782	1.56526e-08	0.919795	4.52574e-10	1.0144	6.12494e-12	1.04103	9.65906e-13	0.686392	9.34395e-06	0.619716	8.1387e-05	0.81129	1.86585e-06	1.02149	2.73437e-11	19.6347	28.3911	39.149	35.9386	42.8844	39.4585	36.2128	35.7995	38.1792	42.7859
AT1G09280	-0.410455	0.520353	0.496616	0.135517	0.137557	0.909827	0.0726383	0.999906	-0.277712	0.539919	0.785895	0.00753336	0.77878	0.00841246	0.289359	0.607779	0.27934	0.566224	5.69547	4.49568	9.05297	6.19112	6.64644	4.69439	11.4773	11.8674	8.21544	7.42271
AT1G09290	0.281196	0.694513	0.260187	0.538021	-0.157185	0.838725	0.368305	0.256898	-0.625574	0.0491052	0.670744	0.0131213	0.330932	0.365417	0.30791	0.496442	0.339093	0.343743	6.33733	8.07132	8.52957	5.62897	9.20604	4.05689	11.9215	9.76029	8.64452	8.97103
AT1G09300	0.300137	0.61507	0.289142	0.423369	0.360875	0.234074	0.648597	0.0116573	0.434275	0.121593	0.812067	0.00109326	0.368858	0.254781	0.538064	0.0879366	0.434831	0.150773	5.16778	6.3439	6.80043	6.29652	8.37845	6.62601	10.1342	7.68276	8.60019	7.22662
AT1G09310	-0.0710059	0.999947	-1.30448	8.74058e-11	-3.05664	0	-0.846853	4.363e-05	-1.29661	7.63059e-11	-0.896933	1.88624e-05	-1.14065	2.95312e-08	-0.417649	0.13537	-0.505284	0.0341368	1301.99	1264.81	582.95	152.575	767.678	510.978	801.892	706.847	1048.04	989.356
AT1G09320	0.0515041	0.999947	0.274918	0.566084	0.582314	0.0574163	0.660482	0.0273139	0.878726	0.00146766	0.351948	0.385199	0.16134	0.909039	0.689156	0.0432819	0.573914	0.0774669	3.66243	3.88823	4.84634	5.33121	6.19159	6.50837	5.36692	4.85498	6.53527	5.90538
AT1G09330	0.508978	0.0604313	0.939709	4.99472e-07	1.22093	9.31469e-12	0.997795	6.48777e-08	1.188	3.5871e-11	0.581564	0.00422975	0.835473	1.13429e-05	1.02502	6.77526e-07	1.04001	4.75622e-08	21.2935	30.7933	44.551	47.9531	46.4978	47.17	36.2651	44.785	48.3709	47.0718
AT1G09340	-0.463645	0.429907	-2.4294	0	-2.66458	0	-1.89206	2.16096e-10	-2.05756	2.65441e-12	-2.27557	2.27838e-14	-2.23141	8.94709e-14	-1.28035	0.000280295	-1.89106	1.8825e-09	419.875	308.244	87.0767	63.7642	134.597	96.6749	97.7744	106.799	181.211	123.942
AT1G09350	0.178522	0.999947	-2.74915	2.13872e-09	-4.22299	0	-0.273311	0.825012	-0.849085	0.0911899	-0.99069	0.0555457	-0.613461	0.329881	0.926385	0.120818	1.31307	0.00802043	44.0912	52.2035	7.51723	2.29703	42.1433	24.6149	25.7607	37.7808	88.7722	131.999
AT1G09360	-1.27254	0.999947	-1.35266	0.847213	-1.17891	0.849906	-1.33939	0.813422	-1.18244	0.839554	-1.40758	0.833685	-1.46669	0.812122	-1.37201	0.895954	-1.34875	0.844398	0.148124	0	0	0	0	0	0	0	0	0
AT1G09370	#N/A	#N/A	#N/A	#N/A	#N/A	#N/A	#N/A	#N/A	#N/A	#N/A	#N/A	#N/A	#N/A	#N/A	#N/A	#N/A	#N/A	#N/A	0	0	0	0	0	0	0	0	0	0
AT1G09380	-0.0515316	0.999947	-0.131656	0.9998	1.27685	0.819674	1.09136	0.901704	1.23213	0.836375	-0.186575	0.999994	-0.245688	0.99971	-0.151004	0.999966	-0.127749	0.999788	0	0	0	0.0544541	0.0524244	0.051705	0	0	0	0
AT1G09390	-2.21786	5.72834e-06	-3.37468	1.84627e-13	-4.65734	6.16904e-15	-2.90998	3.89135e-12	-3.77106	5.56988e-15	-2.70479	2.86669e-11	-2.39032	1.16269e-09	-1.86384	2.62954e-05	-2.59471	6.78945e-10	13.9038	3.06948	1.5015	0.509375	2.02285	0.967318	2.48015	3.2196	4.48763	2.52011
AT1G09400	-1.27251	0.999947	1.74798	0.340151	0.711252	0.917329	-1.33937	0.813592	1.09895	0.672211	-0.180191	0.999994	0.837371	0.897484	0.222784	0.999966	1.05435	0.743417	0.0710544	0	0.40559	0.144474	0	0.20577	0.0721481	0.210732	0.108325	0.225719
AT1G09410	-1.52153	0.214654	-1.0829	0.201715	-1.97183	0.0230503	-1.94421	0.0211922	-1.60919	0.0465614	-1.78466	0.0337914	-1.39674	0.0854784	-1.65969	0.101059	-1.83581	0.034697	0.912032	0.30366	0.452698	0.201568	0.232865	0.267948	0.281848	0.392013	0.302268	0.251936
AT1G09415	-1.83267	0.0017416	-1.77543	8.60826e-05	-2.24046	2.94621e-06	-3.03712	3.29252e-08	-2.39653	8.31307e-07	-3.50222	1.01106e-08	-3.04696	1.56954e-08	-3.83598	3.11279e-06	-3.06086	1.0072e-07	11.1554	3.14211	3.51322	2.21607	1.38048	1.98042	1.04158	1.52113	0.781927	1.35776
AT1G09420	0.355329	0.996142	2.00089	3.92926e-05	1.83684	0.000168978	1.63211	0.0012374	1.09091	0.0521332	1.64779	0.00128725	0.746218	0.296151	0.427421	0.788414	0.564885	0.514102	0.559908	0.743197	2.55684	2.01127	1.9363	1.18908	2.0846	1.14395	0.853604	0.909096
AT1G09421	#N/A	#N/A	#N/A	#N/A	#N/A	#N/A	#N/A	#N/A	#N/A	#N/A	#N/A	#N/A	#N/A	#N/A	#N/A	#N/A	#N/A	#N/A	0	0	0	0	0	0	0	0	0	0
AT1G09430	-0.767643	0.000760038	1.45712	0	1.79402	0	1.47984	0	1.7389	0	0.997118	3.87984e-09	1.22272	2.36348e-13	1.13102	1.81626e-09	1.25937	3.49626e-13	38.1548	23.1646	114.974	129.748	115.431	123.904	88.2485	106.79	93.2091	99.8685
AT1G09440	-0.960755	0.106398	-1.80943	5.72623e-05	-2.60909	1.98662e-07	-2.72785	5.69333e-08	-2.59872	1.43492e-07	-1.41193	0.000983038	-1.23023	0.00390617	-1.54919	0.00225412	-1.88425	4.22452e-05	5.27221	2.7454	1.62511	0.803993	0.825627	0.814296	2.24841	2.65816	2.00943	1.50734
AT1G09450	0.432883	0.999947	-0.673564	0.981686	0.50858	0.977027	-1.99108	0.528297	-0.64056	0.95889	0.269688	0.999994	-2.11838	0.535636	-2.0237	0.67566	-0.0520013	0.999788	0.0801396	0.122739	0.045745	0.12221	0	0.03868	0.12206	0	0	0.08486
AT1G09460	2.86695	0.0451327	1.52846	0.342892	1.3717	0.397944	3.25581	0.00406275	3.26894	0.00333511	0.612236	0.9696	2.05033	0.139559	0.795039	0.877769	1.81829	0.211731	0.132995	1.32398	0.53141	0.405625	1.75728	1.66897	0.270084	0.854608	0.304134	0.633729
AT1G09470	-1.39281	0.499539	-3.82997	0.0962651	-3.65621	0.0820166	-2.60671	0.0714674	-3.65974	0.0720216	-2.65749	0.0776418	-2.73436	0.0677691	-1.51551	0.319494	-3.82606	0.0865563	0.529696	0.180281	0	0	0.0576044	0	0.0597611	0.0581839	0.179454	0
AT1G09480	0.378437	0.999947	0.752306	0.515393	0.670031	0.566346	0.468541	0.813422	1.27632	0.106576	-1.55457	0.245976	-1.29092	0.335511	-1.50881	0.369247	-1.07515	0.450455	0.68097	0.927065	1.2957	1.07692	1.03678	1.6799	0.230484	0.299202	0.230704	0.32048
AT1G09483	#N/A	#N/A	#N/A	#N/A	#N/A	#N/A	#N/A	#N/A	#N/A	#N/A	#N/A	#N/A	#N/A	#N/A	#N/A	#N/A	#N/A	#N/A	0	0	0	0	0	0	0	0	0	0
AT1G09490	0.46917	0.39574	-0.748397	0.025297	-1.29964	3.12558e-05	0.168653	0.865906	0.0987241	0.999986	-0.875261	0.00802179	-1.01493	0.00175642	-0.714174	0.0718082	-0.389654	0.374339	23.1177	32.8638	14.9508	8.93845	27.3804	24.7493	14.4213	13.0682	16.0285	18.4898
AT1G09500	3.87023	0.00499765	4.53591	3.16804e-05	3.0056	0.00816536	6.54815	5.46567e-10	5.86885	2.39201e-08	2.17039	0.0966233	1.04974	0.615592	3.33683	0.0101031	4.34535	0.000155635	0.540895	9.11256	16.0551	4.44917	56.1164	35.0305	3.19547	1.40973	6.29708	12.0279
AT1G09510	-0.0515316	0.999947	-0.131656	0.9998	0.0420972	0.999326	2.5262	0.326313	1.23206	0.836375	-0.186575	0.999994	-0.245688	0.99971	-0.151004	0.999966	-0.127749	0.999788	0	0	0	0	0.305015	0.0752072	0	0	0	0
AT1G09520	0.623332	0.0842596	0.788361	0.00248643	0.646723	0.0152585	0.49176	0.0908805	0.802317	0.00149137	0.444528	0.154269	0.350389	0.321394	0.307938	0.498279	0.646596	0.0202042	7.67657	12.1064	14.5775	11.6679	11.6793	12.9864	11.9622	11.6465	10.5445	12.9577
AT1G09530	-0.599855	0.279983	1.01168	0.000712513	-0.225165	0.717861	-0.244809	0.680925	-0.390254	0.34294	1.66261	2.80163e-09	1.11745	0.000162449	-0.0599246	0.999966	-0.990791	0.00664629	5.2049	3.50752	11.6465	4.31788	4.60524	3.89892	18.8992	13.5019	5.71326	2.77779
AT1G09540	-0.0515316	0.999947	-0.131656	0.9998	2.72319	0.254182	1.74008	0.622163	1.23212	0.836375	-0.186575	0.999994	-0.245688	0.99971	2.18258	0.509685	-0.127749	0.999788	0	0	0	0.227995	0.109748	0.0541211	0	0	0.170949	0
AT1G09550	-0.0515316	0.999947	-0.131656	0.9998	2.38124	0.359172	-0.118386	0.999906	0.0385679	0.999986	-0.186575	0.999994	-0.245688	0.99971	-0.151004	0.999966	-0.127749	0.999788	0	0	0	0.206574	0	0	0	0	0	0
AT1G09560	-0.303918	0.822122	2.34984	5.93192e-14	2.64458	0	2.31273	1.61941e-13	2.48902	1.16569e-15	1.21877	0.000294181	1.64565	4.40186e-07	1.78345	9.12027e-07	1.76933	1.46224e-07	58.8439	49.2946	321.234	356.129	301.318	327.908	159.061	208.981	220.877	217.424
AT1G09570	-0.5585	0.0967715	-0.795115	0.000803215	-1.58813	3.66235e-12	-0.768027	0.00117881	-1.34142	3.7217e-09	-0.21624	0.591013	-0.297424	0.362309	-0.774616	0.00481279	-0.843551	0.000650626	20.2453	14.3781	13.2967	6.77899	13.3746	8.1518	20.4901	20.5999	13.5765	12.5422
AT1G09575	-0.00704013	0.999947	0.328362	0.852102	1.91896	6.73235e-05	0.751793	0.255247	1.71032	0.000502882	-1.45127	0.086087	-0.51644	0.673797	-0.134219	0.999966	0.372721	0.796987	1.31229	1.3399	1.83107	4.96591	2.42608	4.29295	0.518189	1.0811	1.33376	1.85278
AT1G09580	-1.12419	0.0439205	-0.313837	0.594932	-0.54351	0.205776	-0.503116	0.255247	-0.869313	0.0294083	0.0632012	0.999994	0.146176	0.99971	-0.631996	0.218132	-0.392496	0.453366	6.01856	2.79327	5.3094	3.98644	4.55187	3.16899	7.22233	7.93323	4.30973	4.92465
AT1G09590	0.989673	1.92101e-06	0.23265	0.339313	0.37573	0.0548587	0.810537	3.96156e-06	0.853087	7.77923e-07	0.188427	0.521747	0.293217	0.198548	0.874159	1.04556e-05	0.787957	2.03987e-05	82.0883	163.513	103.872	100.579	146.871	140.275	104.792	115.982	166.019	148.097
AT1G09600	0.341778	0.999947	-1.35265	0.847213	-1.17889	0.849906	-1.33938	0.813422	-1.18242	0.839554	-1.40757	0.833685	-0.256903	0.99971	-1.37199	0.895954	-1.34874	0.844398	0.0391544	0.0599675	0	0	0	0	0	0.0387079	0	0
AT1G09610	0.496316	0.999947	-1.46181	0.503845	-2.61884	0.285147	0.140185	0.999906	-0.784704	0.765726	-1.62013	0.442131	0.0127085	0.99971	0.371259	0.999966	-1.50781	0.478185	0.284699	0.436035	0.0812555	0	0.348311	0.137412	0.0722704	0.351815	0.434036	0.0753672
AT1G09620	0.363012	0.101497	0.291473	0.0959634	0.167413	0.421612	0.345194	0.0370132	0.144318	0.530872	0.388218	0.0194835	0.526611	0.000802978	0.296566	0.150594	0.4138	0.0143847	33.6622	43.7758	44.9767	36.0816	45.6527	35.7202	49.6544	57.0932	46.604	47.3355
AT1G09625	#N/A	#N/A	#N/A	#N/A	#N/A	#N/A	#N/A	#N/A	#N/A	#N/A	#N/A	#N/A	#N/A	#N/A	#N/A	#N/A	#N/A	#N/A	0	0	0	0	0	0	0	0	0	0
AT1G09630	-0.592275	0.170575	0.812338	0.00191243	1.84614	2.12115e-15	0.352467	0.289013	1.43466	1.74933e-09	-0.176213	0.831459	0.158907	0.86895	0.058896	0.999966	0.154762	0.873253	16.654	11.1077	32.3012	58.2578	23.3109	43.0432	16.8194	22.5717	19.3835	20.1001
AT1G09640	0.728215	0.000627474	0.896733	1.02804e-07	1.21385	1.10155e-13	1.01249	1.30309e-09	1.17916	6.11135e-13	0.76203	1.09704e-05	0.958107	1.70189e-08	1.04406	3.57396e-08	1.18131	1.161e-11	92.2211	154.285	186.688	203.78	199.711	202.029	176.164	213.469	212.141	221.417
AT1G09645	-0.683991	0.0560156	1.01285	2.71352e-06	1.83745	0	0.674697	0.00323401	1.15828	2.89496e-08	0.523739	0.0350641	0.488703	0.0545169	0.558841	0.0433219	0.288958	0.372263	18.676	11.9895	41.7487	65.6013	33.0557	40.9145	31.1138	31.2877	30.8593	24.7498
AT1G09650	-1.27252	0.999947	-1.35265	0.847213	0.0558437	0.999326	-1.33938	0.813422	0.0111425	0.999986	-1.40757	0.833685	0.391693	0.99971	0.222776	0.999966	-0.0680144	0.999788	0.0568243	0	0	0.05777	0	0.0548534	0	0.112352	0.086631	0.0601714
AT1G09660	-0.104546	0.999947	-1.60626	1.44569e-07	-2.24335	1.54521e-11	-1.04876	0.000261134	-1.40639	1.48739e-06	-0.557499	0.0725304	-0.850306	0.00340475	-0.382554	0.358941	-0.419843	0.223209	10.4839	9.96928	3.74845	2.10825	5.5252	3.83681	8.13017	6.83362	9.04539	8.35656
AT1G09665	#N/A	#N/A	#N/A	#N/A	#N/A	#N/A	#N/A	#N/A	#N/A	#N/A	#N/A	#N/A	#N/A	#N/A	#N/A	#N/A	#N/A	#N/A	0	0	0	0	0	0	0	0	0	0
AT1G09680	-0.534407	0.626624	-0.40998	0.579513	-0.185481	0.954168	-1.03656	0.0460132	-1.29255	0.0124505	-1.39867	0.00824501	-0.894433	0.0957081	-1.08729	0.0841633	-0.997772	0.0670384	2.30225	1.62198	1.8924	1.96608	1.17173	0.888962	0.981832	1.45664	1.19336	1.21893
AT1G09690	0.420983	0.0366507	0.0714827	0.941371	0.113933	0.672411	0.400925	0.00999213	0.314465	0.0492625	0.268452	0.133156	0.255977	0.162782	0.404008	0.0259037	0.336478	0.0497782	135.883	184.048	155.002	140.844	191.262	162.254	186.176	190.561	200.917	180.796
AT1G09700	0.474676	0.188959	0.341959	0.25622	0.134666	0.846752	0.254635	0.457886	0.412304	0.117909	0.681109	0.00444945	0.758428	0.00115437	0.607882	0.0286327	0.64802	0.00866184	6.31887	8.99192	8.80428	6.72753	8.08379	8.16497	11.6198	12.7396	10.7712	10.6425
AT1G09710	-0.252389	0.949394	-1.78381	8.52894e-05	-2.12936	6.95607e-06	-1.34555	0.0013754	-2.13143	5.0212e-06	-0.671424	0.136801	-0.730933	0.0975583	-1.03536	0.0375927	-0.810207	0.0683181	2.97034	2.55896	0.932534	0.641701	1.27191	0.645146	2.14894	2.12893	1.64155	1.80855
AT1G09720	#N/A	#N/A	#N/A	#N/A	#N/A	#N/A	#N/A	#N/A	#N/A	#N/A	#N/A	#N/A	#N/A	#N/A	#N/A	#N/A	#N/A	#N/A	0	0	0	0	0	0	0	0	0	0
AT1G09730	0.0430181	0.999947	0.64673	0.000228543	0.779622	3.66415e-06	0.677127	9.20061e-05	0.726392	1.82105e-05	0.722443	3.12226e-05	0.570875	0.00157826	0.743649	0.000128844	0.552504	0.00310383	9.82237	10.4849	17.2168	16.6179	17.4065	15.8268	18.8138	17.5081	18.3401	15.7065
AT1G09740	-0.588327	0.317835	1.47092	1.47947e-08	1.70054	1.23393e-11	0.172904	0.844819	0.909745	0.00107116	1.32203	5.43374e-07	0.988438	0.000396506	0.790627	0.0164941	-0.00642557	0.999788	6.97395	4.73017	21.3828	22.1816	8.48342	12.7909	20.1311	16.5466	13.5179	7.49023
AT1G09750	-1.88171	6.23361e-05	-6.02735	0	-5.2872	0	-5.0858	0	-6.04574	0	-5.30971	0	-5.56982	0	-4.87407	0	-5.3126	0	70.095	19.645	1.21523	1.7856	2.29206	1.02755	2.05362	1.78895	2.51537	1.91618
AT1G09760	0.536716	0.0777572	0.331707	0.217958	-0.132481	0.819674	0.345996	0.182986	0.0456042	0.999986	0.471242	0.051962	0.555832	0.0168133	0.3769	0.21284	0.547531	0.0218363	20.3261	29.9417	27.7976	17.7943	27.6998	20.5068	32.1051	35.9325	30.2348	31.463
AT1G09770	0.298595	0.356749	0.702281	9.70315e-05	0.627298	0.000475465	0.776012	1.25181e-05	0.7968	5.27e-06	0.92995	1.4373e-07	0.847701	2.14646e-06	0.856076	2.08268e-05	0.703327	0.000205933	32.7758	41.7369	58.4309	49.56	60.1242	54.4634	72.2285	69.7563	66.2459	57.4702
AT1G09780	0.111838	0.978565	1.26215	3.72637e-15	1.13221	1.2974e-12	0.986024	1.3534e-09	1.0447	7.52166e-11	1.60882	0	1.56946	0	1.30748	5.00188e-13	1.26419	6.13393e-14	63.8137	69.4644	165.522	132.79	137.476	126.171	217.281	224.059	173.937	163.254
AT1G09790	#N/A	#N/A	#N/A	#N/A	#N/A	#N/A	#N/A	#N/A	#N/A	#N/A	#N/A	#N/A	#N/A	#N/A	#N/A	#N/A	#N/A	#N/A	0	0	0	0	0	0	0	0	0	0
AT1G09794	-0.45831	0.807343	0.337576	0.706397	0.527182	0.344557	0.627982	0.227722	0.416762	0.517744	-0.0893755	0.999994	0.411673	0.580871	0.287317	0.861943	0.364939	0.658607	6.16961	4.57216	8.63388	8.70027	10.3239	8.06891	6.66874	9.83749	8.49558	8.64044
AT1G09795	-0.22467	0.391138	-0.601795	3.13625e-05	-0.974909	6.78706e-12	-0.914852	1.30009e-10	-1.14435	1.16569e-15	-0.419084	0.00533196	-0.51158	0.000484183	-0.69378	2.35795e-05	-0.655781	1.08383e-05	52.7961	46.4121	38.2641	26.1334	30.1478	23.2097	45.4522	44.1979	36.571	36.0778
AT1G09800	0.810753	0.176581	-1.34689	0.0193672	-1.53876	0.0075659	-0.727194	0.199422	0.230718	0.839554	-1.38567	0.0134402	-0.695856	0.239938	-0.87141	0.200073	-1.00031	0.0785516	2.21323	4.01412	0.930888	0.710547	1.42513	2.53003	0.946231	1.6122	1.33191	1.1718
AT1G09810	0.680381	0.0877788	0.297014	0.505474	0.196581	0.75326	0.156607	0.887405	0.436024	0.192983	-0.185959	0.845607	-0.105464	0.99971	0.214489	0.820071	0.195988	0.804868	4.6843	7.68158	6.26606	5.1952	5.69621	6.12047	4.70837	5.09865	5.98725	5.76188
AT1G09812	1.57229	0.61413	-1.35267	0.847213	-1.17892	0.849906	0.519062	0.999906	0.655141	0.9533	-1.40759	0.833685	-0.257065	0.99971	0.222972	0.999966	-1.34877	0.844398	0.217019	0.997133	0	0	0.424814	0.418984	0	0.214544	0.330854	0
AT1G09815	0.697257	0.0555659	1.21228	1.59428e-06	1.78852	3.78827e-14	1.13803	6.99202e-06	1.40121	8.552e-09	0.754306	0.00667322	0.537099	0.0814934	1.10483	0.000102698	1.35372	1.01337e-07	12.2533	20.5261	31.6205	41.3944	29.7324	32.0351	23.847	21.1988	29.3832	34.465
AT1G09820	-0.035644	0.999947	-0.133835	0.9998	-0.37616	0.560065	-0.590604	0.267891	-0.529314	0.324815	-0.69829	0.18609	-0.389105	0.584204	-0.21747	0.947336	-0.462083	0.464367	1.9348	1.9352	1.93837	1.44515	1.39128	1.29595	1.36318	1.7566	1.86613	1.50522
AT1G09830	0.467551	0.113375	-0.0332042	0.9998	-0.15861	0.66889	-0.272088	0.315312	-0.19581	0.529253	-0.208661	0.54328	-0.0838957	0.99971	-0.239876	0.518769	-0.316209	0.245393	20.8323	28.9598	22.1759	17.8877	18.5987	17.3017	20.3908	23.1459	20.0287	17.5382
AT1G09840	-0.777095	0.00326522	-0.747935	0.000359765	-1.14788	2.76482e-08	-1.39058	3.47467e-11	-1.7658	0	-0.521402	0.0171853	-0.701343	0.000840964	-1.33555	3.21878e-08	-1.30356	1.83527e-09	16.0486	9.53657	10.4513	7.00857	6.56596	4.57961	12.758	11.6518	7.11964	6.94669
AT1G09850	-0.35346	0.320087	-0.526252	0.0168049	-1.01487	9.01406e-07	-1.29307	6.49328e-10	-1.37704	4.41051e-11	-0.230913	0.446134	-0.402481	0.0898034	-1.02717	1.86358e-05	-1.08603	5.39145e-07	25.7394	20.4175	19.4339	12.302	11.2412	9.5526	25.1464	22.8607	14.2267	12.9219
AT1G09860	-0.0515316	0.999947	1.19923	0.877018	0.0420972	0.999326	1.09136	0.901704	1.23214	0.836375	-0.186575	0.999994	0.963996	0.99971	1.44402	0.824221	1.15306	0.897582	0	0	0.074097	0	0.0635251	0.0626533	0	0.0641642	0.0989494	0.0687275
AT1G09870	0.384336	0.293346	0.733615	0.000682724	0.895675	1.38449e-05	0.359218	0.159467	0.459307	0.0464714	0.822244	0.000115904	0.48242	0.04469	0.375029	0.213902	0.288029	0.337289	12.5434	16.8571	22.9799	22.7321	18.0028	16.5593	25.3723	20.8306	18.2915	16.2747
AT1G09880	-2.38658	0.699423	-0.0248859	0.9998	1.07799	0.529603	-2.45364	0.386194	-0.472792	0.999986	-0.185223	0.999994	-0.281051	0.99971	-0.118544	0.999966	-0.531049	0.999788	0.13289	0	0.151711	0.315236	0	0.0855204	0.134935	0.131374	0.135064	0.0938115
AT1G09890	0.333644	0.999947	-0.0595728	0.9998	-0.269043	0.999326	0.11964	0.999906	-0.222669	0.999986	-0.779791	0.518278	-0.866268	0.447245	-0.185284	0.999966	-0.242589	0.999788	0.619172	0.812829	0.656377	0.494589	0.735874	0.512312	0.404166	0.3935	0.606827	0.56198
AT1G09900	0.544902	0.211431	-1.34295	1.25477e-05	-2.40428	1.19069e-12	-0.48468	0.153211	-1.15961	0.000106516	-0.58712	0.0776314	-0.21059	0.75873	-0.319307	0.54104	-0.439675	0.239197	11.0767	16.5351	4.69537	1.99562	8.00515	4.82741	8.35232	11.2276	10.2603	8.56175
AT1G09910	-0.518576	0.185362	0.570532	0.0203158	0.430704	0.0935343	-0.165389	0.760712	-0.582379	0.0275026	0.813067	0.000401481	0.355783	0.22791	-0.277251	0.523913	-0.441231	0.139451	7.29335	5.23964	12.0603	9.59328	7.02797	4.71779	14.8494	11.2612	6.87774	5.77231
AT1G09920	-0.050217	0.999947	0.501491	0.0345621	0.903164	1.38455e-05	0.60179	0.00731829	0.899049	1.47325e-05	0.267547	0.394451	0.543777	0.0206635	0.737565	0.00280025	0.249089	0.454354	19.4348	19.268	30.1115	35.5473	31.9295	35.679	26.87	33.3658	35.7138	24.8977
AT1G09930	-2.70238	0.597247	1.62245	0.185422	3.4208	0.000258323	1.91367	0.0866649	3.74954	4.71918e-05	-2.83751	0.305293	-1.69608	0.473312	2.21549	0.0609058	1.69294	0.165692	0.152356	0	0.565288	1.81998	0.782871	2.38992	0	0.0376546	0.871024	0.645321
AT1G09932	0.516441	0.327937	4.02761	0	5.15191	0	3.33421	0	4.92315	0	1.48198	4.11056e-07	2.31899	0	2.40002	1.58185e-14	2.41699	0	15.7864	23.2234	278.871	543.91	171.925	446.338	50.9706	87.2723	89.5123	93.1857
AT1G09935	-0.0515316	0.999947	3.74017	0.0819918	6.7023	0.000226842	2.80133	0.247204	6.15144	0.000817547	2.14223	0.500976	-0.245688	0.99971	-0.151004	0.999966	1.15306	0.897931	0	0	1.23985	9.07819	0.590528	6.17369	0.367582	0	0	0.127778
AT1G09940	0.137218	0.999947	2.12531	0	3.35039	0	1.39247	1.23034e-08	2.63651	0	0.543859	0.0649886	0.930469	0.000363341	1.04782	0.000262826	0.974037	0.000262534	9.25676	10.344	43.8588	90.7963	26.3247	54.1128	15.3293	20.4233	20.2903	19.7723
AT1G09950	2.26101	0.00996979	2.64096	0.000209438	1.38382	0.107402	2.92917	2.23391e-05	1.40546	0.0959579	4.42799	1.32368e-11	4.15505	3.29688e-10	3.98687	6.18371e-09	3.93153	3.81753e-09	0.490669	2.63022	3.64107	1.33023	4.5623	1.34201	13.369	11.5609	9.35058	8.91931
AT1G09960	0.232365	0.999947	0.361201	0.769413	0.634725	0.326101	0.388918	0.698406	0.260766	0.887148	0.882703	0.13409	0.72759	0.264145	0.0369256	0.999966	0.37561	0.753255	1.02111	1.23808	1.45717	1.55716	1.49911	1.19105	2.20326	2.06099	1.16754	1.44167
AT1G09970	1.26315	4.73504e-09	3.27633	0	2.9537	0	2.89908	0	2.90113	0	3.03007	0	2.54309	0	2.62323	0	2.71293	0	44.5748	109.414	464.343	329.161	345.139	321.235	410.641	299.514	297.075	310.091
AT1G09980	0.0829709	0.999947	0.412636	0.0323489	0.750712	9.34736e-06	0.590195	0.000857298	0.618295	0.000361048	0.153104	0.657409	0.131762	0.76334	0.493893	0.019279	0.553573	0.00303118	9.19887	10.0168	13.5066	15.1361	15.1704	13.8587	11.7701	12.1165	14.3483	14.6674
AT1G09995	-0.700269	0.756211	0.759696	0.302503	1.63557	0.00196995	0.571098	0.506358	0.860023	0.1847	0.290285	0.962947	-0.175495	0.99971	-0.620099	0.682175	-0.123737	0.999788	1.74005	1.066	3.31083	5.42495	2.83845	3.13543	2.47356	1.83488	1.23796	1.71971
AT1G10000	-2.26545	0.34141	-0.869922	0.598703	-2.5512	0.10129	-0.83627	0.60129	-1.18814	0.377439	-0.828842	0.641868	-2.19624	0.124491	-2.39813	0.205913	-0.907406	0.586019	0.920902	0.141042	0.525666	0.0936228	0.540799	0.355585	0.561047	0.18208	0.140395	0.487573
AT1G10010	1.56271	0.888882	-0.131656	0.9998	0.0420972	0.999326	-0.118386	0.999906	0.0385679	0.999986	-0.186575	0.999994	-0.245688	0.99971	-0.151004	0.999966	-0.127749	0.999788	0	0.0900772	0	0	0	0	0	0	0	0
AT1G10020	-0.483849	0.541673	-1.15467	0.00388239	-0.442544	0.349305	-1.01097	0.01088	-0.79526	0.0468396	-4.111	2.13742e-12	-2.44272	8.66635e-09	-1.08663	0.0198235	-1.32059	0.00131678	6.16296	4.62183	3.154	4.53711	3.53599	3.56953	0.388417	1.38661	3.23989	2.7004
AT1G10030	-1.22777	0.0906825	-0.768582	0.16648	-1.1871	0.0216906	-1.90485	0.000508266	-1.54586	0.00315189	-0.812278	0.137406	-0.548912	0.385058	-1.09659	0.078535	-0.87769	0.110882	5.99094	2.59684	3.87139	2.52819	1.65952	1.96409	3.90241	4.91689	3.10192	3.47115
AT1G10040	0.104716	0.999947	1.72688	0.000295629	2.76022	2.20979e-10	1.7163	0.000292782	2.565	5.13737e-09	-1.06846	0.153191	0.320213	0.853664	1.42323	0.0102882	1.79045	0.00022087	1.2402	1.3676	4.53073	8.32154	4.32128	7.231	0.654831	1.81456	3.55458	4.7277
AT1G10050	0.192994	0.921657	1.79039	7.1865e-14	2.01613	0	1.22689	8.035e-07	1.77452	7.27403e-14	0.297516	0.456956	0.445651	0.166336	1.05594	0.000235226	0.835984	0.0023408	4.55034	5.33636	17.0984	17.7377	11.7831	14.8342	6.36293	7.1204	10.1481	8.83827
AT1G10060	0.886507	0.0526716	-0.00248986	0.9998	-0.263723	0.68227	1.00979	0.00299977	1.30963	4.89217e-05	0.239967	0.788172	0.386068	0.455452	1.28401	0.0005734	1.5088	7.15968e-06	4.99461	9.82674	5.61429	4.14031	10.6418	12.9436	6.82701	8.20409	13.0618	15.7037
AT1G10070	-1.24707	0.41859	1.1467	0.0743124	0.916646	0.175185	1.44186	0.0135428	1.73013	0.0016085	0.570531	0.569877	0.0612769	0.99971	0.654712	0.528846	0.831187	0.272188	0.71906	0.293676	1.80599	1.36458	2.20518	2.40629	1.31423	0.900423	1.31549	1.37055
AT1G10090	0.234493	0.559846	-0.317812	0.147509	-0.888889	1.34879e-06	0.04877	0.999906	-0.62306	0.000862314	0.443281	0.0260141	0.287522	0.214377	0.154367	0.734608	0.451422	0.0271249	25.9463	31.7376	23.1302	13.7319	28.6716	16.939	40.7933	38.8607	32.0321	38.8739
AT1G10095	-0.0973401	0.999947	0.535136	0.341291	-0.226603	0.894864	0.106167	0.999906	-0.196241	0.9533	0.692215	0.1634	0.649404	0.205114	0.0325121	0.999966	-0.491235	0.512067	1.78338	1.7071	2.86308	1.47312	2.07276	1.50634	3.33873	3.36081	2.03913	1.35731
AT1G10100	-0.0515316	0.999947	1.19913	0.877018	0.0420972	0.999326	-0.118386	0.999906	0.0385679	0.999986	-0.186575	0.999994	-0.245688	0.99971	-0.151004	0.999966	-0.127749	0.999788	0	0	0.196077	0	0	0	0	0	0	0
AT1G10110	0.834913	0.893798	0.360469	0.9998	2.04345	0.0658995	0.728533	0.792293	2.06645	0.0599451	-0.622174	0.97631	0.954901	0.648878	0.741226	0.848814	1.19198	0.455994	0.186498	0.380844	0.283883	0.884809	0.365069	0.900148	0.126246	0.491656	0.379099	0.526622
AT1G10120	-0.803862	0.328988	-1.33672	0.0125882	-1.69962	0.00177516	-1.2452	0.0159266	-2.7897	2.33439e-05	-0.972885	0.0673354	-1.02469	0.0512162	-1.78227	0.00612895	-1.78717	0.00150483	2.05037	1.2078	0.900296	0.601296	0.926214	0.266438	1.20111	1.2084	0.661242	0.626291
AT1G10130	-0.00762104	0.999947	0.274276	0.209305	0.175299	0.501072	-0.195255	0.457055	-0.222019	0.343148	-0.0594801	0.999994	-0.0803205	0.99971	-0.367379	0.135783	-0.349286	0.11168	11.2288	11.3541	14.9143	12.2994	10.5174	9.27752	12.3088	12.6524	9.75582	9.40985
AT1G10140	0.649209	0.300828	3.30946	0	3.65985	0	2.88784	0	3.28242	0	3.39789	0	3.05233	0	2.73702	4.27526e-15	2.76936	0	5.39671	8.78198	58.9151	66.6384	42.5863	52.2039	65.9857	52.129	40.7947	38.8116
AT1G10150	-0.338165	0.646138	-0.802614	0.0110381	-0.410331	0.25113	-1.00672	0.000988125	-0.584051	0.0698598	-1.03342	0.000826574	-0.733218	0.0243895	-0.428652	0.342009	-0.665474	0.0515721	18.0071	14.4359	11.2424	13.015	10.0055	11.4526	9.90399	12.6559	14.2982	12.5629
AT1G10155	3.34646	0.00263282	0.897185	0.661941	0.929149	0.598957	3.06299	0.00170737	1.89179	0.0893449	-0.158512	0.999994	0.095248	0.99971	3.66371	0.000231172	3.47353	0.000326421	0.45398	5.79415	1.03656	0.923071	5.03576	1.89902	0.460968	0.598403	7.61322	6.73009
AT1G10170	0.987307	0.00147872	1.10489	7.3306e-06	1.89612	0	1.42677	2.93972e-09	1.77498	3.97291e-14	0.623158	0.0238723	0.412535	0.193774	1.7739	3.48815e-11	1.59662	1.92285e-10	10.9913	22.9732	26.4	39.9423	32.484	36.4903	19.6074	17.769	39.3617	36.8102
AT1G10180	-0.143192	0.999947	0.116545	0.943056	-0.377918	0.218139	0.207689	0.618542	-0.634494	0.0212726	0.260684	0.486596	0.426964	0.134541	0.336915	0.361912	0.150561	0.844398	5.50509	5.08968	6.55305	4.09516	6.76799	3.43476	7.60081	8.82716	7.88099	6.57581
AT1G10190	#N/A	#N/A	#N/A	#N/A	#N/A	#N/A	#N/A	#N/A	#N/A	#N/A	#N/A	#N/A	#N/A	#N/A	#N/A	#N/A	#N/A	#N/A	0	0	0	0	0	0	0	0	0	0
AT1G10200	-1.75584	9.03274e-11	-0.904457	6.16046e-05	-0.931325	2.6562e-05	-2.04378	0	-2.3671	0	-0.592656	0.0138889	-0.47509	0.0621634	-2.09013	0	-1.86627	2.75104e-15	72.1837	22.3989	43.8399	37.8229	19.504	13.87	56.2738	64.5119	19.5581	21.4635
AT1G10210	-0.8619	0.0394101	0.656666	0.017853	0.0162245	0.999326	-0.353825	0.341071	-0.135165	0.895147	0.0813295	0.999994	-0.0654892	0.99971	-0.40829	0.350072	-0.718033	0.0274453	5.50363	3.08384	9.60347	5.41327	4.68596	4.88082	6.67876	6.23709	4.63866	3.60092
AT1G10220	-0.0515316	0.999947	1.19923	0.877018	3.23118	0.140784	1.74002	0.622163	1.23214	0.836375	-0.186575	0.999994	-0.245688	0.99971	1.44392	0.824221	-0.127749	0.999788	0	0	0.0950263	0.507735	0.162936	0.0803502	0	0	0.126898	0
AT1G10230	0.570853	0.391339	0.79477	0.0452043	1.6684	2.82475e-07	0.982532	0.00709494	1.2032	0.000477301	-0.0748736	0.999994	0.75598	0.0616087	0.781947	0.0816421	1.01257	0.00665796	4.3643	6.68421	8.38507	13.6355	9.37659	9.86444	4.75574	8.83953	8.43867	9.5809
AT1G10240	0.457062	0.407265	-0.357131	0.460884	-1.20784	0.0015261	-0.0816704	0.999906	-0.755647	0.0407321	-0.663323	0.0874966	0.182821	0.869208	-0.368634	0.530538	0.32384	0.485294	2.78124	3.92336	2.38137	1.15334	2.82959	1.58967	2.00657	3.76251	2.39902	3.75884
AT1G10250	#N/A	#N/A	#N/A	#N/A	#N/A	#N/A	#N/A	#N/A	#N/A	#N/A	#N/A	#N/A	#N/A	#N/A	#N/A	#N/A	#N/A	#N/A	0	0	0	0	0	0	0	0	0	0
AT1G10270	1.18607	4.82327e-05	0.805583	0.00189943	1.04218	1.92093e-05	1.37191	7.65775e-09	1.29803	4.13655e-08	0.726618	0.00645069	0.739808	0.00544903	1.53676	3.86714e-09	1.55123	1.67801e-10	4.10787	9.3941	7.67694	8.00922	11.0703	9.58757	7.62798	7.84389	13.04	12.7814
AT1G10280	0.239125	0.954202	1.30318	5.83995e-05	2.03651	8.87369e-12	0.390964	0.418736	1.33043	2.68604e-05	-0.367974	0.551353	-0.106595	0.99971	0.478294	0.361946	0.655025	0.0986572	2.61212	3.18694	7.12667	10.4873	3.76991	6.41065	2.33765	2.93248	4.11728	4.4537
AT1G10290	0.436793	0.0506911	1.22027	0	1.85775	0	1.32375	0	1.72426	0	0.727502	5.38467e-06	0.77146	1.25538e-06	1.18353	5.06789e-12	1.28573	0	21.9625	30.7171	56.4145	77.4245	58.3421	69.9331	41.6587	44.2282	55.8046	58.6788
AT1G10300	-0.0515316	0.999947	-0.131656	0.9998	1.27683	0.819674	1.09164	0.901704	2.32001	0.377439	-0.186575	0.999994	-0.245688	0.99971	3.03249	0.226537	-0.127749	0.999788	0	0	0	0.0413682	0.0398263	0.117839	0	0	0.248141	0
AT1G10310	-0.37596	0.431462	-0.468583	0.107798	-0.46017	0.101822	-0.95336	0.000285746	-0.90811	0.000488242	-0.196545	0.697913	-0.310198	0.376422	-1.00271	0.00107951	-0.768189	0.00548305	20.7868	16.4178	16.601	14.7835	11.4042	10.7078	21.0122	19.9969	11.9372	13.2265
AT1G10320	0.129662	0.999947	0.211612	0.699054	-0.237705	0.604225	0.256092	0.549052	0.113247	0.965466	0.350016	0.348133	0.539581	0.0798728	0.365916	0.388957	0.0235335	0.999788	5.65079	6.39191	7.21009	4.69349	7.30198	5.77568	8.3254	9.78523	8.10811	6.14008
AT1G10330	0.148757	0.999947	-0.344962	0.975775	-0.483868	0.816114	-0.528844	0.774584	0.315154	0.942424	-1.10194	0.355852	-0.505242	0.823983	0.0496758	0.999966	0.0657707	0.999788	0.717831	0.824553	0.614625	0.486519	0.526932	0.866168	0.364441	0.591371	0.820773	0.823457
AT1G10340	0.00490289	0.999947	3.2866	0	3.90694	0	2.72384	0	3.5499	0	-0.261311	0.704978	0.486197	0.246411	0.878948	0.0238489	0.788645	0.0294708	12.8524	13.2528	135.929	185.387	94.8638	140.486	12.1458	20.3378	24.6381	24.6588
AT1G10350	-1.07402	0.00525302	-0.717635	0.0213223	-0.994254	0.000817387	-1.72219	2.18203e-08	-1.21681	3.94119e-05	-0.679786	0.031574	-0.755809	0.014982	-1.45119	3.60677e-05	-1.79593	2.40567e-08	13.2456	6.46293	8.63134	6.43508	4.41697	5.48787	9.46223	9.38633	5.27173	4.09602
AT1G10360	-0.00984231	0.999947	-2.92282	1.17599e-12	-2.53593	6.60334e-11	-1.64415	6.86742e-06	-2.58577	2.67943e-11	-2.91203	3.85953e-13	-2.73992	2.53271e-12	-1.36772	0.00127074	-1.21524	0.00156737	23.3347	23.9675	3.38281	3.95384	8.1567	3.84361	3.57288	4.11938	9.88185	11.0799
AT1G10370	2.02252	5.55572e-08	1.10813	0.000723216	1.03727	0.00138238	2.39457	5.7072e-15	2.26779	1.12016e-13	1.6784	1.30949e-07	1.85692	4.2836e-09	2.50438	6.53169e-13	2.80354	0	147.98	585.12	332.994	273.105	781.854	662.408	503.874	609.077	849.833	1065.07
AT1G10380	-0.310358	0.88794	-1.61856	0.000471432	-0.811745	0.0688399	-0.753199	0.0982557	-0.839925	0.0557752	-1.42614	0.00137523	-0.904688	0.0449743	-1.93646	0.000510351	-1.37331	0.00281484	5.31731	4.48953	1.94565	2.98012	3.40282	2.96128	2.28426	3.50445	1.55894	2.23777
AT1G10385	#N/A	#N/A	#N/A	#N/A	#N/A	#N/A	#N/A	#N/A	#N/A	#N/A	#N/A	#N/A	#N/A	#N/A	#N/A	#N/A	#N/A	#N/A	0	0	0	0	0	0	0	0	0	0
AT1G10390	0.550881	0.00301815	0.456947	0.00286442	0.593192	4.28776e-05	0.601469	4.01458e-05	0.771693	4.67989e-08	0.562944	0.000172697	0.536097	0.000393356	0.716607	1.18279e-05	0.706525	2.83268e-06	19.5953	29.4323	29.4297	28.6498	31.6528	32.0987	33.1541	33.5104	35.7401	34.716
AT1G10400	3.1704	0.313977	1.88057	0.597819	2.38215	0.376081	5.40149	0.00613594	5.13211	0.00864516	2.13231	0.523143	2.09087	0.541414	5.62919	0.00542116	5.95737	0.00235387	0	0.362084	0.134949	0.180262	1.96682	1.4834	0.18004	0.175289	2.25265	3.00408
AT1G10410	1.38764	2.19055e-10	2.60231	0	2.87139	0	2.65818	0	2.90161	0	2.85379	0	2.3702	0	2.66312	0	2.86235	0	15.5343	41.9096	103.427	110.55	102.721	113.747	128.538	94.6816	107.695	122.411
AT1G10417	-2.40334	0.241332	1.88057	0.00146118	3.35516	8.75938e-11	0.992283	0.173264	1.7528	0.00279866	0.337653	0.94445	0.925621	0.242049	0.755811	0.466619	1.61637	0.00942856	0.562979	0.0783853	2.39558	5.93161	1.25231	1.92679	0.831484	1.3155	1.09236	1.95101
AT1G10430	0.117563	0.999947	0.504956	0.0257499	0.959566	1.19152e-06	0.750608	0.000275126	1.07511	3.25234e-08	0.272336	0.354116	0.121477	0.899599	0.461162	0.0847368	0.569851	0.0117472	13.3103	14.7389	20.6887	25.1578	24.4647	27.3864	18.401	17.2358	20.2921	21.5055
AT1G10440	#N/A	#N/A	#N/A	#N/A	#N/A	#N/A	#N/A	#N/A	#N/A	#N/A	#N/A	#N/A	#N/A	#N/A	#N/A	#N/A	#N/A	#N/A	0	0	0	0	0	0	0	0	0	0
AT1G10450	1.11992	2.75279e-09	0.988436	1.36301e-09	1.00853	3.60978e-10	1.32196	0	1.38487	0	1.35724	0	1.43833	0	1.39198	0	1.41366	0	6.30314	14.0649	13.6769	12.2856	17.1185	15.9568	18.4588	20.4476	18.2642	18.0784
AT1G10455	-0.0515316	0.999947	-0.131656	0.9998	0.0420972	0.999326	-0.118386	0.999906	1.23206	0.836375	-0.186575	0.999994	-0.245688	0.99971	-0.151004	0.999966	-0.127749	0.999788	0	0	0	0	0	0.17663	0	0	0	0
AT1G10460	0.535008	0.932583	-1.66261	0.252947	-3.50004	0.107054	-1.80194	0.188332	-1.66593	0.215805	-1.05847	0.474781	-1.14359	0.422732	-3.69314	0.209031	-0.409985	0.949341	0.672563	1.03007	0.191955	0	0.164567	0.162309	0.341458	0.332446	0	0.534134
AT1G10470	0.524631	0.0126908	-0.433561	0.0142088	-0.923764	1.51746e-08	0.262731	0.175882	-0.112419	0.739981	-0.00243255	0.999994	-0.507227	0.00373556	0.33437	0.119574	0.536217	0.00199733	75.0277	109.764	61.1386	38.0377	98.4483	67.9109	85.4797	62.3853	106.449	116.067
AT1G10480	#N/A	#N/A	#N/A	#N/A	#N/A	#N/A	#N/A	#N/A	#N/A	#N/A	#N/A	#N/A	#N/A	#N/A	#N/A	#N/A	#N/A	#N/A	0	0	0	0	0	0	0	0	0	0
AT1G10490	1.16218	4.22827e-07	0.510639	0.0194256	0.113407	0.849906	0.849579	1.9442e-05	0.633111	0.00190802	0.285941	0.297074	0.490322	0.0290674	1.11726	2.96356e-07	0.972491	2.04163e-06	8.2828	18.1414	12.5247	8.33177	15.6788	12.0882	10.9844	13.2439	19.2244	16.824
AT1G10500	0.166061	0.686201	0.197272	0.334072	0.250753	0.153	0.0533987	0.999906	0.0583226	0.9998	0.168703	0.472584	-0.330742	0.0641561	-0.207324	0.411328	-0.238592	0.239319	70.2196	80.8489	87.7406	80.2489	77.4516	70.5568	90.609	66.4815	68.55	63.6586
AT1G10510	0.0200108	0.999947	-0.942196	1.60326e-06	-1.05847	5.09878e-08	-1.20243	8.46345e-10	-1.02043	1.2589e-07	-1.04412	8.22897e-08	-0.936702	1.42971e-06	-0.870668	0.000106734	-0.83565	3.72686e-05	18.8676	19.3244	10.6139	8.65754	8.67894	8.86151	10.3128	11.5081	11.4939	11.2097
AT1G10520	0.908512	0.6792	-0.199344	0.9998	0.863118	0.480347	0.886316	0.471732	0.662144	0.668778	0.84968	0.541818	0.264149	0.99971	0.777559	0.670926	1.09731	0.325142	0.316929	0.647196	0.301514	0.590707	0.672087	0.509895	0.69725	0.469972	0.644229	0.783061
AT1G10522	0.0970355	0.999947	-2.1629	1.05084e-10	-3.18101	0	-2.52532	2.20111e-13	-2.47075	5.05007e-13	-1.34028	1.68586e-05	-1.99158	5.40948e-10	-1.79382	1.2631e-06	-1.72867	1.55904e-07	17.7913	19.0849	4.27602	1.8307	3.24294	3.05937	7.97206	5.19818	5.92984	5.64414
AT1G10530	2.78686	0.427091	5.12794	0.0102108	3.61006	0.0942527	4.3257	0.0367921	2.33111	0.386349	6.3657	0.00107492	5.66718	0.00462597	4.38085	0.0431557	4.89936	0.0157892	0	0.38744	2.40666	0.685816	1.32051	0.244197	5.90789	3.75128	1.4141	1.8751
AT1G10540	1.56269	0.888882	1.19922	0.877018	0.0420972	0.999326	-0.118386	0.999906	0.0385679	0.999986	-0.186575	0.999994	-0.245688	0.99971	-0.151004	0.999966	-0.127749	0.999788	0	0.0659304	0.0491448	0	0	0	0	0	0	0
AT1G10550	-0.0514847	0.999947	-0.131634	0.9998	0.042103	0.999326	3.05099	0.202593	2.32211	0.391888	-0.186561	0.999994	-0.245654	0.99971	1.46078	0.829626	2.27888	0.448099	0	0	0	0	0.461806	0.227734	0	0	0.119888	0.249813
AT1G10560	-0.255377	0.999947	2.968	3.15353e-08	1.14224	0.0855345	1.70985	0.00405381	1.59547	0.00740868	2.49779	7.03817e-06	0.829114	0.3171	1.96305	0.0020062	0.889166	0.259589	0.492794	0.431283	4.46054	1.10935	1.75703	1.56302	3.3597	1.07874	2.14653	1.04364
AT1G10570	0.502498	0.144549	-0.268257	0.472593	-0.525779	0.0626951	0.0963264	0.989414	-0.45488	0.110717	0.381551	0.181667	0.291434	0.380165	0.477175	0.110971	0.20381	0.641525	5.99902	8.72517	5.46909	4.03666	6.92756	4.24948	8.98367	8.74657	9.34314	7.44919
AT1G10580	1.46784	0.000324473	0.870063	0.0154018	0.853537	0.0151115	2.73629	0	2.6071	0	0.957973	0.00770127	0.758659	0.0471909	3.05814	0	3.11164	0	14.7877	42.5044	29.2779	25.9076	101.314	91.32	32.6636	29.078	122.852	136.682
AT1G10585	4.64702	0	3.92631	0	3.65463	6.16904e-15	5.57725	0	5.81771	0	3.30544	6.08897e-12	2.92814	1.82496e-09	5.62458	0	5.72471	0	6.18033	160.576	100.669	74.6129	303.854	352.525	70.8231	51.6064	300.836	347.319
AT1G10586	-0.348781	0.999947	2.82025	0.04677	3.46176	0.00786254	3.40336	0.0104775	3.49588	0.00698447	1.72519	0.353833	0.742107	0.938802	3.30924	0.0247007	3.03309	0.0324376	0.217863	0.166836	2.23848	3.21159	3.09188	3.47007	1.10608	0.538446	2.98927	2.53766
AT1G10588	-0.0515316	0.999947	3.20352	0.166089	1.27687	0.820818	1.09153	0.902555	1.87611	0.551213	-0.186575	0.999994	-0.245688	0.99971	-0.151004	0.999966	-0.127749	0.999788	0	0	0.880994	0.130757	0.125883	0.24831	0	0	0	0
AT1G10590	0.115092	0.888882	1.25394	0	1.38751	0	0.786821	1.52466e-08	0.99789	1.48657e-13	0.843669	1.26004e-09	0.759344	6.76449e-08	0.652256	5.1616e-05	0.811224	2.06746e-08	66.5444	73.897	174.881	169.13	123.024	128.93	136.966	133.914	116.768	125.872
AT1G10600	-0.144761	0.999947	-0.578036	0.0379176	-1.32818	8.21385e-07	-0.55571	0.0427434	-0.973929	0.000190143	0.248177	0.509794	-0.337495	0.310431	-0.658827	0.0376332	-0.746768	0.00692713	16.1123	15.0208	11.8186	6.17234	11.656	7.96458	22.0508	15.159	11.5106	10.3027
AT1G10610	-2.45113	2.0862e-05	-0.980409	0.00655126	-1.03527	0.00340539	-1.79428	2.48646e-06	-2.18412	1.34973e-07	-0.464943	0.251742	-0.238707	0.728813	-1.8185	6.74856e-05	-2.00919	9.7678e-07	4.2061	0.761945	2.32346	1.97712	1.28371	0.873165	3.49015	4.24755	1.31005	1.10149
AT1G10620	#N/A	#N/A	#N/A	#N/A	#N/A	#N/A	#N/A	#N/A	#N/A	#N/A	#N/A	#N/A	#N/A	#N/A	#N/A	#N/A	#N/A	#N/A	0	0	0	0	0	0	0	0	0	0
AT1G10630	-0.0876293	0.999947	0.874835	2.31675e-08	1.23291	0	0.65854	4.37436e-05	0.857015	3.08102e-08	0.199191	0.407032	0.565197	0.000728704	0.554168	0.00341236	0.621529	0.000244555	36.7993	35.5182	74.8299	84.1561	62.5771	64.8276	48.4856	64.8784	61.1354	61.5627
AT1G10640	-3.59382	0.323766	-3.67394	0.116922	-3.50019	0.101279	-3.66067	0.0858824	-3.50372	0.0900146	-2.50147	0.107104	-1.9296	0.149434	-3.69329	0.201445	-2.3892	0.122977	0.37473	0	0	0	0	0	0.0475622	0.092614	0	0.0496003
AT1G10650	0.823012	0.0459219	-0.125521	0.9998	1.39189	1.24995e-06	0.81243	0.0103758	1.69323	1.67684e-09	0.122286	0.999994	0.144844	0.996161	1.12221	0.000942386	1.0765	0.000612909	6.47253	11.6719	6.4358	16.3445	12.0569	19.9534	8.0032	8.2564	15.7564	14.813
AT1G10652	#N/A	#N/A	#N/A	#N/A	#N/A	#N/A	#N/A	#N/A	#N/A	#N/A	#N/A	#N/A	#N/A	#N/A	#N/A	#N/A	#N/A	#N/A	0	0	0	0	0	0	0	0	0	0
AT1G10657	-0.881458	0.0906695	-3.08555	6.99699e-11	-4.24326	5.65369e-12	-2.80088	1.35344e-10	-3.27451	9.42071e-12	-1.54727	4.19749e-05	-1.64475	1.32353e-05	-2.10602	5.88173e-06	-1.95459	1.34535e-06	12.7751	6.94275	1.59959	0.586544	1.93605	1.19343	4.85396	4.72586	3.26698	3.40373
AT1G10660	0.848629	0.00180905	0.370725	0.176992	-0.236257	0.49951	0.0962834	0.977956	-0.268239	0.401246	0.786178	0.000472675	-0.0430482	0.99971	0.306006	0.395167	0.170283	0.746876	9.18129	16.9816	13.1164	7.54889	10.5575	7.45836	18.2377	10.6141	12.9264	11.1034
AT1G10670	-0.297968	0.169554	-0.0230728	0.9998	0.0829779	0.819674	-0.22468	0.180577	-0.0494656	0.999986	0.04129	0.999994	0.101735	0.768681	-0.156717	0.538642	-0.117094	0.674155	59.7207	49.8368	64.9978	61.6299	56.1018	55.7871	70.7394	76.5438	60.3274	59.6975
AT1G10680	-1.27251	0.999947	-1.35264	0.847213	0.0558417	0.999326	-1.33937	0.813422	0.0111354	0.999986	-1.40756	0.833685	-1.46667	0.812122	-1.37199	0.895954	-1.34873	0.844398	0.0227976	0	0	0.023177	0	0.0220069	0	0	0	0
AT1G10682	#N/A	#N/A	#N/A	#N/A	#N/A	#N/A	#N/A	#N/A	#N/A	#N/A	#N/A	#N/A	#N/A	#N/A	#N/A	#N/A	#N/A	#N/A	0	0	0	0	0	0	0	0	0	0
AT1G10690	-1.1109	0.212001	0.346889	0.729889	-0.123528	0.999326	0.0752385	0.999906	0.242309	0.87318	-1.05873	0.0868446	-0.649461	0.364035	-0.826139	0.290569	-0.849384	0.196487	5.63402	2.60873	7.77822	4.92856	6.41197	6.45046	3.05994	4.27448	3.59552	3.3298
AT1G10700	-0.49688	0.284436	1.58211	5.21917e-11	2.20655	0	0.400853	0.202668	1.33627	3.35451e-08	0.760223	0.00477797	0.436099	0.172994	-0.615779	0.0840645	-0.197727	0.752251	12.7252	9.15156	41.5613	56.7539	18.4114	31.3505	24.6624	20.2922	9.70004	11.7758
AT1G10710	-0.143128	0.999947	-1.05709	0.590931	-0.213332	0.999326	-0.750463	0.737425	0.425274	0.897381	-1.2424	0.501634	-1.97263	0.280628	0.385429	0.999966	-0.0378833	0.999788	0.239687	0.220257	0.109454	0.194941	0.140756	0.323923	0.0973506	0.0473907	0.365413	0.253805
AT1G10717	#N/A	#N/A	#N/A	#N/A	#N/A	#N/A	#N/A	#N/A	#N/A	#N/A	#N/A	#N/A	#N/A	#N/A	#N/A	#N/A	#N/A	#N/A	0	0	0	0	0	0	0	0	0	0
AT1G10720	-0.457794	0.189682	0.0951488	0.96556	0.630615	0.00197169	0.132216	0.809344	0.574694	0.00528793	-0.729416	0.00176874	-0.45681	0.0664925	0.0793821	0.999966	-0.0759264	0.999788	11.2328	8.36296	13.18	16.9182	13.1828	16.2649	7.76225	9.76805	13.0815	11.509
AT1G10730	0.364436	0.765365	0.997847	0.00788859	1.71077	2.56131e-07	0.958194	0.0104444	1.20074	0.000629204	0.273951	0.762626	0.291864	0.730304	0.7275	0.124148	0.664561	0.128051	3.39338	4.49756	7.45	10.814	7.21738	7.49629	4.7046	4.96751	6.16823	5.80451
AT1G10740	0.0767084	0.999947	-0.627773	0.0236818	-0.189235	0.671014	-0.130098	0.896274	-0.0899431	0.999986	-1.09877	3.60108e-05	-0.632946	0.0223399	-0.189745	0.800786	-0.127735	0.916677	9.13155	9.81442	6.44697	7.77699	8.8591	8.3509	4.88006	6.92894	8.67037	9.20292
AT1G10745	#N/A	#N/A	#N/A	#N/A	#N/A	#N/A	#N/A	#N/A	#N/A	#N/A	#N/A	#N/A	#N/A	#N/A	#N/A	#N/A	#N/A	#N/A	0	0	0	0	0	0	0	0	0	0
AT1G10747	#N/A	#N/A	#N/A	#N/A	#N/A	#N/A	#N/A	#N/A	#N/A	#N/A	#N/A	#N/A	#N/A	#N/A	#N/A	#N/A	#N/A	#N/A	0	0	0	0	0	0	0	0	0	0
AT1G10750	-0.786374	0.840463	-2.74259	0.0796028	-3.90291	0.0658995	-2.18974	0.092109	-2.07	0.10456	-2.9042	0.0610908	-1.89357	0.132336	-1.28595	0.417318	-2.79136	0.0726875	0.52882	0.294517	0.0548835	0	0.0941058	0.0928144	0.0488146	0.142579	0.219875	0.0509063
AT1G10760	-1.27661	7.69838e-06	-1.86483	0	-3.12341	0	-2.72723	0	-3.61934	0	-0.521051	0.0572285	-0.541552	0.0470633	-2.35862	0	-1.93542	0	379.359	160.664	116.7	42.4909	59.9877	29.7038	303.992	318.726	85.8996	105.539
AT1G10770	-2.02576	0.280719	0.211454	0.9998	0.588749	0.659538	-1.03998	0.394043	-1.66658	0.140681	0.78144	0.511802	0.860919	0.440907	-0.282319	0.999966	-0.463579	0.896708	1.50938	0.330244	1.96932	2.30175	0.738652	0.416295	3.1747	3.51725	1.31492	1.14163
AT1G10780	0.710361	0.888882	-0.850141	0.72195	-1.9085	0.281752	-0.975245	0.617044	-0.53483	0.885285	-0.698532	0.833685	-1.11604	0.568339	-0.182396	0.999966	0.638938	0.781395	0.342801	0.612525	0.195677	0.0580844	0.167758	0.220608	0.232052	0.169446	0.34841	0.604989
AT1G10790	-1.92425	0.843293	-2.00437	0.580294	0.50852	0.982868	0.653409	0.890048	0.00349984	0.999986	1.49291	0.33308	1.23053	0.502387	-2.02372	0.678799	-0.0520469	0.999788	0.166145	0	0	0.253365	0.325228	0.160383	0.67481	0.574875	0	0.175931
AT1G10800	-0.0515316	0.999947	-0.131656	0.9998	1.93224	0.529603	-0.118386	0.999906	0.0385679	0.999986	-0.186575	0.999994	0.963971	0.99971	-0.151004	0.999966	-0.127749	0.999788	0	0	0	0.393475	0	0	0	0.19131	0	0
AT1G10810	2.22663	0.283768	-1.35267	0.847213	-1.17892	0.849906	1.58005	0.403051	0.0111022	0.999986	-1.40759	0.833685	-1.4667	0.812122	-1.37202	0.895954	2.11196	0.190545	0.0670281	0.513289	0	0	0.328019	0.0647034	0	0	0	0.496834
AT1G10820	-0.210831	0.768662	-0.872338	0.00020969	-1.6708	4.07352e-11	-0.862391	0.000179769	-1.54358	3.16679e-10	0.13979	0.816112	0.149214	0.77734	-0.462208	0.112046	-0.394619	0.134619	11.4738	10.1321	6.84446	3.46791	6.77846	3.79174	14.4843	15.0729	9.29771	9.35852
AT1G10830	-0.766471	0.00585764	-1.04831	1.56139e-06	-1.12688	1.79006e-07	-1.60329	7.32579e-13	-1.79678	3.39816e-15	-0.664415	0.00267223	-0.720513	0.0010114	-1.46169	1.07243e-08	-1.52738	3.35243e-11	18.2768	11.0339	9.77031	8.1599	6.57801	5.13418	13.2558	13.1928	7.37136	6.86072
AT1G10840	0.671892	0.000218842	0.59948	6.92781e-05	0.605699	4.26121e-05	0.798612	3.94654e-08	0.732179	4.35389e-07	0.880087	1.27517e-09	0.719513	1.24995e-06	0.826214	4.6587e-07	0.895144	2.57384e-09	36.9958	60.1076	61.2925	54.3159	68.7829	59.6559	77.5747	72.2684	72.9153	73.7509
AT1G10850	0.257042	0.999947	-1.4742	0.0161775	-1.15446	0.0505296	-0.767588	0.221977	-1.56107	0.00849875	-0.653779	0.348025	0.550072	0.411704	-0.35693	0.824221	0.0442657	0.999788	1.37783	1.68818	0.524325	0.591431	0.869064	0.443347	0.994871	2.48208	1.26033	1.52383
AT1G10865	0.114825	0.999947	1.51135	0	1.39002	1.39986e-14	1.08477	7.08536e-09	1.35852	5.78787e-14	1.45293	0	1.22685	3.10637e-11	0.965447	5.56204e-06	0.926742	2.64431e-06	24.6931	27.4019	77.3129	62.9858	56.2964	61.5187	77.7721	68.5569	53.8762	50.573
AT1G10870	-0.306105	0.542801	0.352653	0.182107	0.170503	0.664765	0.394785	0.111091	0.188694	0.588293	0.629582	0.00477504	0.811403	0.000128593	0.52193	0.0494823	0.589122	0.0109404	5.52022	4.59891	7.75639	6.0438	7.98562	6.09002	9.85529	11.5442	8.87822	8.96078
AT1G10880	#N/A	#N/A	#N/A	#N/A	#N/A	#N/A	#N/A	#N/A	#N/A	#N/A	#N/A	#N/A	#N/A	#N/A	#N/A	#N/A	#N/A	#N/A	0	0	0	0	0	0	0	0	0	0
AT1G10890	0.0293993	0.999947	0.209982	0.473639	0.442998	0.030143	0.338891	0.130238	0.789036	1.6524e-05	0.181507	0.595945	-0.0865331	0.99971	0.20145	0.594212	0.417422	0.0570234	15.0693	15.7967	19.1916	19.9502	20.452	25.3435	19.6536	16.8838	19.4001	21.7014
AT1G10900	0.00422714	0.999947	-0.615822	9.57887e-05	-0.7458	1.24244e-06	-0.33961	0.0460234	-0.591629	0.000138277	-0.770565	7.83034e-07	-0.85896	3.19108e-08	-0.260085	0.242926	-0.256638	0.19158	37.9272	38.5793	26.7264	21.7658	31.7738	24.3772	25.2225	24.3056	35.1579	33.9723
AT1G10910	0.135499	0.999947	-1.87545	1.41414e-12	-2.80929	0	-1.69634	6.16144e-11	-2.11265	2.29087e-15	-0.892071	0.000619291	-0.77191	0.00361658	-1.36294	3.91876e-06	-0.978815	0.00026618	16.5088	18.4256	4.93922	2.27639	5.64601	3.73678	10.289	11.6683	7.46373	8.8009
AT1G10920	-0.129689	0.999947	-0.323864	0.438406	-0.681313	0.031571	-0.378845	0.31412	-0.505397	0.126113	-1.37261	1.24952e-05	-1.67283	1.53986e-07	-0.403634	0.377083	-0.840326	0.0102286	5.10493	4.77063	4.44506	3.04943	4.29074	3.48014	2.22569	1.88183	4.26509	3.08457
AT1G10930	-0.394298	0.494151	-1.36018	6.289e-06	-1.27484	1.60969e-05	-1.68308	2.8582e-08	-1.88052	9.49485e-10	-0.662592	0.0362048	-0.839619	0.00588083	-1.51355	1.41938e-05	-1.29688	2.77586e-05	5.27595	4.13877	2.25258	2.11498	1.72128	1.40781	3.85455	3.5832	2.12529	2.31645
AT1G10940	0.259826	0.307991	-0.05663	0.9998	-0.0128628	0.999326	0.348504	0.0282466	0.467375	0.00157581	0.129645	0.647162	-0.158755	0.519062	0.305646	0.117366	0.377313	0.0221739	41.9242	51.1845	44.0834	40.1917	57.2756	56.0458	52.6051	44.2637	57.9582	58.4614
AT1G10950	0.0399767	0.999947	0.669442	2.85753e-06	0.721493	2.57329e-07	0.570675	8.36282e-05	0.389256	0.00969904	0.741818	2.0174e-07	0.791773	2.56174e-08	0.528116	0.00172479	0.492523	0.00157866	45.1543	47.6705	79.4813	72.5289	73.6701	57.6722	86.7985	94.3455	74.2008	68.7698
AT1G10960	0.61013	0.0921219	-1.21339	1.36585e-06	-0.786978	0.00216361	-0.372954	0.232343	-0.227596	0.552473	-0.894421	0.000632329	-0.897541	0.000630728	-0.378722	0.325033	-0.363171	0.290951	219.854	344.391	104.238	122.984	192.558	174.171	133.526	137.619	193.04	178.955
AT1G10970	-0.419077	0.888882	-0.435816	0.665051	-0.753504	0.276239	-0.410109	0.68002	-1.07789	0.0958381	0.0194108	0.999994	-0.0460741	0.99971	0.0985192	0.999966	0.125675	0.999788	1.73727	1.33037	1.42552	0.993479	1.43467	0.786102	2.03964	2.03948	2.23471	2.01207
AT1G10980	-0.0515316	0.999947	-0.131656	0.9998	0.0420972	0.999326	1.09136	0.901704	0.0385679	0.999986	-0.186575	0.999994	-0.245688	0.99971	-0.151004	0.999966	-0.127749	0.999788	0	0	0	0	0.042925	0	0	0	0	0
AT1G10990	-1.40061	0.754088	-1.09535	0.632763	-0.239205	0.999326	0.634659	0.803649	1.65028	0.110357	-3.147	0.221956	-1.33638	0.528441	0.616294	0.885994	-0.322562	0.999788	0.461463	0.141352	0.210729	0.375314	0.812981	1.60365	0	0.18248	0.844223	0.390916
AT1G11000	-0.209751	0.999947	0.763328	0.519077	1.48608	0.051368	0.0392231	0.999906	-0.203828	0.999986	-2.32625	0.158585	-0.2637	0.99971	0.196	0.999966	-0.235052	0.999788	0.298277	0.261046	0.583753	0.866403	0.333644	0.246799	0.0432669	0.294875	0.389773	0.270725
AT1G11010	#N/A	#N/A	#N/A	#N/A	#N/A	#N/A	#N/A	#N/A	#N/A	#N/A	#N/A	#N/A	#N/A	#N/A	#N/A	#N/A	#N/A	#N/A	0	0	0	0	0	0	0	0	0	0
AT1G11020	0.244484	0.860203	0.662946	0.0317236	0.811178	0.0046274	0.346379	0.375104	0.483443	0.136846	0.441352	0.223565	0.187098	0.8327	-0.00876189	0.999966	0.314474	0.482816	6.28267	7.62522	11.0971	10.8462	9.16572	8.58222	9.93017	8.5548	7.0481	8.47283
AT1G11030	#N/A	#N/A	#N/A	#N/A	#N/A	#N/A	#N/A	#N/A	#N/A	#N/A	#N/A	#N/A	#N/A	#N/A	#N/A	#N/A	#N/A	#N/A	0	0	0	0	0	0	0	0	0	0
AT1G11040	-0.0515316	0.999947	2.68846	0.291151	4.62754	0.0172646	1.09136	0.901704	3.36212	0.116791	1.04079	0.9696	0.963996	0.99971	-0.151004	0.999966	-0.127749	0.999788	0	0	0.291212	1.10215	0.0624157	0.430914	0.0647525	0.0630436	0	0
AT1G11050	-0.0509067	0.999947	1.72571	1.89897e-15	1.77766	0	1.3363	1.67744e-09	1.65177	1.81944e-14	0.12913	0.925353	-0.0546734	0.99971	0.403229	0.230677	0.326866	0.316593	8.09683	8.06053	29.2434	27.0146	21.649	24.3007	10.2395	9.02325	11.8951	10.8731
AT1G11060	0.3189	0.473521	0.410385	0.113526	0.632593	0.00476641	0.474837	0.050241	0.628445	0.00484777	0.334763	0.24192	0.243526	0.491316	0.109011	0.99576	0.460841	0.0714111	4.46591	5.72058	6.55072	6.74157	6.70221	6.74087	6.48594	6.34152	5.40552	6.64922
AT1G11070	-1.40838	0.331418	-3.00634	0.0124448	-2.94711	0.0110367	-4.99863	0.0129712	-4.8415	0.0132719	-3.17766	0.00790245	-1.74978	0.0623777	-5.03081	0.0576507	-3.04664	0.0113007	0.709458	0.258709	0.0771372	0.0686919	0	0	0.0686075	0.233789	0	0.0715473
AT1G11080	#N/A	#N/A	#N/A	#N/A	#N/A	#N/A	#N/A	#N/A	#N/A	#N/A	#N/A	#N/A	#N/A	#N/A	#N/A	#N/A	#N/A	#N/A	0	0	0	0	0	0	0	0	0	0
AT1G11090	0.0506887	0.999947	-1.23301	0.000219972	-1.27355	0.000109721	-0.798777	0.0138542	-1.16529	0.00030679	-0.266077	0.606733	-0.029815	0.99971	-0.727828	0.0627237	-0.560924	0.117184	8.95758	9.54849	4.17232	3.56981	5.54088	3.87381	8.58612	10.414	6.00873	6.60171
AT1G11100	0.529632	0.885924	2.45538	2.20752e-05	4.25855	1.07865e-15	2.55032	7.95769e-06	3.93796	1.24539e-13	1.84529	0.00311777	2.34474	6.65919e-05	2.88716	1.40765e-06	2.81195	9.17261e-07	0.226711	0.347223	1.45881	4.48397	1.49274	3.48168	0.983587	1.46701	1.9481	1.8987
AT1G11110	-1.27252	0.999947	-1.35264	0.847213	-1.17889	0.849906	-1.33937	0.813422	0.655242	0.9533	-1.40756	0.833685	-1.46667	0.812122	-1.37199	0.895954	-0.0678624	0.999788	0.0647542	0	0	0	0	0.125017	0	0	0	0.0685685
AT1G11112	#N/A	#N/A	#N/A	#N/A	#N/A	#N/A	#N/A	#N/A	#N/A	#N/A	#N/A	#N/A	#N/A	#N/A	#N/A	#N/A	#N/A	#N/A	0	0	0	0	0	0	0	0	0	0
AT1G11120	-0.309906	0.999947	-0.673362	0.984066	1.35866	0.368747	0.928861	0.674402	0.00370158	0.999986	-0.178389	0.999994	-0.259929	0.99971	1.15978	0.592496	1.02623	0.626212	0.275817	0.211215	0.157441	0.841222	0.674889	0.266251	0.280063	0.272671	0.840989	0.730159
AT1G11125	-2.71242	0.571261	0.542538	0.866574	-1.38404	0.497343	-1.56953	0.425004	-1.42883	0.466096	-2.84747	0.275369	-2.90658	0.259734	-1.2169	0.681342	-2.78864	0.288835	0.36162	0	0.619256	0.0919096	0.0884838	0.0872695	0	0	0.137826	0
AT1G11130	0.301303	0.685011	-2.14541	3.55839e-10	-3.16793	1.01141e-14	-1.57136	5.80917e-07	-3.83401	0	-0.7434	0.0203554	-0.374827	0.350328	-0.682027	0.0720201	-0.606275	0.0763646	5.73235	7.15863	1.40953	0.597718	2.07158	0.368902	3.88039	5.23105	4.12311	3.95328
AT1G11145	#N/A	#N/A	#N/A	#N/A	#N/A	#N/A	#N/A	#N/A	#N/A	#N/A	#N/A	#N/A	#N/A	#N/A	#N/A	#N/A	#N/A	#N/A	0	0	0	0	0	0	0	0	0	0
AT1G11160	-0.880722	0.673785	-1.36839	0.184676	-3.28613	0.0184629	-1.79423	0.0731212	-4.52752	0.0220965	-2.08774	0.0484917	-3.60141	0.0125516	-1.5709	0.205121	-2.28166	0.0420134	0.374545	0.202461	0.150915	0.0223987	0.107819	0	0.0894849	0.0217808	0.134355	0.0699895
AT1G11170	-0.134436	0.999947	1.24169	0.00188561	0.194023	0.91711	1.01041	0.0147781	0.508927	0.320546	2.30856	2.16319e-10	1.5771	4.15059e-05	1.45882	0.000744992	1.33454	0.00102021	1.97615	1.84958	5.09697	2.19506	3.93994	2.79076	11.482	6.98235	5.80227	5.46388
AT1G11175	#N/A	#N/A	#N/A	#N/A	#N/A	#N/A	#N/A	#N/A	#N/A	#N/A	#N/A	#N/A	#N/A	#N/A	#N/A	#N/A	#N/A	#N/A	0	0	0	0	0	0	0	0	0	0
AT1G11180	-1.18511	0.00343326	-1.67182	4.93165e-07	-2.57462	1.85032e-11	-1.77078	7.1168e-08	-2.04325	2.54774e-09	-1.36054	1.58241e-05	-1.48394	2.56591e-06	-2.08937	2.70361e-07	-1.43962	1.20967e-05	10.853	4.88882	3.72513	1.73076	3.40192	2.53354	4.82576	4.62827	2.8117	4.28142
AT1G11185	#N/A	#N/A	#N/A	#N/A	#N/A	#N/A	#N/A	#N/A	#N/A	#N/A	#N/A	#N/A	#N/A	#N/A	#N/A	#N/A	#N/A	#N/A	0	0	0	0	0	0	0	0	0	0
AT1G11190	-0.492377	0.932648	-0.328793	0.929485	0.136065	0.999326	-0.850656	0.37952	-0.293939	0.942096	-0.176102	0.999994	-0.0610578	0.99971	0.011179	0.999966	-0.911277	0.368682	1.1207	0.807725	0.978383	1.20637	0.645223	0.890916	1.13795	1.30343	1.30654	0.628257
AT1G11200	-0.698031	0.118507	0.328665	0.403204	0.975605	0.000286235	0.0934941	0.999906	0.682493	0.016669	-0.360207	0.382097	-0.0548718	0.99971	0.079751	0.999966	0.382253	0.311988	12.3102	7.69773	17.0474	23.401	14.1874	19.8289	10.9465	14.1861	14.2144	17.4319
AT1G11210	-1.74673	1.32825e-05	-0.0576207	0.9998	-1.64636	2.1301e-07	-0.657351	0.0477608	-1.65376	1.64739e-07	0.409253	0.288138	-0.0378141	0.99971	-0.700647	0.0730993	-0.683511	0.0498553	17.3789	5.4082	18.7336	5.49048	11.2493	5.61431	27.3484	20.74	11.8224	11.7307
AT1G11220	0.341696	0.999947	-0.0217943	0.9998	0.0558662	0.999326	0.518862	0.999906	-1.18242	0.839554	1.26276	0.625757	0.837316	0.897166	0.222934	0.999966	-1.34874	0.844398	0.0768401	0.117685	0.0877232	0.078119	0.150414	0	0.312092	0.227891	0.117146	0
AT1G11230	#N/A	#N/A	#N/A	#N/A	#N/A	#N/A	#N/A	#N/A	#N/A	#N/A	#N/A	#N/A	#N/A	#N/A	#N/A	#N/A	#N/A	#N/A	0	0	0	0	0	0	0	0	0	0
AT1G11240	0.335657	0.4858	0.0643916	0.9998	-0.112529	0.93273	0.490665	0.0612759	0.407118	0.131888	0.306818	0.357778	0.242226	0.542967	0.623062	0.028504	0.648431	0.01086	15.3055	19.5838	17.3626	13.5905	22.4703	19.4501	21.5411	21.3556	26.1398	25.5414
AT1G11250	-0.0515316	0.999947	-0.131656	0.9998	0.0420972	0.999326	-0.118386	0.999906	0.0385679	0.999986	-0.186575	0.999994	0.963996	0.99971	-0.151004	0.999966	-0.127749	0.999788	0	0	0	0	0	0	0	0.0925624	0	0
AT1G11260	-1.22007	0.0406143	0.146532	0.9998	-1.2021	0.00704272	-0.274205	0.81022	-0.921404	0.0478888	0.000275265	0.999994	-0.579359	0.3383	-0.0481609	0.999966	-0.432609	0.563442	54.1392	24.7132	65.5819	23.3517	49.6661	30.727	65.1344	45.2407	57.467	45.4704
AT1G11270	-0.125963	0.999947	-0.253823	0.9998	-1.26118	0.129596	0.444157	0.688443	-0.90376	0.284108	-0.00759799	0.999994	0.354927	0.862836	-0.907882	0.414012	-0.706376	0.488679	1.08203	1.02589	0.999991	0.419063	1.61377	0.547121	1.25564	1.68094	0.62842	0.709284
AT1G11280	0.32113	0.529685	-1.04895	0.000198889	-1.00085	0.00029408	0.430574	0.118579	-0.228814	0.551417	-1.54162	8.05497e-08	-0.495312	0.0986485	0.332754	0.375848	0.390877	0.194691	4.90906	6.29563	2.5996	2.37512	7.12027	4.08222	1.92178	4.12219	6.94304	7.01446
AT1G11290	-0.41578	0.529685	-2.10096	1.15374e-06	-2.45254	1.4235e-07	-2.36933	6.42877e-08	-2.0781	6.1547e-07	-1.90463	1.40988e-06	-2.49736	1.6326e-08	-2.60027	4.37824e-06	-2.26181	3.46537e-07	2.69586	2.06444	0.670776	0.456787	0.541244	0.600543	0.807168	0.546689	0.474224	0.585569
AT1G11300	-1.66697	0.0313018	-1.72115	0.00350998	-1.28034	0.0271545	-1.78595	0.00212703	-1.60637	0.00492296	-3.47424	5.31705e-07	-2.67606	1.39956e-05	-1.82847	0.00782921	-2.36858	0.000161339	1.59613	0.504037	0.525996	0.635696	0.51537	0.492413	0.150375	0.292812	0.47664	0.313636
AT1G11310	-1.4806	1.21992e-07	1.04978	6.29552e-06	1.50764	1.61765e-11	0.368014	0.197996	1.13095	6.96268e-07	-1.39192	2.80163e-09	-0.586232	0.0257528	-0.616951	0.0368257	-0.423437	0.15226	93.8648	34.3089	211.761	259.998	129.502	197.667	41.1294	70.0314	67.2955	76.4508
AT1G11320	0.359016	0.889817	1.13979	0.0155494	1.27386	0.00437227	1.20983	0.00822764	1.37076	0.0017517	0.350823	0.739493	0.00379631	0.99971	0.465027	0.607448	0.437381	0.582176	1.86028	2.43015	4.55984	4.44998	4.76608	4.75349	2.77782	2.27179	3.00291	2.78098
AT1G11330	0.226574	0.805936	0.691429	0.00615911	0.934276	8.01332e-05	0.407469	0.154633	0.537499	0.0369655	-1.3695	6.53656e-08	-0.780787	0.00304842	-0.290277	0.509685	-0.422403	0.175869	15.0946	17.9713	26.5041	27.4459	21.5166	21.032	6.59712	9.74525	13.7903	11.8321
AT1G11340	-0.626059	0.685011	-0.736893	0.345694	-0.555282	0.502077	-0.166935	0.999906	-0.0685091	0.999986	0.00610449	0.999994	-0.216006	0.99971	-0.335731	0.895954	-1.08823	0.133064	0.869037	0.570422	0.566927	0.567965	0.850569	0.808936	1.00847	0.88981	0.757077	0.427248
AT1G11350	-1.50573	4.14534e-05	-2.25569	3.93764e-13	-2.62093	0	-2.25903	2.10693e-13	-2.54306	1.16569e-15	-2.36837	1.65465e-14	-2.51224	0	-2.11158	1.99255e-09	-2.69153	0	11.6891	4.22368	2.7548	1.87972	2.82184	1.96633	2.64111	2.54042	3.05769	1.95786
AT1G11360	-0.990245	0.00268427	0.0428525	0.9998	-0.362735	0.206242	-0.448355	0.104693	-0.377288	0.178805	0.14354	0.84445	0.108234	0.99126	-0.321139	0.405399	-0.70759	0.0084684	12.2677	6.41344	13.9378	9.41383	9.8711	9.22323	15.6904	15.9177	11.1496	8.18137
AT1G11362	1.56271	0.888882	-0.131656	0.9998	0.0420972	0.999326	2.52584	0.326313	1.87617	0.54869	-0.186575	0.999994	-0.245688	0.99971	1.44402	0.824221	-0.127749	0.999788	0	0.187235	0	0	0.478611	0.236021	0	0	0.186376	0
AT1G11370	#N/A	#N/A	#N/A	#N/A	#N/A	#N/A	#N/A	#N/A	#N/A	#N/A	#N/A	#N/A	#N/A	#N/A	#N/A	#N/A	#N/A	#N/A	0	0	0	0	0	0	0	0	0	0
AT1G11380	-0.326112	0.840437	-1.75007	0.000578201	-1.95802	0.000189545	-1.33938	0.00278572	-2.02923	0.000102484	-1.77582	0.000274377	-1.39941	0.00184157	-0.768563	0.151996	-1.82584	0.00033527	3.56581	2.90493	1.12598	0.848441	1.48512	0.805607	1.15554	1.57507	2.31329	1.04438
AT1G11390	1.00771	0.000277949	0.959235	3.13388e-05	1.19847	5.25293e-08	1.13349	4.10756e-07	1.31305	1.63709e-09	0.813067	0.00063235	0.767009	0.00145439	1.20721	1.1931e-06	1.40268	5.59881e-10	5.67293	11.7217	11.9948	12.6267	13.7988	13.7066	11.3501	11.5483	14.2779	16.3862
AT1G11400	1.1954	0.000355781	2.66556	0	2.72358	0	2.47151	0	2.18093	0	2.93074	0	2.69566	0	2.40911	0	2.1325	0	5.63322	13.5577	39.5887	36.7419	34.1551	24.5762	49.9938	43.6116	33.7947	27.2688
AT1G11410	-0.0696975	0.999947	-1.10707	7.14377e-08	-2.65103	0	-1.20363	3.73562e-09	-2.14718	0	-0.881044	1.56589e-05	-0.781764	0.000137047	-1.13796	1.2776e-06	-0.962426	5.34795e-06	14.8836	14.3667	7.53202	2.25699	6.91643	3.22965	9.1121	10.1699	7.43646	8.11194
AT1G11420	0.752519	0.87302	-1.05594	0.632812	-0.554312	0.8938	0.628876	0.776105	-1.70337	0.354979	0.429587	0.987459	-0.0339627	0.99971	0.387241	0.999966	1.23507	0.291733	0.231367	0.425224	0.105655	0.141131	0.407611	0.0446685	0.375886	0.274474	0.352729	0.636988
AT1G11430	-0.273294	0.436563	-1.29679	1.90777e-12	-1.84357	0	-1.72335	0	-1.95893	0	-0.868895	2.65336e-06	-1.06507	6.5459e-09	-1.59595	6.13258e-14	-1.57713	0	85.5726	71.5362	38.1313	22.8467	28.378	21.0127	53.333	47.9178	31.9766	30.4221
AT1G11440	-1.69462	1.34562e-05	-0.965397	0.00110184	-2.77508	1.27366e-13	-1.39407	2.48396e-06	-2.44929	1.32834e-12	-0.28397	0.501578	-0.163685	0.857793	-1.47599	2.38055e-05	-1.32374	1.47244e-05	11.2798	3.55387	6.32833	1.57269	4.6053	1.99106	10.6681	11.8521	4.52023	4.84594
AT1G11450	-1.27254	0.999947	-1.35266	0.848079	-1.17891	0.85072	1.3052	0.561252	-1.18244	0.840402	-1.40758	0.834543	-1.46669	0.813321	0.961882	0.84669	0.599674	0.999788	0.0586087	0	0	0	0.229453	0	0	0	0.178703	0.124122
AT1G11460	-0.0515316	0.999947	-0.131656	0.9998	0.0420972	0.999326	-0.118386	0.999906	0.0385679	0.999986	-0.186575	0.999994	-0.245688	0.99971	2.18258	0.509685	-0.127749	0.999788	0	0	0	0	0	0	0	0	0.252545	0
AT1G11470	#N/A	#N/A	#N/A	#N/A	#N/A	#N/A	#N/A	#N/A	#N/A	#N/A	#N/A	#N/A	#N/A	#N/A	#N/A	#N/A	#N/A	#N/A	0	0	0	0	0	0	0	0	0	0
AT1G11475	0.907394	0.00061854	0.305079	0.306733	0.441644	0.0746347	0.933439	1.44545e-05	0.8039	0.000217658	0.601347	0.0111999	0.558696	0.0208394	0.512544	0.0690985	0.765095	0.000907041	26.4512	50.8112	35.8276	34.4879	52.9483	44.5759	45.8261	46.0941	42.8321	47.7898
AT1G11480	0.0944938	0.999947	1.57436	0	1.5952	0	1.20453	2.1756e-14	1.21094	8.74552e-15	1.70883	0	1.65304	0	1.09776	7.60336e-10	1.15265	2.63609e-12	17.5309	19.3389	57.3526	51.8585	43.992	39.3625	66.1452	66.3846	41.9149	42.4836
AT1G11490	-0.0515316	0.999947	1.19913	0.877018	1.27682	0.819674	1.09136	0.901704	0.0385679	0.999986	-0.186575	0.999994	0.963996	0.99971	2.66949	0.331129	-0.127749	0.999788	0	0	0.0873238	0.0777632	0.0748647	0	0	0.0756179	0.349838	0
AT1G11500	0.341677	0.999947	-1.35266	0.847213	-1.17891	0.849906	0.964769	0.779826	-1.18244	0.839554	-1.40758	0.833685	-0.257054	0.99971	0.222983	0.999966	0.599666	0.999788	0.151327	0.231766	0	0	0.444332	0	0	0.149601	0.230704	0.32048
AT1G11510	#N/A	#N/A	#N/A	#N/A	#N/A	#N/A	#N/A	#N/A	#N/A	#N/A	#N/A	#N/A	#N/A	#N/A	#N/A	#N/A	#N/A	#N/A	0	0	0	0	0	0	0	0	0	0
AT1G11520	#N/A	#N/A	#N/A	#N/A	#N/A	#N/A	#N/A	#N/A	#N/A	#N/A	#N/A	#N/A	#N/A	#N/A	#N/A	#N/A	#N/A	#N/A	0	0	0	0	0	0	0	0	0	0
AT1G11530	-1.27323	4.11829e-05	-1.99159	1.7402e-14	-2.28632	0	-1.79905	1.59304e-12	-1.92458	4.48677e-14	-1.76319	3.62486e-12	-1.73424	7.13676e-12	-1.73355	3.01079e-09	-1.9376	4.39343e-13	69.8282	29.8944	19.6157	14.254	21.7948	18.4439	24.2857	25.819	23.8897	20.0864
AT1G11540	-1.92422	0.845775	2.81724	0.0129046	2.90889	0.0079066	-0.132612	0.999906	1.29074	0.415823	-0.178471	0.999994	2.50449	0.0369878	-0.428703	0.999966	1.02611	0.637991	0.127252	0	1.30747	1.22901	0.124548	0.368515	0.129211	1.13221	0.0970004	0.336869
AT1G11545	-0.271593	0.999947	-2.37652	4.53074e-05	-2.14958	0.000103703	-1.85696	0.00044813	-2.22398	5.78975e-05	-1.73066	0.00100179	-0.952862	0.0762906	-1.61921	0.00872768	-1.75586	0.00130879	5.26769	4.54524	1.10111	1.13141	1.67017	1.07429	1.80804	3.3006	1.92287	1.72839
AT1G11550	#N/A	#N/A	#N/A	#N/A	#N/A	#N/A	#N/A	#N/A	#N/A	#N/A	#N/A	#N/A	#N/A	#N/A	#N/A	#N/A	#N/A	#N/A	0	0	0	0	0	0	0	0	0	0
AT1G11560	-0.0515316	0.999947	1.87955	0.584918	1.93229	0.53051	-0.118386	0.999906	0.0385679	0.999986	-0.186575	0.999994	-0.245688	0.99971	-0.151004	0.999966	2.27508	0.431483	0	0	0.185817	0.165473	0	0	0	0	0	0.258527
AT1G11570	2.30544	0.603567	3.40523	0.136134	3.76239	0.0748034	2.52549	0.338428	2.65876	0.279129	1.04075	0.972773	2.39841	0.419604	1.44377	0.831487	1.82065	0.622371	0	0.425224	1.10937	1.27018	0.543481	0.536022	0.140957	0.548948	0.211637	0.293994
AT1G11572	-0.0514888	0.999947	-0.131636	0.9998	3.60155	0.0954337	-0.118442	0.999906	0.0386335	0.999986	1.0405	0.974083	-0.245657	0.99971	2.20441	0.518769	1.1542	0.90425	0	0	0	1.14417	0	0	0.142846	0	0.428947	0.148967
AT1G11580	0.479798	0.222323	0.413965	0.159658	-0.221953	0.575312	0.58168	0.0268301	0.000442462	0.999986	0.903968	0.000249038	0.709605	0.00612705	0.817748	0.00386719	0.666234	0.0133135	13.5649	19.2671	19.7283	11.0144	21.3391	13.2673	28.5476	25.36	26.0722	22.7548
AT1G11590	-1.27242	0.999947	-1.35254	0.847213	-1.17879	0.849906	-1.33927	0.813422	0.0111743	0.999986	-1.40746	0.833685	-1.46657	0.812122	-1.37189	0.895954	-1.34863	0.844398	0.0498139	0	0	0	0	0.0480862	0	0	0	0
AT1G11592	#N/A	#N/A	#N/A	#N/A	#N/A	#N/A	#N/A	#N/A	#N/A	#N/A	#N/A	#N/A	#N/A	#N/A	#N/A	#N/A	#N/A	#N/A	0	0	0	0	0	0	0	0	0	0
AT1G11593	#N/A	#N/A	#N/A	#N/A	#N/A	#N/A	#N/A	#N/A	#N/A	#N/A	#N/A	#N/A	#N/A	#N/A	#N/A	#N/A	#N/A	#N/A	0	0	0	0	0	0	0	0	0	0
AT1G11600	#N/A	#N/A	#N/A	#N/A	#N/A	#N/A	#N/A	#N/A	#N/A	#N/A	#N/A	#N/A	#N/A	#N/A	#N/A	#N/A	#N/A	#N/A	0	0	0	0	0	0	0	0	0	0
AT1G11608	#N/A	#N/A	#N/A	#N/A	#N/A	#N/A	#N/A	#N/A	#N/A	#N/A	#N/A	#N/A	#N/A	#N/A	#N/A	#N/A	#N/A	#N/A	0	0	0	0	0	0	0	0	0	0
AT1G11610	#N/A	#N/A	#N/A	#N/A	#N/A	#N/A	#N/A	#N/A	#N/A	#N/A	#N/A	#N/A	#N/A	#N/A	#N/A	#N/A	#N/A	#N/A	0	0	0	0	0	0	0	0	0	0
AT1G11620	#N/A	#N/A	#N/A	#N/A	#N/A	#N/A	#N/A	#N/A	#N/A	#N/A	#N/A	#N/A	#N/A	#N/A	#N/A	#N/A	#N/A	#N/A	0	0	0	0	0	0	0	0	0	0
AT1G11630	0.0665363	0.999947	0.211793	0.753756	0.509587	0.11789	0.11812	0.995877	0.349974	0.355592	-0.175677	0.89099	0.179241	0.863485	0.204089	0.838377	0.13152	0.979323	4.29412	4.61224	5.4753	5.95307	5.0216	5.32952	4.36022	5.78884	5.52632	5.07853
AT1G11640	#N/A	#N/A	#N/A	#N/A	#N/A	#N/A	#N/A	#N/A	#N/A	#N/A	#N/A	#N/A	#N/A	#N/A	#N/A	#N/A	#N/A	#N/A	0	0	0	0	0	0	0	0	0	0
AT1G11650	0.191915	0.511146	0.00178153	0.9998	0.111955	0.643515	0.0376581	0.999906	0.0736744	0.86381	0.189459	0.325313	-0.0281305	0.99971	-0.0349921	0.999966	-0.0055432	0.999788	110.172	128.712	121.28	115.685	122.573	112.876	144.131	129.12	120.981	117.282
AT1G11655	#N/A	#N/A	#N/A	#N/A	#N/A	#N/A	#N/A	#N/A	#N/A	#N/A	#N/A	#N/A	#N/A	#N/A	#N/A	#N/A	#N/A	#N/A	0	0	0	0	0	0	0	0	0	0
AT1G11660	-0.146267	0.844914	0.60989	0.000163882	0.794212	2.52579e-07	0.173421	0.472299	0.366433	0.0339762	0.428313	0.0139682	0.339597	0.06824	0.184917	0.532557	0.113647	0.796757	14.0565	13.0252	23.5948	23.7196	17.2758	17.5654	21.6701	21.1616	17.8092	16.4817
AT1G11670	-0.806082	0.518775	0.0754603	0.9998	0.765977	0.21531	0.0851051	0.999906	0.0952742	0.999986	0.112653	0.999994	-0.509659	0.62453	-0.0352129	0.999966	0.42264	0.697321	1.58223	0.916916	1.85514	2.65195	1.75787	1.69247	1.95395	1.31053	1.62984	2.30937
AT1G11680	-0.304457	0.31381	-0.0835739	0.933657	-0.491646	0.00654233	-0.356436	0.0661214	-0.735187	2.6442e-05	0.359668	0.06112	0.109253	0.837279	-0.176273	0.608881	-0.284054	0.1968	30.4404	25.1363	31.6639	20.9732	26.4283	17.7459	44.967	38.659	31.1714	26.5538
AT1G11684	#N/A	#N/A	#N/A	#N/A	#N/A	#N/A	#N/A	#N/A	#N/A	#N/A	#N/A	#N/A	#N/A	#N/A	#N/A	#N/A	#N/A	#N/A	0	0	0	0	0	0	0	0	0	0
AT1G11690	#N/A	#N/A	#N/A	#N/A	#N/A	#N/A	#N/A	#N/A	#N/A	#N/A	#N/A	#N/A	#N/A	#N/A	#N/A	#N/A	#N/A	#N/A	0	0	0	0	0	0	0	0	0	0
AT1G11700	-0.531217	0.689702	-2.88622	8.98282e-05	-3.70057	3.54462e-05	-2.37202	0.0001934	-2.37927	0.000207386	-3.08599	2.81896e-05	-1.76033	0.00245212	-1.30252	0.0565516	-2.26732	0.000491941	4.6925	3.37343	0.655974	0.292078	0.937303	0.831996	0.583437	1.60945	2.18998	1.01406
AT1G11710	1.13595	0.13645	0.263358	0.958126	0.525957	0.529403	0.590946	0.450705	0.885621	0.145941	0.445605	0.694364	0.796443	0.248672	0.787601	0.319154	1.29632	0.021376	0.571335	1.31255	0.760964	0.806727	0.931989	1.04176	0.902424	1.1924	1.11298	1.54608
AT1G11720	-0.48976	0.283876	-2.32684	0	-3.38198	0	-2.91091	0	-3.99275	0	-0.736254	0.0114939	-0.934359	0.000897038	-2.47438	4.27526e-15	-2.42953	0	25.3192	18.2485	5.49944	2.31855	3.73539	1.48264	17.2968	15.0459	5.17981	4.82985
AT1G11730	-1.97923	0.395099	-1.20214	0.374195	-2.26517	0.127679	0.019828	0.999906	-1.22207	0.322433	-1.05828	0.432317	-0.438604	0.910637	-0.510139	0.895954	-0.921583	0.514391	0.581723	0.111368	0.249043	0.0739256	0.640531	0.21058	0.295339	0.503203	0.443431	0.307994
AT1G11735	#N/A	#N/A	#N/A	#N/A	#N/A	#N/A	#N/A	#N/A	#N/A	#N/A	#N/A	#N/A	#N/A	#N/A	#N/A	#N/A	#N/A	#N/A	0	0	0	0	0	0	0	0	0	0
AT1G11740	-1.92424	0.840437	-2.00437	0.576584	-1.83061	0.567738	-1.9911	0.528147	-1.83414	0.551417	-0.831918	0.921389	-0.908759	0.882928	-2.02371	0.675556	-2.00046	0.566966	0.0764206	0	0	0	0	0	0.0387985	0.0377745	0	0
AT1G11750	-0.102609	0.999947	-0.810203	1.20955e-05	-1.14035	3.37814e-10	-0.790558	1.80131e-05	-0.823127	5.99049e-06	-0.724562	0.000112722	-0.789883	2.24354e-05	-0.321195	0.213013	-0.761644	8.62102e-05	59.7583	56.7121	37.9249	26.2183	38.7477	32.8513	41.4666	41.3599	52.073	37.6231
AT1G11755	0.193743	0.915726	0.47997	0.111973	0.179059	0.753125	0.149449	0.863584	-0.268451	0.507474	0.470302	0.127421	0.458878	0.142182	0.322979	0.463728	0.152142	0.885396	8.64472	10.1474	13.2548	9.49424	10.4991	7.00484	13.9035	14.1604	12.2172	10.223
AT1G11760	-0.154706	0.999947	-0.354625	0.650554	0.10121	0.999326	0.263262	0.769708	-0.0440108	0.999986	0.0834776	0.999994	-0.579901	0.320143	0.406301	0.567112	0.665128	0.13764	3.96629	3.64478	3.39604	4.13311	5.14366	3.73301	4.83282	3.13685	5.89561	6.82487
AT1G11765	#N/A	#N/A	#N/A	#N/A	#N/A	#N/A	#N/A	#N/A	#N/A	#N/A	#N/A	#N/A	#N/A	#N/A	#N/A	#N/A	#N/A	#N/A	0	0	0	0	0	0	0	0	0	0
AT1G11770	#N/A	#N/A	#N/A	#N/A	#N/A	#N/A	#N/A	#N/A	#N/A	#N/A	#N/A	#N/A	#N/A	#N/A	#N/A	#N/A	#N/A	#N/A	0	0	0	0	0	0	0	0	0	0
AT1G11780	0.366115	0.534991	0.313259	0.439046	0.183555	0.777741	0.478721	0.133086	0.300257	0.432726	0.554488	0.0754369	0.561479	0.0709972	0.38363	0.368757	0.492987	0.135254	4.4493	5.90111	6.07441	4.89641	6.68925	5.31338	7.4986	7.7995	6.50343	6.75136
AT1G11785	0.44922	0.999947	0.0353524	0.9998	-0.573716	0.999326	-1.9704	0.562207	0.480751	0.999986	0.298048	0.999994	0.243313	0.99971	0.823296	0.875015	-0.0299506	0.999788	0.349215	0.534845	0.398676	0.177514	0	0.505655	0.531886	0.517849	0.79859	0.369785
AT1G11790	0.248929	0.758813	0.698465	0.00720835	0.999074	3.31823e-05	0.262108	0.482292	0.64678	0.0116775	0.00786984	0.999994	-0.0352232	0.99971	0.215892	0.726416	0.23619	0.598286	11.9774	14.2922	21.0324	22.7397	15.4893	17.8306	13.4805	13.7905	15.1801	15.1788
AT1G11800	0.477467	0.328926	1.06885	7.81706e-05	1.82399	1.29111e-13	0.645479	0.0307721	1.27219	8.15073e-07	0.232771	0.690175	0.244092	0.667098	0.516285	0.172668	0.810213	0.00566098	4.43374	6.32224	10.298	15.4396	7.48193	10.331	6.00265	6.29767	7.0702	8.36448
AT1G11810	-0.0515316	0.999947	-0.131656	0.9998	1.27685	0.819674	-0.118386	0.999906	0.0385679	0.999986	-0.186575	0.999994	-0.245688	0.99971	-0.151004	0.999966	-0.127749	0.999788	0	0	0	0.0654786	0	0	0	0	0	0
AT1G11820	0.665728	0.00826652	-2.01778	0	-2.31505	0	-0.868307	6.28577e-05	-1.7393	5.38324e-14	-1.54241	6.58531e-12	-1.20673	3.1302e-08	-0.782432	0.00200792	-0.469992	0.0509989	14.2742	23.132	3.83725	2.75146	8.33123	4.12952	5.58481	7.33619	9.31688	11.0936
AT1G11840	0.0504621	0.999947	-1.25495	4.09773e-13	-1.58944	0	-1.07431	5.93287e-10	-1.36365	1.16569e-15	-0.505668	0.00758573	-0.586212	0.00157182	-0.943341	2.35556e-06	-1.01243	3.147e-08	120.472	125.577	55.5373	38.3595	61.2242	44.6986	95.7049	93.6226	68.6936	62.6492
AT1G11850	-4.16267	0.224797	-0.719284	0.661369	-0.881084	0.507286	-0.154796	0.999906	-4.07253	0.0474304	-0.431086	0.940491	1.68827	0.03215	0.450994	0.898682	-0.773211	0.625107	1.48648	0	0.989927	0.755611	1.57613	0	1.2578	6.2455	2.45506	0.918191
AT1G11860	-0.90373	0.00422718	-2.56158	0	-3.00686	0	-2.41506	0	-2.62592	0	-1.97701	0	-1.95884	0	-1.71012	3.44396e-10	-2.17695	0	363.317	198.36	69.2159	44.0602	78.1829	56.8086	106.078	112.569	121.155	86.3247
AT1G11870	-0.141093	0.979006	-0.602936	0.011275	-0.92861	5.0376e-05	-1.08987	2.21292e-06	-1.34133	1.00583e-08	-0.661694	0.00475957	-0.891342	9.78489e-05	-0.818236	0.00220441	-1.06678	7.84038e-06	12.7137	11.7266	9.17268	6.43864	6.42994	4.83612	9.16618	8.12997	8.07009	6.5061
AT1G11880	0.0329653	0.999947	-0.603934	0.177848	-0.863728	0.0384537	-0.428405	0.36274	-0.665156	0.108937	0.0665087	0.999994	-0.801537	0.0535918	-0.214931	0.886941	-0.859318	0.0436244	2.5479	2.67377	1.83144	1.34312	2.03195	1.54859	3.06621	1.72587	2.44572	1.49888
AT1G11890	0.164808	0.881608	0.341046	0.15741	1.02311	7.60724e-08	0.889836	5.18173e-06	1.17882	3.6415e-10	0.00284243	0.999994	0.475538	0.0327902	1.08246	5.68012e-07	0.883362	1.58232e-05	33.2414	37.9777	45.3991	65.2478	66.1218	73.218	37.7286	54.7198	77.4798	66.8219
AT1G11900	0.0694248	0.999947	0.33479	0.754391	0.620161	0.270346	-0.489005	0.54718	-0.00808253	0.999986	-0.0273939	0.999994	-0.0702735	0.99971	0.329145	0.827285	-1.15199	0.0890861	1.88969	2.03665	2.63674	2.84613	1.43853	1.82415	2.13198	2.1449	2.66751	0.889333
AT1G11905	0.474393	0.31656	1.96203	0	3.35943	0	1.62327	4.43894e-11	2.94144	0	0.656458	0.0266604	0.458791	0.174137	0.882532	0.00398603	1.08579	5.61593e-05	7.16046	10.2813	30.9954	71.9622	23.799	53.2089	13.0266	11.7243	14.7827	16.5861
AT1G11910	-0.00126036	0.999947	-0.0143237	0.9998	-0.220836	0.24459	-0.284363	0.11441	-0.392715	0.0160702	0.152527	0.566506	-0.0287156	0.99971	-0.30222	0.156582	-0.268376	0.175429	244.242	250.47	267.884	205.138	219.941	182.929	313.455	289.546	224.038	218.632
AT1G11915	-0.309999	0.999947	0.00678163	0.9998	-1.83061	0.57372	1.15891	0.516009	-1.83414	0.557087	0.269617	0.999994	1.56122	0.304714	0.796426	0.852282	0.747776	0.844398	0.139628	0.106925	0.159404	0	0.409982	0	0.212666	0.62116	0.319303	0.295705
AT1G11920	#N/A	#N/A	#N/A	#N/A	#N/A	#N/A	#N/A	#N/A	#N/A	#N/A	#N/A	#N/A	#N/A	#N/A	#N/A	#N/A	#N/A	#N/A	0	0	0	0	0	0	0	0	0	0
AT1G11925	1.56141	0.894868	-0.131648	0.9998	1.93394	0.54147	2.54222	0.335693	2.31155	0.391975	-0.18657	0.999994	-0.245676	0.99971	1.44503	0.832674	2.2795	0.443945	0	0.160187	0	0.212663	0.409472	0.302889	0	0	0.159453	0.332254
AT1G11930	-0.629316	0.0120945	-1.07628	2.21828e-08	-1.24189	8.38138e-11	-1.56348	1.98724e-15	-1.77099	0	-0.962406	4.91911e-07	-0.964555	4.50431e-07	-1.44083	1.05878e-10	-1.56865	1.2913e-14	44.7294	29.6151	23.3248	18.3973	16.2118	12.7492	26.4506	26.9067	18.1326	16.1486
AT1G11940	-0.838435	0.260699	0.307499	0.664321	0.664294	0.10363	-0.446072	0.445745	-0.760494	0.119187	-0.000658504	0.999994	0.227476	0.866455	-0.810567	0.179274	-0.259799	0.825484	2.61392	1.47951	3.56799	4.0439	2.05782	1.48104	3.00035	3.65145	1.64599	2.34668
AT1G11950	-0.67359	0.320631	-0.123702	0.9998	-1.4165	0.00146878	-0.233755	0.790451	-0.695783	0.104378	0.58247	0.138765	0.1808	0.928268	0.154701	0.999966	0.173404	0.922036	1.7053	1.08824	1.7197	0.60679	1.55779	1.01513	2.94364	2.304	2.12318	2.07662
AT1G11960	1.15591	0.000570289	1.48914	2.09563e-08	1.48291	1.61305e-08	2.23988	0	2.01008	3.39816e-15	1.47996	3.13351e-08	0.899156	0.00191268	2.47496	0	2.02555	4.35038e-14	4.76764	10.9287	14.4904	12.7755	24.0115	18.7749	15.2284	10.2693	28.1112	21.3641
AT1G11970	#N/A	#N/A	#N/A	#N/A	#N/A	#N/A	#N/A	#N/A	#N/A	#N/A	#N/A	#N/A	#N/A	#N/A	#N/A	#N/A	#N/A	#N/A	0	0	0	0	0	0	0	0	0	0
AT1G11980	#N/A	#N/A	#N/A	#N/A	#N/A	#N/A	#N/A	#N/A	#N/A	#N/A	#N/A	#N/A	#N/A	#N/A	#N/A	#N/A	#N/A	#N/A	0	0	0	0	0	0	0	0	0	0
AT1G11990	-2.37133	0.679417	-1.12061	0.709065	-2.2777	0.394735	-2.43819	0.359728	-2.28123	0.378373	-1.27898	0.641868	-0.707296	0.909039	-2.4708	0.518769	-2.44755	0.397064	0.142109	0	0.0540787	0	0	0	0.0480988	0.0936587	0	0
AT1G12000	-0.0938059	0.999947	0.898607	1.54439e-07	1.27273	1.01141e-14	0.757022	1.34172e-05	0.7314	2.19955e-05	0.612572	0.00074394	0.724299	4.43065e-05	0.609272	0.00302692	0.644306	0.000541013	23.915	23.0318	49.3753	56.2084	45.1077	38.815	42.0633	47.9658	41.8974	40.2604
AT1G12010	-2.01366	0.23807	-2.43838	0.0499969	-1.59594	0.127051	-3.23604	0.0226876	-4.27735	0.0317738	-0.652639	0.648757	-0.299849	0.99971	-2.8812	0.0821027	-1.42307	0.185216	0.909364	0.198964	0.148309	0.264142	0.0635742	0	0.659544	0.898993	0.099026	0.343903
AT1G12013	#N/A	#N/A	#N/A	#N/A	#N/A	#N/A	#N/A	#N/A	#N/A	#N/A	#N/A	#N/A	#N/A	#N/A	#N/A	#N/A	#N/A	#N/A	0	0	0	0	0	0	0	0	0	0
AT1G12015	#N/A	#N/A	#N/A	#N/A	#N/A	#N/A	#N/A	#N/A	#N/A	#N/A	#N/A	#N/A	#N/A	#N/A	#N/A	#N/A	#N/A	#N/A	0	0	0	0	0	0	0	0	0	0
AT1G12020	0.59006	0.32285	-1.64108	0.000211474	-1.56969	0.000277983	-0.965561	0.0211294	-1.9902	1.06864e-05	-0.074095	0.999994	-0.120066	0.99971	-0.779289	0.13298	-0.736115	0.10535	8.24523	12.6281	2.8458	2.6317	4.50419	1.94354	8.95625	9.09901	5.40811	5.17763
AT1G12030	-3.22655	0.431462	-1.29495	0.482325	-1.8998	0.276239	-0.665722	0.812392	-0.245841	0.999986	-3.36162	0.168631	-2.2015	0.224598	-3.32587	0.293878	-0.893831	0.682059	0.506959	0	0.192921	0.0858994	0.330791	0.407814	0	0.0835296	0	0.26841
AT1G12040	-0.0514315	0.999947	2.35909	0.425461	5.4547	0.00559894	1.09374	0.914463	4.90797	0.0145323	1.03015	0.984533	-0.245616	0.99971	-0.150434	0.999966	1.15552	0.910536	0	0	0.117694	1.04809	0.033634	0.696621	0.0348932	0	0	0.0363884
AT1G12050	-0.483845	0.0607396	-0.845074	5.40477e-06	-1.77531	0	-1.2577	1.21304e-11	-1.8834	0	-0.848589	4.61736e-06	-0.853976	3.91659e-06	-1.50827	3.54666e-12	-1.34077	4.57589e-12	31.9398	23.4222	19.577	9.07365	14.4773	8.47035	20.467	21.0669	12.7658	13.486
AT1G12060	-0.8119	0.46666	-2.24292	0.00337704	-1.54282	0.0206101	-3.25991	0.000423145	-2.28275	0.00206653	-1.14331	0.082819	-1.32087	0.0421233	-2.12393	0.0150621	-1.6389	0.0175558	4.14747	2.38204	0.887792	1.31765	0.380562	0.750679	2.10566	1.92195	0.987967	1.37243
AT1G12064	#N/A	#N/A	#N/A	#N/A	#N/A	#N/A	#N/A	#N/A	#N/A	#N/A	#N/A	#N/A	#N/A	#N/A	#N/A	#N/A	#N/A	#N/A	0	0	0	0	0	0	0	0	0	0
AT1G12070	-0.0515316	0.999947	-0.131656	0.9998	0.0420972	0.999326	-0.118386	0.999906	0.0385679	0.999986	-0.186575	0.999994	1.61278	0.730417	-0.151004	0.999966	-0.127749	0.999788	0	0	0	0	0	0	0	0.247108	0	0
AT1G12080	-0.18398	0.999947	0.210096	0.9998	0.16635	0.999326	-0.108284	0.999906	0.607133	0.441364	-0.0717759	0.999994	0.217231	0.99971	1.03839	0.159561	0.158914	0.999788	2.6358	2.38544	3.41945	2.92328	3.04884	3.93223	2.91968	3.67173	6.21024	3.17166
AT1G12090	-2.20628	0.000491325	-5.81582	0	-6.00817	0	-6.16167	0	-7.32255	0	-4.86676	0	-4.59388	0	-5.58081	0	-5.95613	0	1053.22	230.042	23.0159	15.9306	15.1498	6.08742	41.8149	53.7465	23.8893	18.2116
AT1G12100	0.341709	0.999947	-1.35264	0.847213	-1.17889	0.849906	-1.33937	0.813422	-1.18242	0.839554	-1.40756	0.833685	-1.46667	0.812122	-1.37199	0.895954	-1.34873	0.844398	0.210492	0.322381	0	0	0	0	0	0	0	0
AT1G12110	0.508619	0.0801747	0.729435	0.000382194	0.887935	6.82291e-06	0.710458	0.000533411	0.604294	0.00340948	1.36665	2.13144e-12	0.797032	0.000108592	0.832098	0.000308173	0.735419	0.000642163	29.6075	42.5756	53.058	51.7661	50.5677	43.0797	85.7981	60.0168	57.1267	51.8778
AT1G12120	-0.684047	0.00203718	0.272539	0.174845	0.0526881	0.999326	0.162557	0.528147	0.050076	0.999986	0.796517	7.77254e-07	0.362322	0.053533	0.244278	0.335312	0.173559	0.525309	26.8069	17.1068	35.6061	27.1657	32.2078	26.7895	53.8283	40.771	36.2836	32.4345
AT1G12130	-0.0515316	0.999947	-0.131656	0.9998	1.27682	0.819674	-0.118386	0.999906	0.0385679	0.999986	-0.186575	0.999994	-0.245688	0.99971	-0.151004	0.999966	-0.127749	0.999788	0	0	0	0.0604275	0	0	0	0	0	0
AT1G12140	0.0361399	0.999947	0.281782	0.112662	0.272199	0.114468	0.0169904	0.999906	-0.0265194	0.999986	0.0578171	0.999994	-0.424622	0.0125045	0.0433597	0.999966	0.0657699	0.999788	27.2388	28.3514	36.1008	31.6311	29.7243	25.8407	32.228	23.949	31.5627	30.4595
AT1G12150	-0.0144861	0.999947	0.883626	0.618131	0.403316	0.999326	0.4809	0.940099	-1.08786	0.674773	-0.625719	0.964109	0.584526	0.90129	0.349182	0.999966	1.18886	0.381212	0.14324	0.146254	0.327055	0.194165	0.23366	0.0460906	0.0969631	0.283212	0.218375	0.404472
AT1G12160	-0.143155	0.999947	0.0324705	0.9998	-1.00428	0.617246	0.0954235	0.999906	0.600001	0.773659	-0.794295	0.78399	-3.18223	0.201801	0.0959055	0.999966	-1.11593	0.596065	0.257785	0.236888	0.294296	0.10483	0.302768	0.39815	0.157052	0	0.314403	0.109188
AT1G12170	#N/A	#N/A	#N/A	#N/A	#N/A	#N/A	#N/A	#N/A	#N/A	#N/A	#N/A	#N/A	#N/A	#N/A	#N/A	#N/A	#N/A	#N/A	0	0	0	0	0	0	0	0	0	0
AT1G12180	#N/A	#N/A	#N/A	#N/A	#N/A	#N/A	#N/A	#N/A	#N/A	#N/A	#N/A	#N/A	#N/A	#N/A	#N/A	#N/A	#N/A	#N/A	0	0	0	0	0	0	0	0	0	0
AT1G12190	#N/A	#N/A	#N/A	#N/A	#N/A	#N/A	#N/A	#N/A	#N/A	#N/A	#N/A	#N/A	#N/A	#N/A	#N/A	#N/A	#N/A	#N/A	0	0	0	0	0	0	0	0	0	0
AT1G12200	0.0304941	0.999947	1.79157	5.02219e-09	3.0747	0	1.66379	6.96873e-08	2.19212	1.46754e-13	0.901723	0.00964048	1.25684	0.000110116	0.90097	0.0215887	1.27063	0.000136184	4.38623	4.50397	16.6726	35.0657	14.928	18.861	9.21115	12.4173	8.89065	11.1892
AT1G12210	-0.0108168	0.999947	1.01755	0.0168723	1.21722	0.00230369	0.16296	0.999906	0.574863	0.243299	-1.11884	0.033678	-1.32986	0.0107373	-0.743146	0.270337	-0.572535	0.364701	1.73786	1.74217	3.75157	3.85481	2.04112	2.47063	0.89835	0.78093	1.15612	1.23797
AT1G12211	#N/A	#N/A	#N/A	#N/A	#N/A	#N/A	#N/A	#N/A	#N/A	#N/A	#N/A	#N/A	#N/A	#N/A	#N/A	#N/A	#N/A	#N/A	0	0	0	0	0	0	0	0	0	0
AT1G12220	-1.0893	0.00167755	-1.25443	5.322e-06	-1.18974	1.11877e-05	-1.41584	2.45415e-07	-1.44344	1.22348e-07	-2.16892	9.60514e-14	-1.42343	1.94142e-07	-1.90342	9.34618e-09	-1.54938	7.14627e-08	7.8763	3.76706	3.59674	3.34344	3.19176	2.80115	1.99237	3.44244	2.35942	2.89714
AT1G12230	-0.506739	0.182153	-1.06925	1.76686e-05	-1.40212	1.29693e-08	-1.03982	2.63009e-05	-1.18417	1.27171e-06	-1.12925	5.52272e-06	-1.13045	5.33492e-06	-0.742638	0.0120361	-1.02861	7.24646e-05	22.8032	16.6771	12.2639	8.48876	12.9993	9.80422	12.0977	12.5508	15.2606	12.0991
AT1G12240	-0.674459	0.155739	-1.82456	3.42735e-09	-2.5433	0	-1.90633	6.16892e-10	-2.15104	2.03075e-12	-0.302879	0.565426	-0.576063	0.122935	-1.3502	0.000170084	-1.07613	0.00135838	40.3918	26.3724	13.1197	6.85677	11.6166	9.27488	38.5267	32.295	18.5541	20.3481
AT1G12244	-1.04925	0.0552468	-2.7443	1.58565e-07	-4.4902	8.25236e-08	-3.8414	5.79264e-09	-6.83267	0.000140149	-2.85482	2.52864e-08	-2.49711	9.58221e-08	-3.54806	1.98987e-06	-2.4157	7.24868e-07	7.34773	3.66393	1.17048	0.260582	0.501738	0	1.1278	1.52036	0.651274	1.44754
AT1G12250	-0.642774	0.0341097	-2.02362	0	-2.59945	0	-1.7018	1.40907e-13	-2.13923	0	-1.65518	4.33958e-13	-1.94645	0	-1.74849	5.5611e-11	-1.96545	0	38.3572	24.8448	10.3089	6.09306	12.6704	8.40818	13.9562	11.8499	12.4264	10.4926
AT1G12260	-0.939486	0.624997	-1.41623	0.170539	-1.15632	0.242515	-0.689788	0.553192	-1.22375	0.204431	-0.594203	0.684042	0.700993	0.466047	-0.823781	0.565838	-0.725165	0.56035	0.673326	0.343747	0.256231	0.273813	0.439345	0.259989	0.501374	1.28692	0.410606	0.427793
AT1G12270	0.206386	0.710739	0.394357	0.0730374	0.395404	0.062582	0.597397	0.00259028	0.594321	0.00231234	-0.0118392	0.999994	0.368513	0.110198	0.57018	0.0136831	0.512991	0.0169479	18.7019	22.2413	26.959	23.9636	30.5778	27.3295	21.3088	28.159	31.5338	28.9296
AT1G12280	-0.467846	0.419878	-1.50598	8.95557e-06	-1.52213	5.40405e-06	-0.999659	0.00219514	-2.01747	1.02342e-08	-1.26495	0.000120805	-1.05268	0.00132346	-0.516583	0.238109	-1.21197	0.000367837	4.97349	3.64093	1.89263	1.65362	2.72474	1.1776	2.35034	2.87585	3.86268	2.31856
AT1G12290	-0.71419	0.305323	0.275379	0.701423	1.36559	2.45191e-05	0.0392379	0.999906	0.676858	0.0714489	-0.166688	0.984917	0.154648	0.99971	-0.286549	0.80485	-0.589089	0.238401	1.45544	0.913567	1.93397	3.71129	1.56463	2.28019	1.50207	1.93419	1.34588	1.03587
AT1G12294	#N/A	#N/A	#N/A	#N/A	#N/A	#N/A	#N/A	#N/A	#N/A	#N/A	#N/A	#N/A	#N/A	#N/A	#N/A	#N/A	#N/A	#N/A	0	0	0	0	0	0	0	0	0	0
AT1G12300	0.0780027	0.999947	-0.43194	0.644136	-2.66097	0.00323548	-1.81179	0.00994623	-2.10917	0.00569472	-1.25098	0.05991	0.0940003	0.99971	-0.655078	0.469983	-0.0871786	0.999788	0.658931	0.714846	0.532849	0.0837372	0.188104	0.132516	0.306659	0.841413	0.460427	0.668672
AT1G12310	-0.510022	0.0818123	0.104442	0.88	0.539072	0.00465506	-0.147865	0.698366	0.286424	0.198405	-0.134567	0.798927	-0.0161507	0.99971	-0.015352	0.999966	-0.0534298	0.999788	26.5517	19.035	31.3872	37.4273	25.8953	31.266	27.5341	31.0891	29.5699	27.4178
AT1G12320	0.549219	0.547326	2.12222	2.3352e-08	2.74109	5.27762e-14	1.48761	0.000205296	2.7084	1.12917e-13	-0.210418	0.973073	-0.393547	0.663922	0.931225	0.0714978	0.656015	0.217689	4.09445	6.27091	19.7235	26.9046	13.1952	25.6427	4.05608	3.65286	8.37364	6.97931
AT1G12330	-1.10555	0.0175908	-2.14657	2.19879e-08	-3.53147	3.08433e-13	-1.72053	1.9871e-06	-3.92131	5.88738e-14	-0.435102	0.33946	-0.446286	0.32536	-0.823687	0.0566737	-1.03312	0.00562204	8.88072	4.27472	2.20151	0.722282	2.88078	0.538856	7.57464	7.92658	5.72508	4.78252
AT1G12340	-0.0515316	0.999947	-0.131656	0.9998	0.0420972	0.999326	-0.118386	0.999906	1.23214	0.836375	-0.186575	0.999994	0.963996	0.99971	-0.151004	0.999966	-0.127749	0.999788	0.125728	0	0	0	0	0.121367	0	0.124294	0	0
AT1G12350	-0.000506585	0.999947	-0.063908	0.9998	-0.0316322	0.999326	0.0140561	0.999906	0.00996374	0.999986	0.101174	0.9696	0.0951619	0.99971	0.00821845	0.999966	0.0687877	0.999788	9.9155	10.1577	10.4203	9.41294	10.7974	9.69838	12.2018	12.5938	11.1122	11.1949
AT1G12360	0.0530261	0.999947	1.22982	7.38097e-13	1.994	0	1.10998	1.32301e-10	1.78003	0	0.520469	0.00702937	0.730804	6.28835e-05	1.27745	3.47635e-11	1.10484	1.05784e-09	21.284	22.6876	54.2591	82.5791	49.9252	70.2615	34.8854	41.4006	55.5827	50.3271
AT1G12370	1.36627	0.0463822	0.872935	0.169325	0.721757	0.273328	1.21102	0.0285079	0.400182	0.696811	0.854072	0.190255	1.09243	0.063858	1.29002	0.0367346	1.83613	0.000382948	1.11917	2.981	2.2776	1.7809	2.71465	1.45613	2.3222	2.88627	2.96734	4.53426
AT1G12380	-0.33459	0.960377	1.02461	0.0252503	0.349413	0.661833	0.540044	0.357194	0.0145074	0.999986	1.7705	9.80696e-06	1.68707	3.00831e-05	0.959675	0.0681433	0.779147	0.128611	0.877599	0.716852	2.00379	1.10039	1.40295	0.8754	3.50503	3.47036	1.91771	1.64175
AT1G12390	-0.10436	0.999947	0.329024	0.375937	0.454232	0.134076	0.444062	0.15225	0.197203	0.702702	0.175912	0.833685	0.135424	0.958111	0.20407	0.806243	0.326546	0.39148	7.8352	7.55062	10.955	10.5611	11.6323	8.83819	10.28	10.3568	10.2003	10.7205
AT1G12400	-0.72203	0.459949	-0.570452	0.400786	-0.118535	0.999326	-1.01396	0.0722454	-0.692659	0.237298	-0.336547	0.762869	-0.32258	0.792517	-0.321851	0.841158	-0.259727	0.891525	5.9496	3.60249	4.26491	5.20463	3.11472	3.47266	5.33872	5.60818	5.2735	5.27446
AT1G12410	-0.269802	0.243026	-0.465693	0.00144738	-0.689163	8.60338e-07	-0.720943	3.15249e-07	-0.761993	4.60279e-08	-0.256935	0.125283	-0.452131	0.00222389	-0.57976	0.000415767	-0.629131	2.16029e-05	86.3214	73.1964	68.7788	51.911	57.2134	49.5156	83.0661	75.0257	64.0796	60.0856
AT1G12411	#N/A	#N/A	#N/A	#N/A	#N/A	#N/A	#N/A	#N/A	#N/A	#N/A	#N/A	#N/A	#N/A	#N/A	#N/A	#N/A	#N/A	#N/A	0	0	0	0	0	0	0	0	0	0
AT1G12420	0.764196	0.0523977	1.19782	1.70007e-05	1.38591	2.28181e-07	0.960392	0.00083719	1.32416	8.50552e-07	1.42591	1.29423e-07	1.41602	1.61971e-07	0.894239	0.00670933	1.27446	5.91286e-06	3.43539	6.02305	8.72119	8.77737	7.25567	8.37787	10.6025	10.9036	7.23588	8.90291
AT1G12423	#N/A	#N/A	#N/A	#N/A	#N/A	#N/A	#N/A	#N/A	#N/A	#N/A	#N/A	#N/A	#N/A	#N/A	#N/A	#N/A	#N/A	#N/A	0	0	0	0	0	0	0	0	0	0
AT1G12430	0.0156958	0.999947	-0.625117	0.0566365	-1.96515	2.15421e-09	-0.459658	0.18617	-1.271	3.13681e-05	0.0682436	0.999994	-0.0571308	0.99971	-0.539503	0.1795	-0.626879	0.0644807	5.07981	5.3064	3.65801	1.27123	3.9265	2.08719	6.21606	5.76873	4.09063	3.50327
AT1G12440	-0.215392	0.606843	-0.519268	0.00601628	0.314654	0.106026	-0.68551	0.000169345	0.0065909	0.999986	-1.00444	2.78964e-08	-0.819404	6.51094e-06	-0.692666	0.00102564	-0.449971	0.0252322	38.8222	34.3135	29.5697	47.1209	25.8729	37.8762	22.2677	26.3089	26.6563	30.9415
AT1G12450	-0.925678	0.112693	-2.08714	8.46798e-06	-1.29555	0.00191594	-2.01252	7.21635e-06	-1.9356	1.35655e-05	-1.068	0.0107462	-1.763	4.00145e-05	-2.03336	0.000151432	-1.89648	3.45829e-05	5.62087	3.00304	1.4177	2.19274	1.47131	1.38803	3.05279	1.93841	1.49464	1.5918
AT1G12451	#N/A	#N/A	#N/A	#N/A	#N/A	#N/A	#N/A	#N/A	#N/A	#N/A	#N/A	#N/A	#N/A	#N/A	#N/A	#N/A	#N/A	#N/A	0	0	0	0	0	0	0	0	0	0
AT1G12460	-0.811513	0.0632437	-1.18411	0.000291576	-0.787762	0.0139153	-1.86054	5.54212e-08	-1.06072	0.000784546	-2.03395	6.02167e-09	-1.22054	0.000130821	-1.5369	7.11022e-05	-0.982024	0.00304171	3.57497	2.07279	1.71998	1.99896	1.0497	1.65154	0.985286	1.81759	1.36255	1.94685
AT1G12470	-0.599705	0.00693041	-0.0122244	0.9998	0.110573	0.749177	-0.284091	0.147079	-0.457719	0.00864583	0.105953	0.833685	-0.0849231	0.944618	-0.321651	0.158321	-0.475197	0.0100503	13.3662	9.06294	14.637	14.0636	11.7358	9.47025	16.5235	15.0354	12.0681	10.4159
AT1G12480	0.0205039	0.999947	-0.701463	0.0947473	-0.176724	0.875183	-0.525992	0.229567	-0.285166	0.62049	-0.598563	0.169959	-0.573289	0.195204	-1.00273	0.0326308	-0.775423	0.0653198	3.97383	4.17142	2.70161	3.44986	2.88426	3.23259	3.03759	3.17812	2.24633	2.50583
AT1G12490	-0.0515316	0.999947	-0.131656	0.9998	0.0420972	0.999326	-0.118386	0.999906	0.0385679	0.999986	1.04079	0.9696	-0.245688	0.99971	-0.151004	0.999966	1.15308	0.897582	0	0	0	0	0	0	0.0805279	0	0	0.0839786
AT1G12500	-0.549	0.259682	-2.16703	2.93103e-12	-2.88932	0	-0.751867	0.0162104	-0.935517	0.00177207	-1.43987	1.68961e-06	-1.25249	3.37836e-05	-0.247439	0.731433	-0.579636	0.0984886	22.8614	15.7808	5.45269	2.94616	14.4443	11.9667	9.536	11.1942	20.9447	17.0479
AT1G12510	#N/A	#N/A	#N/A	#N/A	#N/A	#N/A	#N/A	#N/A	#N/A	#N/A	#N/A	#N/A	#N/A	#N/A	#N/A	#N/A	#N/A	#N/A	0	0	0	0	0	0	0	0	0	0
AT1G12520	-0.973104	0.0288374	0.304321	0.52293	0.413661	0.264795	-0.0212424	0.999906	0.0691723	0.999986	-0.345895	0.4707	-0.164977	0.930121	0.487296	0.264197	-0.339583	0.491223	11.8008	6.24885	17.1268	15.6984	12.9016	12.4216	10.8989	12.7832	18.4692	10.3689
AT1G12530	-0.154439	0.999947	-0.585137	0.226526	-0.917074	0.0321949	-0.400202	0.469839	-0.819851	0.0551633	0.295149	0.687198	0.167317	0.997705	-0.247484	0.863717	0.0443853	0.999788	9.84035	9.11277	7.31521	5.11839	8.06336	5.41225	13.9421	13.1217	9.24544	10.9046
AT1G12540	-0.0515316	0.999947	2.34001	0.406885	2.38129	0.359172	-0.118386	0.999906	0.0385679	0.999986	2.75958	0.286567	2.67348	0.316828	-0.151004	0.999966	2.27539	0.430097	0	0	0.287644	0.256152	0	0	0.426395	0.415142	0	0.2668
AT1G12550	0.160157	0.999947	-0.608872	0.391693	-1.18691	0.0522182	-0.600643	0.372047	-1.36765	0.0245981	-0.220075	0.972635	-0.309156	0.823931	-0.297624	0.895296	-0.61822	0.385232	2.2834	2.62288	1.62925	0.943069	1.60632	0.826576	2.24609	2.18682	2.06692	1.58675
AT1G12560	#N/A	#N/A	#N/A	#N/A	#N/A	#N/A	#N/A	#N/A	#N/A	#N/A	#N/A	#N/A	#N/A	#N/A	#N/A	#N/A	#N/A	#N/A	0	0	0	0	0	0	0	0	0	0
AT1G12570	#N/A	#N/A	#N/A	#N/A	#N/A	#N/A	#N/A	#N/A	#N/A	#N/A	#N/A	#N/A	#N/A	#N/A	#N/A	#N/A	#N/A	#N/A	0	0	0	0	0	0	0	0	0	0
AT1G12580	-0.140119	0.985131	1.28113	6.70419e-11	1.20405	6.83559e-10	1.17375	2.82922e-09	1.10964	1.65156e-08	1.24767	2.76701e-10	1.20317	1.43585e-09	1.07128	1.9677e-06	0.860453	5.65024e-05	14.1823	13.1761	37.244	31.7809	34.598	29.313	38.3583	38.188	32.6594	27.8706
AT1G12590	#N/A	#N/A	#N/A	#N/A	#N/A	#N/A	#N/A	#N/A	#N/A	#N/A	#N/A	#N/A	#N/A	#N/A	#N/A	#N/A	#N/A	#N/A	0	0	0	0	0	0	0	0	0	0
AT1G12600	-3.40415	0.385062	-3.48428	0.157643	-0.354349	0.999326	-0.112862	0.999906	-2.11989	0.189252	-1.6575	0.299464	-0.95704	0.601126	-1.16169	0.592245	-0.450984	0.952824	0.459659	0	0	0.333792	0.449891	0.0633881	0.133353	0.259667	0.20022	0.347667
AT1G12610	5.38819	0.000183658	-1.35581	0.8558	3.9359	0.00333044	3.8294	0.00515135	4.0944	0.00201227	0.915996	0.868501	-0.263808	0.99971	4.3448	0.00189475	4.55972	0.000667424	0.0781995	5.98837	0	1.98752	2.06652	2.26462	0.23821	0.0773077	2.98046	3.47784
AT1G12620	-0.170406	0.999947	-1.87206	0.000557829	-1.53074	0.00265294	-1.29448	0.00895704	-1.60741	0.00149791	-0.408507	0.568897	-0.567521	0.338113	-0.619545	0.362853	-0.512801	0.414219	2.05866	1.8704	0.597517	0.673991	0.887926	0.639964	1.77148	1.65574	1.48946	1.55181
AT1G12630	-0.630974	0.999947	-3.06809	0.230842	-2.89433	0.212435	-1.84483	0.29012	-1.70437	0.321935	-1.89562	0.304672	-1.97241	0.280075	-0.267706	0.999966	-0.661125	0.83611	0.715385	0.438263	0	0	0.140037	0.138115	0.14528	0.141445	0.654381	0.454514
AT1G12640	0.217096	0.664392	0.986004	4.90195e-08	1.37214	2.12115e-15	0.956891	1.17364e-07	1.09385	5.47896e-10	0.928164	3.6286e-07	0.624736	0.00131917	0.803158	0.000119946	0.689458	0.000441744	13.0541	15.5503	28.3638	32.8693	27.8432	27.3707	28.6956	24.0991	25.4654	22.7412
AT1G12650	1.01548	0.000567352	0.405634	0.181906	0.519171	0.0541033	1.12803	1.91571e-06	1.23361	1.01552e-07	0.587302	0.0311063	0.869916	0.000488957	1.1353	2.063e-05	1.03425	3.341e-05	11.1852	22.9732	16.091	15.381	26.388	24.9649	19.0384	23.5215	26.9092	25.2628
AT1G12660	#N/A	#N/A	#N/A	#N/A	#N/A	#N/A	#N/A	#N/A	#N/A	#N/A	#N/A	#N/A	#N/A	#N/A	#N/A	#N/A	#N/A	#N/A	0	0	0	0	0	0	0	0	0	0
AT1G12663	#N/A	#N/A	#N/A	#N/A	#N/A	#N/A	#N/A	#N/A	#N/A	#N/A	#N/A	#N/A	#N/A	#N/A	#N/A	#N/A	#N/A	#N/A	0	0	0	0	0	0	0	0	0	0
AT1G12665	#N/A	#N/A	#N/A	#N/A	#N/A	#N/A	#N/A	#N/A	#N/A	#N/A	#N/A	#N/A	#N/A	#N/A	#N/A	#N/A	#N/A	#N/A	0	0	0	0	0	0	0	0	0	0
AT1G12672	0.341786	0.999947	-1.35264	0.847213	-1.17889	0.849906	-1.33937	0.813422	1.09902	0.671828	-1.40756	0.833685	-1.46667	0.812122	-1.37199	0.895954	-1.34873	0.844398	0.137908	0.211215	0	0	0	0.399376	0	0	0	0
AT1G12680	-0.400161	0.280146	-0.344544	0.195736	-0.0946672	0.936986	-0.0304022	0.999906	0.0165842	0.999986	-0.200018	0.586902	-0.334658	0.218647	-0.148789	0.836284	-0.142005	0.810893	9.86285	7.6526	8.53162	9.01104	10.5038	9.68854	9.88232	9.32083	9.80342	9.66166
AT1G12700	-1.17303	0.0870444	-1.68336	0.00131989	-3.29612	5.53957e-06	-2.46678	1.83664e-05	-1.73929	0.000658695	-1.61506	0.0013944	-1.52213	0.00216141	-2.18409	0.000910956	-2.48669	3.57682e-05	1.96419	0.881739	0.657252	0.172145	0.364603	0.555745	0.722121	0.803501	0.464663	0.358602
AT1G12710	-1.54237	1.43047e-06	-0.814937	0.00148172	-1.07381	1.78076e-05	-1.77667	1.21469e-11	-1.69091	6.85775e-11	-0.12148	0.949273	-0.0273581	0.99971	-1.41908	1.53844e-06	-1.31843	5.60706e-07	20.1066	7.16856	12.8695	9.5169	6.45223	6.17278	21.8887	24.5045	8.54274	9.00502
AT1G12730	-2.0542	8.61853e-08	-2.48715	1.04705e-13	-2.64507	1.10865e-14	-3.09366	0	-4.15111	0	-1.41952	4.58725e-07	-1.70216	2.76287e-09	-2.69375	1.85281e-11	-2.93172	0	10.1076	2.46791	1.95108	1.5389	1.24258	0.518492	4.31354	3.6687	1.71217	1.39605
AT1G12740	-0.0515316	0.999947	-0.131656	0.9998	3.60612	0.0859103	1.73985	0.622163	0.0385679	0.999986	-0.186575	0.999994	-0.245688	0.99971	-0.151004	0.999966	-0.127749	0.999788	0	0	0	0.358568	0.0863007	0	0	0	0	0
AT1G12750	-0.317762	0.587997	-0.914468	0.000773283	-0.572577	0.0392473	-1.52171	2.62454e-08	-1.32147	8.21971e-07	-0.844201	0.00192955	-1.15587	1.61063e-05	-1.3346	2.14443e-05	-1.0105	0.000294189	13.3709	11.1991	7.87087	8.81452	5.11203	5.19313	8.64458	7.28048	5.89241	7.24519
AT1G12760	-0.158966	0.797647	0.893214	1.19026e-08	1.2884	0	0.574451	0.000474832	1.04723	7.07214e-12	0.383763	0.0348886	0.199486	0.41124	0.604993	0.00120238	0.4654	0.00925217	26.9294	24.7748	54.4493	64.038	43.4143	53.7805	40.4276	36.703	45.0827	40.1476
AT1G12770	-0.693324	0.0206281	-1.62893	1.38821e-12	-2.08039	0	-1.88749	0	-2.03922	0	-1.40929	4.30522e-10	-1.59788	1.88336e-12	-1.66857	2.38974e-10	-1.76022	1.97868e-13	22.7319	14.237	7.97082	5.15853	6.55546	5.25076	9.80977	8.78841	8.10697	7.00635
AT1G12775	-0.169688	0.999947	-2.75784	0.000642664	-3.06495	0.000431154	-1.28837	0.0196962	-2.51328	0.000532049	-1.78349	0.00322859	-1.41572	0.0116263	-0.725047	0.304677	-2.54735	0.000655627	1.32785	1.2075	0.189489	0.126557	0.568587	0.20028	0.421339	0.574307	0.885656	0.219697
AT1G12780	-1.00469	0.00142633	-1.29513	1.97825e-07	-1.95251	7.16694e-15	-1.38374	2.38922e-08	-1.97996	2.29087e-15	-0.732694	0.00522013	-0.721079	0.00631533	-1.35054	2.17251e-06	-1.41605	5.00297e-08	39.6378	20.3239	17.8384	9.86997	16.4178	10.0371	27.6486	29.1338	17.5158	15.6941
AT1G12790	-0.464589	0.832494	0.714475	0.172134	0.321678	0.723475	-0.193259	0.991536	0.247335	0.84639	0.256747	0.894751	0.848899	0.0805541	-0.106353	0.999966	-0.649377	0.375208	1.79152	1.31703	3.27241	2.1856	1.68331	2.07526	2.47397	3.89639	1.85724	1.21411
AT1G12800	-0.583577	0.020086	-1.95565	0	-2.27675	0	-2.13915	0	-2.48183	0	-1.40543	1.96706e-14	-1.41742	1.2106e-14	-1.59753	1.58185e-14	-1.80461	0	97.874	66.7453	28.1582	19.7089	24.3252	16.9244	42.4322	43.8594	36.6925	30.077
AT1G12805	#N/A	#N/A	#N/A	#N/A	#N/A	#N/A	#N/A	#N/A	#N/A	#N/A	#N/A	#N/A	#N/A	#N/A	#N/A	#N/A	#N/A	#N/A	0	0	0	0	0	0	0	0	0	0
AT1G12810	0.331751	0.449463	0.220204	0.556892	0.18932	0.621276	0.28727	0.338428	0.17825	0.659251	0.837535	0.000149557	0.304522	0.324672	0.104486	0.999966	0.17678	0.720659	15.8867	20.6224	20.4591	17.7268	21.0481	17.5799	32.951	23.5582	19.3464	19.3868
AT1G12820	-0.230793	0.586475	-0.682927	0.000466602	-1.1992	7.89594e-10	-0.29883	0.175859	-1.03403	6.58417e-08	0.352446	0.0858227	0.278697	0.217846	-0.154346	0.737373	0.0138135	0.999788	14.8832	12.9842	10.1947	6.28218	13.2024	7.05618	21.8076	21.6045	15.165	16.2386
AT1G12830	0.925126	0.0121585	0.165386	0.883154	0.371124	0.337322	1.16098	3.6632e-05	1.26362	4.19273e-06	0.877362	0.00357362	0.812545	0.00814719	1.43692	2.05646e-06	1.24867	1.39376e-05	7.84236	15.363	9.68184	9.82704	18.8323	18.3978	16.5743	16.3172	23.495	20.1814
AT1G12840	-0.303675	0.283674	0.00548383	0.9998	0.188074	0.394169	-0.215481	0.324866	-0.140633	0.598519	0.00442441	0.999994	-0.0173233	0.99971	-0.315244	0.169101	-0.162615	0.574033	84.7749	69.4482	94.0809	93.7449	80.9334	75.4727	97.5762	101.906	76.8587	82.1336
AT1G12845	-1.63925	0.036029	-3.15681	5.20361e-06	-4.49113	9.46035e-07	-4.2929	3.70358e-07	-4.9955	1.21173e-06	-1.38116	0.0204591	-1.12978	0.0660533	-3.82806	3.33694e-05	-2.79974	2.59838e-05	12.2056	4.00579	1.49296	0.44317	0.568868	0.280531	5.45904	7.03874	0.886094	1.84637
AT1G12850	-0.511193	0.067887	-0.527569	0.0119719	-0.0124246	0.999326	-0.291523	0.219512	-0.47688	0.0204741	-0.372566	0.101255	-0.2982	0.227548	-0.699231	0.00286608	-0.511728	0.018755	22.0143	15.8327	16.8771	21.2916	19.397	15.4081	19.5794	21.3396	15.1068	16.7884
AT1G12855	-2.71249	0.571261	-2.79261	0.302503	-2.61886	0.285147	-2.77934	0.255247	-2.62239	0.268419	-2.84753	0.275369	-2.90665	0.259734	-0.478071	0.999966	-2.78871	0.288835	0.231367	0	0	0	0	0	0	0	0.176364	0
AT1G12860	-0.294577	0.610046	-2.82459	0	-2.72803	0	-1.83602	1.28865e-11	-2.10217	7.27403e-14	-1.94877	9.59832e-13	-1.43825	2.92478e-08	-1.31449	1.25926e-05	-1.0928	4.26907e-05	11.1783	9.43896	1.74683	1.642	3.41119	2.5438	3.36628	4.95818	5.11903	5.71586
AT1G12870	-0.0515316	0.999947	-0.131656	0.9998	0.0420972	0.999326	1.09153	0.901704	1.87626	0.54869	-0.186575	0.999994	-0.245688	0.99971	1.44402	0.824221	-0.127749	0.999788	0	0	0	0	0.0657086	0.129614	0	0	0.102351	0
AT1G12880	-0.079578	0.999947	0.39838	0.268669	0.617085	0.0365266	0.347586	0.3539	0.412162	0.215158	0.241111	0.658933	0.626057	0.0401894	0.383537	0.379235	0.514054	0.120123	8.21422	7.95916	11.8656	12.2708	11.1571	10.5994	11.1493	15.1639	11.884	12.7808
AT1G12890	2.30552	0.604237	1.19919	0.882847	1.93224	0.540654	2.80152	0.258058	2.65866	0.280001	-0.186575	0.999994	0.964088	0.99971	3.32223	0.174532	3.3328	0.150133	0	0.389789	0.145275	0.258739	0.622738	0.491354	0	0.125801	0.970004	0.943232
AT1G12900	-0.932968	0.0558228	-3.28775	0	-3.4034	0	-3.36758	0	-3.91802	0	-2.7242	0	-2.3772	3.01249e-12	-2.87529	3.72637e-14	-2.98907	0	790.532	416.825	93.3469	72.6673	88.6143	49.9194	136.139	185.007	121.354	106.651
AT1G12910	-0.116829	0.999947	0.133106	0.883385	0.247324	0.482977	0.00479501	0.999906	0.0700598	0.999986	0.472538	0.0908747	0.405449	0.173629	0.0672886	0.999966	0.106989	0.991118	11.138	10.4195	13.3341	12.7311	12.0798	11.3328	17.5449	17.4389	13.0335	12.814
AT1G12920	0.528487	0.00843744	0.862382	9.25739e-09	0.835954	1.88602e-08	0.756961	6.09639e-07	0.646194	2.20368e-05	0.960358	1.31595e-10	0.970671	8.90052e-11	0.732315	2.36441e-05	0.705366	1.05296e-05	39.0516	57.402	77.6432	67.2348	70.3378	58.6019	86.3605	90.4489	72.9893	67.613
AT1G12930	-0.265096	0.597968	-0.042923	0.9998	-0.929584	4.84097e-05	-0.713807	0.00183971	-1.25381	6.82e-08	0.248466	0.404824	0.264832	0.362114	-0.450706	0.121048	-0.234947	0.478603	6.25938	5.35157	6.71544	3.19455	4.18265	2.54795	8.55088	8.9962	5.13542	5.72304
AT1G12938	#N/A	#N/A	#N/A	#N/A	#N/A	#N/A	#N/A	#N/A	#N/A	#N/A	#N/A	#N/A	#N/A	#N/A	#N/A	#N/A	#N/A	#N/A	0	0	0	0	0	0	0	0	0	0
AT1G12940	-1.02741	0.456511	1.52785	0.0095683	1.23252	0.0425174	0.613946	0.473936	1.02794	0.106875	0.656075	0.45575	1.62597	0.00586601	1.93162	0.00199936	2.07623	0.000279064	1.19163	0.584019	3.80914	2.76214	2.0527	2.39263	2.17796	4.47656	5.30475	6.10723
AT1G12950	1.56268	0.888882	-0.131656	0.9998	1.93227	0.529603	1.09136	0.901704	0.0385679	0.999986	1.69424	0.687484	0.964088	0.99971	-0.151004	0.999966	-0.127749	0.999788	0	0.070521	0	0.0936228	0.0450666	0	0.0935078	0.04552	0	0
AT1G12960	#N/A	#N/A	#N/A	#N/A	#N/A	#N/A	#N/A	#N/A	#N/A	#N/A	#N/A	#N/A	#N/A	#N/A	#N/A	#N/A	#N/A	#N/A	0	0	0	0	0	0	0	0	0	0
AT1G12970	-0.618866	0.328988	-0.491067	0.287586	0.257806	0.670573	-0.227502	0.790102	0.171194	0.880126	-1.20525	0.00204256	-0.528753	0.248405	-0.178709	0.966255	0.0659193	0.999788	5.89287	3.92405	4.563	6.77238	5.41657	6.43047	2.91375	4.81251	5.93721	6.78259
AT1G12980	-0.0515316	0.999947	-0.131656	0.9998	1.93224	0.529603	-0.118386	0.999906	0.0385679	0.999986	-0.186575	0.999994	-0.245688	0.99971	-0.151004	0.999966	-0.127749	0.999788	0	0	0	0.136833	0	0	0	0	0	0
AT1G12990	-0.25028	0.543507	0.423463	0.0357745	0.269664	0.225403	0.112452	0.825841	0.0181099	0.999986	-0.0900225	0.9696	-0.495046	0.0172273	0.00969177	0.999966	-0.193448	0.537196	22.7815	19.2787	33.264	26.3914	26.0136	21.9516	24.3056	19.1353	25.1677	21.3702
AT1G13000	-0.526196	0.0817366	0.457734	0.0341075	0.538362	0.00796533	0.553202	0.00690474	0.629884	0.001378	-0.0600668	0.999994	-0.0871924	0.99971	0.210335	0.582998	0.00262553	0.999788	15.5855	11.0946	23.3564	22.0936	24.321	23.4786	17.252	16.9269	20.7489	16.922
AT1G13010	#N/A	#N/A	#N/A	#N/A	#N/A	#N/A	#N/A	#N/A	#N/A	#N/A	#N/A	#N/A	#N/A	#N/A	#N/A	#N/A	#N/A	#N/A	0	0	0	0	0	0	0	0	0	0
AT1G13020	0.0221724	0.999947	0.488719	0.00880185	0.868392	2.4074e-07	0.432871	0.0222804	0.68765	6.65079e-05	-0.0721181	0.999994	-0.0994682	0.919324	0.261324	0.336343	0.251649	0.296877	15.1382	15.7494	23.2175	26.8938	22.0376	23.5803	16.5745	16.5528	19.8734	19.592
AT1G13030	0.868737	0.00730825	0.247837	0.58403	0.266496	0.499309	0.95635	0.000171299	0.611828	0.0260659	0.358156	0.318028	0.546495	0.0663401	1.03027	0.000259256	1.21046	1.70109e-06	4.05398	7.55615	5.23943	4.70468	8.42228	5.9439	5.94158	6.95685	9.2707	9.96248
AT1G13040	0.307289	0.999947	0.550136	0.441561	-0.0876158	0.999326	0.101031	0.999906	0.0796376	0.999986	-0.109784	0.999994	-0.33319	0.844828	0.308489	0.894368	0.352645	0.774708	1.62136	2.06934	2.65309	1.48351	1.90428	1.66946	1.75607	1.54944	2.38943	2.23192
AT1G13050	-0.460715	0.889053	-0.192539	0.9998	0.530095	0.488938	-0.256889	0.945346	-0.399326	0.738108	-0.239351	0.999994	0.130461	0.99971	0.198183	0.999966	-0.235531	0.999788	1.51163	1.11128	1.44961	2.15151	1.36115	1.10899	1.4735	1.9726	2.028	1.40859
AT1G13060	0.0402101	0.999947	0.714137	2.29573e-06	1.14173	2.12115e-15	0.329908	0.0536953	0.481321	0.0019826	0.689169	6.62086e-06	0.652315	2.36471e-05	0.160983	0.59981	0.236205	0.247217	56.4939	59.2905	101.125	120.872	75.8437	75.5629	104.267	104.24	69.6221	71.0772
AT1G13080	-0.320931	0.476974	0.0382639	0.9998	0.0756958	0.999326	0.876004	4.62611e-05	0.716483	0.000977274	-0.191226	0.658282	-0.0463923	0.99971	1.09099	4.97582e-06	0.791124	0.000561063	24.9272	19.8127	27.6057	24.8868	50.1585	38.7596	24.351	27.5942	57.421	46.2053
AT1G13090	-0.344195	0.427352	-0.847015	0.000282662	-0.929254	4.50213e-05	-1.56882	6.91305e-12	-1.8186	2.29087e-15	-0.880796	0.000172178	-1.15486	5.23167e-07	-2.01442	4.78232e-14	-1.96208	0	42.6017	34.1771	26.4601	21.8616	16.0333	11.4071	26.4695	22.5119	11.9845	11.4926
AT1G13100	-1.2978	0.0232421	-1.48967	0.00069726	-0.953468	0.0291134	-1.67453	0.000121506	-1.7997	3.57213e-05	-3.99807	4.48765e-11	-2.39393	1.78234e-07	-2.13116	5.68757e-05	-1.96312	2.18949e-05	7.62016	3.1066	2.87895	3.73416	2.62916	2.06388	0.500987	1.62588	1.8387	2.08982
AT1G13110	-0.937463	0.00181868	0.460369	0.0858237	1.47722	3.54507e-11	0.275252	0.39764	1.05158	4.11967e-06	-1.55773	3.08711e-11	-0.539123	0.0446865	0.0195453	0.999966	-0.143811	0.864534	79.6014	42.434	123.441	217.453	107.621	160.751	31.5577	65.3081	88.8864	81.4329
AT1G13120	0.459754	0.104165	0.308826	0.20955	0.387836	0.0748106	0.564953	0.00467863	0.617103	0.00146324	0.563073	0.00554965	0.576594	0.00424054	0.870821	2.67593e-05	0.73411	0.000182957	6.09047	8.58595	8.2963	7.7398	9.72057	9.0861	10.3305	10.8105	12.4506	10.9197
AT1G13130	-3.59007	0.35128	-3.67024	0.136567	-1.15803	0.469179	-3.65712	0.105656	-1.18505	0.444867	-2.49205	0.152271	-1.11674	0.527477	-2.07316	0.317526	-1.75182	0.283046	0.376198	0	0	0.143422	0	0.136181	0.0477487	0.185954	0.0716912	0.0995894
AT1G13140	-1.97935	0.395089	-1.66253	0.227867	-0.818838	0.5539	-2.4507	0.0992687	-3.50349	0.0900146	-3.72863	0.0961387	-0.868585	0.541617	-2.09829	0.244078	-1.26666	0.335847	0.365754	0.0700219	0.104389	0.185921	0.0447477	0	0	0.225989	0.0697009	0.145237
AT1G13150	-0.847548	0.647368	-1.60668	0.1075	-1.57202	0.100999	-0.889292	0.342705	-1.97516	0.0491697	-3.25441	0.0204684	-1.017	0.283438	-0.973521	0.417751	-2.47454	0.0337857	0.645339	0.352992	0.210497	0.187451	0.360928	0.133491	0.0468052	0.36456	0.351374	0.0976217
AT1G13160	1.38839	7.78521e-10	0.45305	0.0550406	0.480089	0.0331623	1.34751	3.29786e-12	1.29767	1.60478e-11	0.380589	0.133116	0.894543	1.27904e-05	1.45487	9.09497e-12	1.68926	0	6.58219	17.5449	9.75433	8.84725	17.4686	15.7015	9.73608	14.3908	19.9732	23.0208
AT1G13170	-1.32311	4.6491e-05	-0.71368	0.00625979	-0.804007	0.00151671	-1.22017	1.80303e-06	-1.39955	5.63385e-08	-0.50678	0.0667752	0.115589	0.963936	-0.974797	0.000968492	-1.00445	0.000140703	6.60354	2.72452	4.49252	3.72665	3.03375	2.44573	5.39152	8.6599	3.7804	3.59615
AT1G13180	-1.24234	0.00369944	1.80419	3.96592e-13	2.82852	0	1.23435	2.0096e-06	2.02674	0	0.193138	0.800717	0.282332	0.538611	0.0795636	0.999966	0.305755	0.477122	5.48213	2.35094	21.179	37.676	14.1223	21.168	7.16968	7.97767	6.48561	7.38402
AT1G13190	-0.354168	0.410142	0.0952597	0.986653	-0.0654149	0.999326	-0.461759	0.0717756	-0.369433	0.160335	0.188125	0.667489	0.0726218	0.99971	-0.509356	0.0888749	-0.538615	0.0398345	15.1861	12.2786	17.777	14.2633	11.6568	11.4969	20.1555	18.8995	11.9285	11.2238
AT1G13195	0.469694	0.336332	1.4117	2.1611e-08	1.52878	5.05164e-10	0.635862	0.0314595	0.878393	0.00114826	1.23535	1.57523e-06	0.69724	0.0175114	0.228253	0.7692	0.39191	0.292965	3.72224	5.29937	10.9528	10.4998	6.26004	6.6802	10.1142	7.20409	4.87545	5.27382
AT1G13200	-0.0515316	0.999947	-0.131656	0.9998	0.0420972	0.999326	-0.118386	0.999906	0.0385679	0.999986	-0.186575	0.999994	-0.245688	0.99971	1.44402	0.824221	-0.127749	0.999788	0	0	0	0	0	0	0	0	0.0978903	0
AT1G13210	-1.52769	6.59411e-09	0.691133	0.00271053	1.22441	1.02224e-08	-0.00186185	0.999906	0.904162	3.62954e-05	-1.73269	3.5951e-15	-1.25345	1.97816e-08	-0.869045	0.000874328	-0.823615	0.000620802	51.0942	18.3848	90.2206	116.765	53.9921	93.4189	17.832	24.6941	30.3644	32.0948
AT1G13220	-0.215367	0.797852	-0.896206	0.000260645	-1.0387	1.73372e-05	-0.65989	0.00729075	-0.863857	0.000310048	-0.898965	0.000220693	-0.938949	0.000103893	-0.808661	0.00428593	-0.698302	0.00633534	5.8976	5.25226	3.49113	2.79802	3.9337	3.1839	3.65957	3.67096	3.79626	3.93203
AT1G13230	#N/A	#N/A	#N/A	#N/A	#N/A	#N/A	#N/A	#N/A	#N/A	#N/A	#N/A	#N/A	#N/A	#N/A	#N/A	#N/A	#N/A	#N/A	0	0	0	0	0	0	0	0	0	0
AT1G13240	#N/A	#N/A	#N/A	#N/A	#N/A	#N/A	#N/A	#N/A	#N/A	#N/A	#N/A	#N/A	#N/A	#N/A	#N/A	#N/A	#N/A	#N/A	0	0	0	0	0	0	0	0	0	0
AT1G13245	1.10528	0.000151895	-0.497312	0.0835209	-0.29309	0.373183	1.15064	1.19291e-06	1.10964	2.27928e-06	-0.099424	0.999994	0.249102	0.545188	1.27403	1.75658e-06	1.41284	7.45414e-09	67.0149	145.292	52.3291	52.3512	159.434	138.623	70.1085	91.9192	174.48	193.841
AT1G13250	-0.329533	0.717864	-2.64826	1.65928e-10	-4.24261	1.69155e-12	-2.05048	2.337e-08	-4.132	4.94804e-13	-0.447968	0.284053	-0.190665	0.86199	-0.790331	0.0567966	-1.0998	0.00203676	8.85906	7.23043	1.53038	0.414773	2.33883	0.450095	7.39756	9.21898	5.7756	4.44358
AT1G13260	-0.205464	0.888882	-0.513571	0.0854052	-0.910256	0.000538911	-0.509492	0.0853266	-0.439693	0.140681	-0.740179	0.00850157	-0.382758	0.272798	-0.411149	0.290741	-0.398842	0.250628	90.7585	77.4231	65.8691	44.2913	64.7695	61.9761	58.4229	75.0683	69.3451	70.8643
AT1G13270	-1.21129	0.000363537	-1.67363	7.93305e-10	-2.2195	1.07865e-15	-2.65108	0	-3.40899	0	-0.895485	0.00156825	-1.15445	2.96075e-05	-1.91144	1.02967e-09	-2.16143	5.92008e-14	44.3656	19.5307	15.6417	9.28612	7.48869	4.12237	27.6434	24.3925	13.4732	10.5514
AT1G13280	-0.760993	0.207423	-0.466807	0.35809	-1.83254	3.32987e-06	-0.852864	0.038681	-2.64702	2.57409e-10	0.932129	0.0176261	0.374214	0.536602	-0.84132	0.0886586	-0.498455	0.34084	14.8879	9.10023	12.4997	4.20812	8.95199	2.38451	33.6236	23.9581	9.97454	11.3818
AT1G13290	#N/A	#N/A	#N/A	#N/A	#N/A	#N/A	#N/A	#N/A	#N/A	#N/A	#N/A	#N/A	#N/A	#N/A	#N/A	#N/A	#N/A	#N/A	0	0	0	0	0	0	0	0	0	0
AT1G13300	-0.0515316	0.999947	-0.131656	0.9998	0.0420972	0.999326	-0.118386	0.999906	0.0385679	0.999986	1.04081	0.9696	1.6125	0.730417	-0.151004	0.999966	-0.127749	0.999788	0	0	0	0	0	0	0.0689403	0.134242	0	0
AT1G13310	0.0946709	0.999947	4.44405	1.24415e-14	6.40995	0	2.26273	0.000344807	5.3493	0	-1.12285	0.342795	-2.51218	0.0495449	-1.12796	0.443246	0.922059	0.307903	0.71681	0.82338	18.7535	64.4328	4.03407	28.8889	0.363922	0.118106	0.364269	1.51807
AT1G13320	0.0722564	0.999947	0.280837	0.102029	0.450181	0.00264688	0.013427	0.999906	0.076016	0.880323	0.246602	0.179391	0.176632	0.42532	-0.12076	0.77856	0.0146762	0.999788	24.6926	26.6173	32.9929	32.7785	27.0156	25.3164	33.5367	33.2347	25.4762	26.8965
AT1G13330	0.529186	0.966928	1.06998	0.274114	1.7404	0.0219266	-0.565632	0.820534	1.10465	0.219728	0.752432	0.565731	0.562732	0.782288	1.01984	0.376297	-1.09141	0.50029	0.576376	0.756648	1.31602	2.09275	0.402948	1.19226	1.2541	1.05821	1.38083	0.261569
AT1G13340	2.04308	5.45032e-08	5.84235	0	6.96308	0	4.86712	0	6.32608	0	3.37463	0	3.20404	0	3.58111	0	3.38453	0	5.73537	24.9607	358.697	704.837	192.359	429.541	69.5379	60.517	74.7985	65.783
AT1G13350	-0.239333	0.650879	0.351357	0.140178	0.561186	0.00611951	0.224519	0.436247	0.45247	0.0333545	0.16349	0.696959	0.0566744	0.99971	0.344375	0.225571	0.0283906	0.999788	11.2313	9.79315	15.7722	16.3021	14.3001	14.9674	14.5664	13.9527	15.6073	12.4191
AT1G13360	-0.0707432	0.999947	0.587492	0.00384922	1.20591	7.58796e-11	0.338253	0.141574	1.14011	9.0355e-10	0.144258	0.766448	-0.0367267	0.99971	-0.0461765	0.999966	0.251431	0.376809	73.9386	73.0667	121.975	167.727	98.7168	157.852	95.7151	84.09	79.7476	95.7556
AT1G13370	0.432747	0.999947	-2.00434	0.576584	0.508633	0.976847	-1.99107	0.528147	-0.640627	0.958777	-2.05926	0.551353	-0.908733	0.882928	-2.02369	0.675556	0.402752	0.999788	0.259217	0.397007	0	0.395296	0	0.125113	0	0.12813	0	0.411728
AT1G13380	-0.595989	0.304773	-1.17826	0.00112514	-2.54099	4.66138e-10	-1.64577	5.76196e-06	-3.05032	5.2193e-12	-0.624442	0.113957	-0.712421	0.0630385	-1.29048	0.00200852	-1.54098	4.00904e-05	17.4475	11.7842	8.41283	2.8645	5.93972	1.98761	13.0945	12.856	8.09547	6.42615
AT1G13390	-0.172805	0.840437	1.05195	3.57572e-09	0.986226	2.61258e-08	0.589268	0.002113	0.699939	0.000143647	1.36019	6.90762e-15	1.03805	6.9296e-09	0.64003	0.0030976	0.868545	4.33304e-06	21.5483	19.7816	49.7191	41.8342	34.6847	34.522	64.4536	52.4863	37.3039	42.4736
AT1G13400	#N/A	#N/A	#N/A	#N/A	#N/A	#N/A	#N/A	#N/A	#N/A	#N/A	#N/A	#N/A	#N/A	#N/A	#N/A	#N/A	#N/A	#N/A	0	0	0	0	0	0	0	0	0	0
AT1G13410	0.1473	0.999947	-0.806845	0.173122	-0.718998	0.212435	-0.853307	0.126651	-1.38484	0.0142741	-0.392731	0.640447	-0.916544	0.104372	-0.754213	0.290956	-1.51722	0.010848	1.62046	1.84365	1.00427	0.94139	0.951616	0.581011	1.41035	1.00696	1.05877	0.588313
AT1G13420	-0.307507	0.999947	2.25829	0.0676475	3.11341	0.00389587	2.55191	0.0276431	1.82247	0.160345	2.04047	0.12111	1.56249	0.314032	-0.428034	0.999966	1.26344	0.478166	0.138477	0.106043	0.948539	1.5486	1.15204	0.601534	0.843651	0.61604	0.105557	0.439901
AT1G13430	-0.0515316	0.999947	-0.131656	0.9998	2.38124	0.359172	-0.118386	0.999906	1.23219	0.836375	1.04081	0.9696	0.96396	0.99971	1.44402	0.824221	-0.127749	0.999788	0	0	0	0.20525	0	0.0649626	0.0683326	0.0665292	0.102597	0
AT1G13440	0.0118798	0.999947	-0.765334	0.00113014	-1.23721	2.31142e-08	-0.650432	0.00662842	-0.936021	3.43644e-05	-0.174785	0.741851	-0.580614	0.0221192	-0.345338	0.323823	-0.550472	0.037309	633.895	624.648	396.519	248.735	434.657	309.251	607.028	491.881	546.686	446.397
AT1G13448	#N/A	#N/A	#N/A	#N/A	#N/A	#N/A	#N/A	#N/A	#N/A	#N/A	#N/A	#N/A	#N/A	#N/A	#N/A	#N/A	#N/A	#N/A	0	0	0	0	0	0	0	0	0	0
AT1G13450	-0.275998	0.64332	0.481375	0.0550273	0.239519	0.45554	0.462933	0.0639616	0.204266	0.559689	0.706157	0.00220629	0.551608	0.0243198	0.509751	0.0738099	0.311123	0.313806	8.97563	7.59344	13.8089	10.3851	13.5538	9.94335	17.0558	15.5916	14.205	12.1293
AT1G13460	-0.587703	0.086294	0.0570799	0.9998	0.390411	0.107929	-0.670373	0.00640762	-0.0888938	0.981892	-0.036958	0.999994	0.023143	0.99971	-0.559805	0.060432	-0.298708	0.34374	8.86785	5.99967	10.0747	11.2036	5.98288	8.02007	9.87856	10.5967	6.69407	7.84035
AT1G13470	-1.18188	0.00183882	1.56827	3.81929e-08	1.86357	2.33532e-11	0.450631	0.210205	1.08864	0.000179713	-0.890583	0.00495107	-0.733842	0.0264301	-0.90629	0.0120172	-1.36633	1.38894e-05	65.3667	29.3261	207.894	229.906	92.2181	131.043	40.1589	43.0808	39.1571	27.3372
AT1G13480	0.738035	0.888882	4.89443	2.34332e-10	5.36214	1.52291e-12	4.58226	3.77729e-09	4.79227	3.99832e-10	0.0672945	0.999994	0.795848	0.664041	2.52147	0.00731648	3.21235	0.000124455	0.313382	0.575956	11.6632	14.3369	9.44703	9.43839	0.381847	0.681577	2.29326	3.65025
AT1G13485	#N/A	#N/A	#N/A	#N/A	#N/A	#N/A	#N/A	#N/A	#N/A	#N/A	#N/A	#N/A	#N/A	#N/A	#N/A	#N/A	#N/A	#N/A	0	0	0	0	0	0	0	0	0	0
AT1G13490	#N/A	#N/A	#N/A	#N/A	#N/A	#N/A	#N/A	#N/A	#N/A	#N/A	#N/A	#N/A	#N/A	#N/A	#N/A	#N/A	#N/A	#N/A	0	0	0	0	0	0	0	0	0	0
AT1G13500	#N/A	#N/A	#N/A	#N/A	#N/A	#N/A	#N/A	#N/A	#N/A	#N/A	#N/A	#N/A	#N/A	#N/A	#N/A	#N/A	#N/A	#N/A	0	0	0	0	0	0	0	0	0	0
AT1G13510	#N/A	#N/A	#N/A	#N/A	#N/A	#N/A	#N/A	#N/A	#N/A	#N/A	#N/A	#N/A	#N/A	#N/A	#N/A	#N/A	#N/A	#N/A	0	0	0	0	0	0	0	0	0	0
AT1G13520	0.345392	0.999947	4.13234	0.00186395	5.78907	2.73164e-06	2.35388	0.138431	5.44079	1.21786e-05	1.24639	0.663201	2.20844	0.200655	3.04744	0.047487	2.42821	0.130409	0.0662352	0.101443	2.19287	6.19506	0.583449	5.0511	0.269019	0.589319	1.00978	0.63123
AT1G13530	-1.92779	0.847409	4.06048	0.0001275	3.94983	0.000161687	3.71816	0.000529339	4.03337	0.000108944	0.604213	0.9696	-0.255727	0.99971	1.71556	0.287873	1.42478	0.391737	0.145054	0	3.64317	2.94936	2.91041	3.08051	0.294574	0.1434	0.663423	0.537593
AT1G13540	-1.06926	0.766838	4.14206	4.40272e-10	4.10158	4.35425e-10	3.41964	5.09954e-07	3.50461	1.72851e-07	0.39914	0.9696	1.09833	0.283681	1.17521	0.282635	1.10864	0.270744	0.468823	0.205152	10.3222	8.71544	6.16183	5.62471	0.748062	1.25801	1.22527	1.20564
AT1G13550	-0.716118	0.888882	2.87086	1.17397e-05	3.71603	2.41722e-09	2.92984	6.69844e-06	3.17411	5.82162e-07	-0.075527	0.999994	1.14134	0.200472	0.703155	0.642804	1.39799	0.0859096	0.661309	0.405135	5.96428	9.21072	6.0842	6.06454	0.738638	1.83055	1.41147	2.03076
AT1G13560	0.583216	0.00640129	0.19224	0.428129	0.278786	0.15127	0.316765	0.0992006	0.129716	0.669515	0.516055	0.00336156	0.124143	0.770623	0.234808	0.376836	0.265882	0.223754	41.4165	62.664	51.4039	48.1719	55.897	43.3682	67.0014	53.6339	54.809	52.8821
AT1G13570	-0.961	0.0732282	0.941419	0.00399972	1.17925	0.000125874	0.502353	0.196854	0.02504	0.999986	0.921763	0.00539737	0.944037	0.00424264	0.174299	0.952744	0.305839	0.592025	4.68325	2.47059	10.1584	10.4217	7.18117	4.67151	10.3561	10.9573	6.18783	6.22643
AT1G13580	-0.393112	0.721779	0.773766	0.032695	0.88094	0.0096379	0.446293	0.310575	0.921092	0.00588548	-0.253033	0.795012	0.138764	0.99971	0.314337	0.675556	0.50302	0.247857	2.86317	2.23103	5.44781	5.15777	4.27723	5.33377	2.75423	3.77402	3.98212	4.41475
AT1G13590	-0.0515316	0.999947	2.33989	0.406885	0.0420972	0.999326	1.09136	0.901704	0.0385679	0.999986	2.75962	0.286567	2.05831	0.536602	-0.151004	0.999966	-0.127749	0.999788	0	0	0.681622	0	0.19479	0	1.01042	0.59025	0	0
AT1G13600	-1.92402	0.840437	-2.00414	0.576584	-1.83039	0.567738	-1.99087	0.528147	-1.83392	0.551417	-2.05906	0.551353	-2.11817	0.535413	0.310317	0.999966	0.402888	0.999788	0.245933	0	0	0	0	0	0	0	0.374936	0.39063
AT1G13605	#N/A	#N/A	#N/A	#N/A	#N/A	#N/A	#N/A	#N/A	#N/A	#N/A	#N/A	#N/A	#N/A	#N/A	#N/A	#N/A	#N/A	#N/A	0	0	0	0	0	0	0	0	0	0
AT1G13607	#N/A	#N/A	#N/A	#N/A	#N/A	#N/A	#N/A	#N/A	#N/A	#N/A	#N/A	#N/A	#N/A	#N/A	#N/A	#N/A	#N/A	#N/A	0	0	0	0	0	0	0	0	0	0
AT1G13608	-0.0515316	0.999947	-0.131656	0.9998	0.0420972	0.999326	-0.118386	0.999906	0.0385679	0.999986	-0.186575	0.999994	-0.245688	0.99971	-0.151004	0.999966	1.15298	0.897582	0	0	0	0	0	0	0	0	0	0.375246
AT1G13609	-3.94067	0.276371	-2.67778	0.104826	-3.84712	0.0778248	-1.67081	0.218398	-3.85052	0.0689977	-1.76307	0.210683	-1.19115	0.42339	-4.03968	0.167382	-2.0538	0.163472	2.08074	0	0.215949	0	0.555415	0	0.57621	0.935005	0	0.400601
AT1G13610	#N/A	#N/A	#N/A	#N/A	#N/A	#N/A	#N/A	#N/A	#N/A	#N/A	#N/A	#N/A	#N/A	#N/A	#N/A	#N/A	#N/A	#N/A	0	0	0	0	0	0	0	0	0	0
AT1G13620	#N/A	#N/A	#N/A	#N/A	#N/A	#N/A	#N/A	#N/A	#N/A	#N/A	#N/A	#N/A	#N/A	#N/A	#N/A	#N/A	#N/A	#N/A	0	0	0	0	0	0	0	0	0	0
AT1G13630	1.22422	0.103307	-0.111761	0.9998	-0.0060172	0.999326	1.23192	0.0304889	0.752785	0.265678	0.534115	0.577451	0.100911	0.99971	0.593767	0.56146	0.992151	0.120052	0.524143	1.27497	0.527982	0.501521	1.32778	0.863116	0.876584	0.670567	0.893088	1.14268
AT1G13635	-0.0515316	0.999947	-0.131656	0.9998	0.0420972	0.999326	1.09136	0.901704	1.23214	0.836375	-0.186575	0.999994	-0.245688	0.99971	-0.151004	0.999966	-0.127749	0.999788	0	0	0	0	0.0602208	0.0593944	0	0	0	0
AT1G13640	0.00826047	0.999947	-0.274213	0.474282	-0.579961	0.0390532	-0.239052	0.554702	-0.25284	0.494549	0.391387	0.205732	0.272794	0.483391	-0.117708	0.999966	0.188034	0.740852	8.23329	8.26872	7.3192	5.21429	7.79411	6.51453	12.0261	11.8421	8.59091	9.71871
AT1G13650	-2.4566	5.0813e-06	-6.39025	0	-5.36734	0	-6.58143	0	-6.78128	0	-6.11261	0	-4.94128	0	-4.74875	0	-5.49955	0	48.4561	8.95338	0.593234	1.05657	0.508594	0.376211	0.725499	1.73377	2.07955	1.10049
AT1G13670	-0.0515316	0.999947	-0.131656	0.9998	0.0420972	0.999326	1.09136	0.901704	1.23214	0.836375	-0.186575	0.999994	0.96396	0.99971	-0.151004	0.999966	-0.127749	0.999788	0	0	0	0	0.101358	0.0999672	0	0.102378	0	0
AT1G13680	#N/A	#N/A	#N/A	#N/A	#N/A	#N/A	#N/A	#N/A	#N/A	#N/A	#N/A	#N/A	#N/A	#N/A	#N/A	#N/A	#N/A	#N/A	0	0	0	0	0	0	0	0	0	0
AT1G13690	0.0801182	0.999947	-0.219609	0.713779	-0.316356	0.432863	0.155738	0.867122	-0.39013	0.283585	0.512217	0.107104	-0.0908042	0.99971	-0.0116483	0.999966	0.152452	0.897582	11.5775	12.4723	10.8651	8.97729	14.1164	8.52407	18.9288	12.9004	13.0135	13.9218
AT1G13700	-2.08296	0.0136666	-2.59732	0.000138326	-2.47429	0.000178095	-4.2577	1.74505e-06	-2.11732	0.000804635	-3.35606	5.8303e-06	-3.00852	1.49712e-05	-3.35788	0.000169951	-3.40225	1.26783e-05	6.3526	1.51627	1.13023	1.09037	0.322992	1.35388	0.67017	0.897164	0.628883	0.611526
AT1G13710	-0.0515316	0.999947	-0.131656	0.9998	0.0420972	0.999326	1.09153	0.901704	0.0385679	0.999986	1.04079	0.9696	-0.245688	0.99971	-0.151004	0.999966	-0.127749	0.999788	0	0	0	0	0.0450172	0	0.0467027	0	0	0
AT1G13720	#N/A	#N/A	#N/A	#N/A	#N/A	#N/A	#N/A	#N/A	#N/A	#N/A	#N/A	#N/A	#N/A	#N/A	#N/A	#N/A	#N/A	#N/A	0	0	0	0	0	0	0	0	0	0
AT1G13730	0.826532	0.00360175	-0.59925	0.0243527	-1.12415	9.22996e-06	0.0920494	0.99936	-0.112709	0.908726	-0.0399975	0.999994	-0.160805	0.812122	0.440603	0.15449	0.310102	0.331249	12.4582	22.2001	8.92298	5.44185	13.7698	10.7915	13.5638	12.9249	18.632	16.2518
AT1G13740	-0.154011	0.999947	-0.959062	0.0598808	-2.86411	2.8098e-06	-0.645828	0.232652	-1.71841	0.00057983	0.600026	0.249402	0.93339	0.0346248	-0.415178	0.651565	-0.46841	0.487325	3.80076	3.55734	2.16954	0.483002	2.68666	1.12106	6.75372	9.08042	3.2996	2.96258
AT1G13750	-1.29107	4.83954e-06	-0.0926846	0.987535	0.0814036	0.999326	-0.965696	2.04557e-05	-0.735041	0.00116343	-0.794526	0.000581556	-1.24869	3.88059e-08	-1.4702	3.06553e-08	-1.33576	1.93532e-08	17.3862	7.29028	18.0526	17.9626	9.59412	10.2023	11.5098	8.85318	7.13386	7.5179
AT1G13755	-0.0515316	0.999947	1.19919	0.877018	0.0420972	0.999326	-0.118386	0.999906	0.0385679	0.999986	-0.186575	0.999994	-0.245688	0.99971	-0.151004	0.999966	-0.127749	0.999788	0	0	0.170003	0	0	0	0	0	0	0
AT1G13760	#N/A	#N/A	#N/A	#N/A	#N/A	#N/A	#N/A	#N/A	#N/A	#N/A	#N/A	#N/A	#N/A	#N/A	#N/A	#N/A	#N/A	#N/A	0	0	0	0	0	0	0	0	0	0
AT1G13770	-0.387913	0.541389	0.166836	0.847213	0.0200725	0.999326	-0.0132604	0.999906	-0.219573	0.663844	0.685697	0.0132804	0.532451	0.0755386	0.450875	0.219599	0.208394	0.717158	4.98004	3.89307	6.15916	4.9047	5.33116	4.15632	9.21794	8.61567	7.67136	6.20721
AT1G13780	0.868383	0.156319	0.228024	0.892583	0.650389	0.182437	0.224213	0.901704	0.211863	0.893955	0.344008	0.690175	0.57773	0.301312	0.41515	0.626826	0.611789	0.257887	2.11383	3.94813	2.70752	3.24973	2.77537	2.3889	3.08868	3.82267	3.14403	3.494
AT1G13790	-0.863642	0.325395	-1.44937	0.0117325	-0.538603	0.399524	-1.91095	0.00106215	-2.5152	0.000115576	-1.18992	0.034369	-1.00165	0.0780798	-1.82112	0.00877248	-1.43341	0.0134303	1.74463	0.961921	0.677185	1.13514	0.478114	0.269459	0.850311	1.00034	0.531951	0.66506
AT1G13800	1.00935	0.588794	-1.03858	0.571453	0.398623	0.933386	0.879493	0.47656	0.705204	0.616165	-0.177622	0.999994	-0.268279	0.99971	0.97423	0.491808	0.292006	0.999788	0.221683	0.485031	0.108463	0.289765	0.46494	0.366848	0.225096	0.219155	0.531088	0.30181
AT1G13810	1.63175	4.56643e-06	1.24142	0.000105742	0.461607	0.272001	1.26228	6.44841e-05	1.10051	0.000599645	0.880558	0.0114007	1.03015	0.00202549	1.46596	1.64406e-05	1.45985	4.01183e-06	3.88498	12.3329	10.0801	5.17044	10.0246	8.18234	8.17646	9.42711	12.061	11.3691
AT1G13820	-0.200944	0.872687	-1.57121	3.99666e-10	-1.75731	2.41905e-12	-1.48257	2.6032e-09	-1.54742	4.01201e-10	-1.13981	5.13081e-06	-1.31295	1.35769e-07	-1.16562	4.75156e-05	-1.18246	5.39263e-06	35.397	31.7074	13.2713	10.2248	14.7656	11.726	18.5015	16.9156	17.9217	16.6664
AT1G13830	-1.09809	0.880421	1.35085	0.221768	0.769936	0.629895	0.140372	0.999906	-0.00207514	0.999986	0.529653	0.911227	-0.262317	0.99971	-0.477974	0.999966	-0.840163	0.781698	0.40378	0.154604	1.26766	0.718375	0.493999	0.389776	0.717492	0.399175	0.30779	0.213782
AT1G13840	#N/A	#N/A	#N/A	#N/A	#N/A	#N/A	#N/A	#N/A	#N/A	#N/A	#N/A	#N/A	#N/A	#N/A	#N/A	#N/A	#N/A	#N/A	0	0	0	0	0	0	0	0	0	0
AT1G13850	#N/A	#N/A	#N/A	#N/A	#N/A	#N/A	#N/A	#N/A	#N/A	#N/A	#N/A	#N/A	#N/A	#N/A	#N/A	#N/A	#N/A	#N/A	0	0	0	0	0	0	0	0	0	0
AT1G13860	-0.619807	0.13872	-1.38185	2.09979e-06	-2.69394	1.07865e-15	-1.4869	2.78164e-07	-1.76762	1.85401e-09	-0.693079	0.0216144	-0.459289	0.173051	-1.05099	0.00162031	-1.11467	0.000188268	7.55675	4.9727	3.18184	1.11002	2.86847	2.19117	5.30989	6.59001	4.07382	3.80317
AT1G13870	0.55332	0.100374	0.401935	0.156231	0.167759	0.735563	0.499049	0.0528792	0.302043	0.31707	0.402913	0.159684	0.414362	0.144105	0.537	0.067977	0.584164	0.0231506	10.3885	15.6866	15.1172	11.3052	15.8245	12.4294	15.8227	16.273	16.73	16.888
AT1G13880	-0.0775247	0.999947	-0.0204367	0.9998	0.433806	0.113466	0.212275	0.614441	0.385024	0.173122	-0.219584	0.645695	-0.528224	0.0742594	-0.287832	0.531278	-0.176648	0.784889	10.4429	10.0339	11.2471	13.6214	13.0172	12.9812	10.2535	8.37589	9.16185	10.0669
AT1G13890	#N/A	#N/A	#N/A	#N/A	#N/A	#N/A	#N/A	#N/A	#N/A	#N/A	#N/A	#N/A	#N/A	#N/A	#N/A	#N/A	#N/A	#N/A	0	0	0	0	0	0	0	0	0	0
AT1G13900	-0.82401	0.00107416	-0.111247	0.853107	0.0339114	0.999326	-0.541798	0.00772896	-0.455462	0.0259381	-0.337904	0.142613	0.040251	0.99971	-0.482497	0.0482543	-0.298901	0.223918	13.9977	8.11478	14.3046	13.9031	10.3015	9.91818	12.6501	17.2003	11.0794	12.3203
AT1G13910	-0.0302105	0.999947	-1.6932	0.00166986	-0.791969	0.127544	-1.15258	0.022548	-0.928598	0.0650236	-0.52046	0.413104	-0.829859	0.120131	-0.73751	0.262949	-0.872042	0.108099	3.69514	3.645	1.2155	2.0375	1.77766	1.87418	2.92531	2.47661	2.38704	2.1222
AT1G13920	-0.761035	0.386682	-0.826157	0.144785	-1.16875	0.0304633	-0.675547	0.231609	-1.08804	0.0395678	-0.440403	0.548746	0.202835	0.96306	-0.26055	0.89599	-0.616325	0.315696	3.31738	1.98274	2.03217	1.39839	2.21738	1.484	2.79334	4.55937	3.08383	2.31329
AT1G13930	-0.26344	0.712594	-1.66909	4.18972e-12	-3.02911	0	-1.75457	2.95838e-13	-2.56103	0	-0.735222	0.0057983	-0.722048	0.00724081	-1.52073	3.73638e-08	-1.28667	6.63733e-07	1844.77	1557.31	648.035	222.019	562.878	312.42	1284	1392.35	758.867	811.824
AT1G13940	0.0637546	0.999947	0.388201	0.114327	0.340689	0.16666	0.210242	0.522356	0.228042	0.437947	-0.0597344	0.999994	-0.107645	0.965188	0.0226069	0.999966	-0.242863	0.478575	4.87887	5.22298	7.0476	5.99763	6.13953	5.55067	5.35838	5.36461	5.54058	4.42822
AT1G13950	-0.534171	0.353023	0.611672	0.0546887	0.118251	0.985741	0.143801	0.91306	-0.15897	0.865291	0.68538	0.0272944	0.0192517	0.99971	-0.243623	0.778531	-0.43125	0.306188	11.2594	7.91841	18.8877	11.7972	13.3816	9.75986	20.649	13.5163	10.5095	9.00283
AT1G13960	0.103544	0.999947	1.16329	3.04272e-10	1.2191	2.0269e-11	0.643422	0.00123114	0.976433	1.47869e-07	0.937059	8.2653e-07	0.947862	6.03773e-07	0.641952	0.00481916	0.543773	0.0112466	11.035	12.1071	26.8908	24.885	18.1841	21.0334	24.1617	24.9522	18.5974	17.5062
AT1G13970	0.156832	0.999947	-0.136521	0.9998	0.551411	0.426254	-0.987838	0.175103	-0.753468	0.31755	-1.85552	0.0169991	-1.01528	0.172482	-1.27072	0.156717	-1.71488	0.0285333	0.983254	1.12944	0.982201	1.41613	0.521278	0.553672	0.291197	0.567023	0.437212	0.303675
AT1G13980	-0.264721	0.41267	0.71295	1.06314e-05	0.817572	1.97274e-07	0.344608	0.0604039	0.395217	0.0228071	0.950651	1.58295e-09	0.883535	2.75941e-08	0.520199	0.00726825	0.434271	0.0175696	9.26557	8.00841	16.9752	16.121	13.0862	11.953	20.8053	20.9465	15.2942	13.8693
AT1G13990	0.559599	0.0607396	1.94309	0	2.30103	0	1.59504	1.98724e-15	2.01106	0	1.49394	1.49535e-13	1.05136	5.08274e-07	1.08312	3.67701e-06	1.17273	4.6631e-08	36.1487	54.8115	152.636	173.776	115.252	140.485	118.175	85.2397	82.7204	86.794
AT1G14000	0.316425	0.26852	0.72614	1.65726e-05	1.12534	2.2075e-12	0.703414	3.02781e-05	1.02715	1.93676e-10	-0.0559948	0.999994	0.0597714	0.99971	0.613381	0.00187567	0.631259	0.000448114	40.6205	51.8797	72.8806	85.7152	70.6796	79.7708	44.5058	49.3571	68.0991	67.9933
AT1G14010	-0.829992	0.0048905	1.43144	2.39803e-14	1.43884	1.01141e-14	0.862257	1.35596e-05	1.06495	2.56491e-08	1.19437	4.69136e-10	1.13398	4.3066e-09	0.682359	0.00359858	0.561651	0.0114605	23.7732	13.6362	69.5796	62.8016	45.4579	47.8466	62.538	61.1597	41.8406	37.7116
AT1G14020	0.180456	0.951719	0.447989	0.142587	1.08273	6.8164e-06	0.600311	0.0275954	0.706084	0.00620385	-0.0871415	0.999994	0.281557	0.491304	0.589184	0.0640698	0.6539	0.0183747	4.89282	5.73428	7.38297	10.208	8.1202	7.80341	5.31374	7.10831	8.23767	8.42479
AT1G14030	-0.791283	0.0594903	-3.71354	0	-4.01538	0	-3.56466	0	-3.5611	0	-2.35168	2.58524e-14	-2.29637	8.59894e-14	-2.78823	5.46721e-14	-2.91753	0	25.3479	15.0181	2.12697	1.49534	2.39934	2.08244	5.7251	6.15564	4.11105	3.58225
AT1G14040	-0.500912	0.691853	-0.835344	0.153824	-0.0254606	0.999326	-1.19313	0.0303332	-0.533757	0.377439	-0.639307	0.29449	-0.669115	0.260679	-0.453642	0.616742	-1.28198	0.0269954	1.10056	0.790112	0.66748	1.04894	0.504923	0.730391	0.803202	0.816004	0.891355	0.473437
AT1G14048	#N/A	#N/A	#N/A	#N/A	#N/A	#N/A	#N/A	#N/A	#N/A	#N/A	#N/A	#N/A	#N/A	#N/A	#N/A	#N/A	#N/A	#N/A	0	0	0	0	0	0	0	0	0	0
AT1G14060	1.62736	1.50995e-06	0.794731	0.018438	1.58885	3.12837e-08	2.31252	0	2.65249	0	0.971922	0.00242711	1.14119	0.00021921	2.39539	0	2.43914	0	6.03322	19.0672	11.3702	17.622	32.2432	36.5154	13.5163	15.6211	34.7476	35.695
AT1G14070	-1.07415	0.402295	-0.539955	0.61639	-0.615399	0.504997	-0.0309621	0.999906	0.182798	0.999986	-0.508635	0.669753	0.165086	0.99971	0.327448	0.899654	-0.621199	0.541468	1.26254	0.588504	0.940015	0.781292	1.34316	1.37772	1.00328	1.68228	1.75742	0.871895
AT1G14071	#N/A	#N/A	#N/A	#N/A	#N/A	#N/A	#N/A	#N/A	#N/A	#N/A	#N/A	#N/A	#N/A	#N/A	#N/A	#N/A	#N/A	#N/A	0	0	0	0	0	0	0	0	0	0
AT1G14080	1.56269	0.888882	-0.131656	0.9998	0.0420972	0.999326	-0.118386	0.999906	1.23206	0.836375	-0.186575	0.999994	-0.245688	0.99971	-0.151004	0.999966	-0.127749	0.999788	0	0.071145	0	0	0	0.0448415	0	0	0	0
AT1G14100	-2.98812	0.482842	-3.06825	0.230842	-1.65977	0.347924	-3.05498	0.1876	-2.89802	0.196795	-3.12316	0.203527	-3.18228	0.190371	-3.08759	0.335356	-3.06434	0.21661	0.270749	0	0	0.055051	0	0	0	0	0	0
AT1G14110	#N/A	#N/A	#N/A	#N/A	#N/A	#N/A	#N/A	#N/A	#N/A	#N/A	#N/A	#N/A	#N/A	#N/A	#N/A	#N/A	#N/A	#N/A	0	0	0	0	0	0	0	0	0	0
AT1G14120	1.562	0.91529	4.35257	0.0493257	1.93814	0.567738	4.78556	0.0248553	3.85586	0.0822207	3.31186	0.195015	1.64285	0.754638	3.98362	0.100197	3.60876	0.13286	0	0.108093	1.12802	0.143503	1.24338	0.681289	0.573305	0.139544	0.860777	0.597871
AT1G14130	1.10169	0.0932899	3.06249	1.03146e-13	2.0649	1.53671e-06	2.10176	1.19561e-06	1.65399	0.00020452	3.58775	0	2.83924	1.18586e-11	2.22164	2.34887e-06	2.20153	6.48858e-07	1.67973	3.76703	15.752	6.89171	7.39813	5.21186	23.8172	14.2334	8.68847	8.06752
AT1G14140	-0.223288	0.926079	-0.00374484	0.9998	0.173975	0.821719	-0.168812	0.873682	-0.280442	0.55147	-0.410077	0.338415	-0.0334325	0.99971	-0.313599	0.616359	-0.317446	0.528667	7.35699	6.359	7.90004	7.92376	7.05806	5.76584	6.21287	8.42526	6.4409	6.2477
AT1G14150	-0.976916	0.0264024	-4.138	0	-5.09153	0	-3.87575	0	-4.88254	0	-3.16925	0	-3.3272	0	-3.4649	0	-3.48384	0	98.0524	50.6344	6.09516	2.71392	7.23534	3.17157	12.3019	11.9772	9.70479	9.24124
AT1G14160	#N/A	#N/A	#N/A	#N/A	#N/A	#N/A	#N/A	#N/A	#N/A	#N/A	#N/A	#N/A	#N/A	#N/A	#N/A	#N/A	#N/A	#N/A	0	0	0	0	0	0	0	0	0	0
AT1G14170	-2.94292	3.98391e-12	0.669053	0.0146761	1.19844	1.14188e-06	-0.595519	0.0453256	-0.0744623	0.999986	-0.124121	0.972635	0.189843	0.775405	-0.779699	0.0205263	-0.331728	0.39429	12.5617	1.66691	22.3654	28.3077	9.09897	11.8633	13.4918	17.2154	8.3655	11.0927
AT1G14180	-1.23188	0.139568	-2.90466	0.000191965	-1.97048	0.00177515	-2.31237	0.000406585	-1.2433	0.0298558	-2.88151	9.65528e-05	-1.47956	0.0115212	-1.49412	0.0346316	-1.51249	0.0131709	2.24172	0.958139	0.297584	0.530006	0.459226	0.905848	0.317613	0.927692	0.874268	0.828057
AT1G14185	-0.321559	0.999947	0.767009	0.765725	1.25059	0.365383	1.01188	0.546867	1.20654	0.388829	0.10255	0.999994	-1.69609	0.481242	0.697152	0.874283	0.533308	0.948451	0.193852	0.148448	0.387288	0.492695	0.426897	0.467821	0.246045	0.0479102	0.369419	0.307905
AT1G14190	-1.55918	0.173653	-3.51736	0.00880748	-3.43967	0.00738803	-1.68459	0.0261852	-2.05765	0.0139828	-3.67569	0.00558541	-2.04291	0.0120047	-1.68442	0.0775243	-1.58458	0.0420845	1.05959	0.341647	0.0636663	0.0566959	0.327496	0.215334	0.0566262	0.275659	0.340081	0.354316
AT1G14200	-0.788804	0.289089	-0.582794	0.302521	0.879277	0.0503126	-0.975231	0.0418764	0.707477	0.135481	-3.02769	2.00857e-09	-2.18357	3.19123e-06	-1.06633	0.0577983	-0.913015	0.0765025	18.8121	11.1784	13.1441	32.6069	10.4638	28.6783	2.50514	4.57317	9.08978	10.9942
AT1G14205	-0.766079	0.487094	-2.21573	0.00173224	-1.769	0.0062915	-2.99176	0.000159299	-2.8688	0.000236988	-2.80987	0.000232701	-1.97516	0.00244317	-3.61521	0.00166762	-2.90193	0.000337907	5.98859	3.57928	1.334	1.63343	0.714795	0.704986	0.889869	1.73277	0.445358	0.773333
AT1G14210	-0.911836	0.069865	-0.919742	0.0142907	-1.07175	0.00338478	-0.772424	0.0381414	-1.01873	0.00484161	-0.549151	0.183207	-0.316189	0.574528	-0.360464	0.558176	-0.503675	0.244755	10.5572	5.63028	6.02622	4.79147	6.55028	5.00453	8.13549	10.0641	9.19708	7.78541
AT1G14220	#N/A	#N/A	#N/A	#N/A	#N/A	#N/A	#N/A	#N/A	#N/A	#N/A	#N/A	#N/A	#N/A	#N/A	#N/A	#N/A	#N/A	#N/A	0	0	0	0	0	0	0	0	0	0
AT1G14225	#N/A	#N/A	#N/A	#N/A	#N/A	#N/A	#N/A	#N/A	#N/A	#N/A	#N/A	#N/A	#N/A	#N/A	#N/A	#N/A	#N/A	#N/A	0	0	0	0	0	0	0	0	0	0
AT1G14230	0.114227	0.999947	0.782378	0.000362834	0.684431	0.00188238	0.38412	0.136734	0.330126	0.210455	0.56816	0.016118	0.476835	0.0550568	0.335615	0.310878	0.348798	0.217519	8.96278	10.1037	16.9325	14.1073	12.7354	11.0674	15.2911	14.9325	12.6237	12.2368
AT1G14240	-0.0515316	0.999947	-0.131656	0.9998	0.0420972	0.999326	1.74032	0.625095	1.87626	0.551417	1.69414	0.690175	2.39857	0.41124	-0.151004	0.999966	-0.127749	0.999788	0	0	0	0	0.0910819	0.089832	0.0944921	0.183997	0	0
AT1G14250	0.350375	0.946371	-1.67467	0.00134049	-2.76548	2.94458e-08	-2.52784	5.66389e-07	-2.81673	1.65168e-08	-0.283356	0.908069	-0.336761	0.820305	-1.89403	0.00144625	-1.26597	0.0285467	50.2735	60.622	16.2053	6.84552	8.81684	5.92898	44.9956	42.4587	16.3692	20.0895
AT1G14260	-1.05222	0.566682	2.31473	2.18713e-05	2.83379	4.4843e-08	2.4838	3.41915e-06	3.20155	3.17883e-10	-0.847512	0.452408	-0.175159	0.99971	2.23163	0.00016748	2.01102	0.000429274	0.736722	0.34718	4.20533	5.41572	4.82559	7.05699	0.460346	0.784344	4.23346	3.3605
AT1G14270	-0.0468966	0.999947	-1.80675	1.5779e-13	-1.71791	9.44762e-13	-1.36255	8.07298e-09	-1.49396	2.44472e-10	-1.70038	1.30984e-12	-1.22275	2.12806e-07	-0.758418	0.006423	-1.07815	1.14614e-05	22.9455	22.5272	7.16453	6.67919	9.78931	7.80917	7.96536	11.6327	14.8745	11.6813
AT1G14280	-0.265439	0.908871	-2.23069	2.46838e-09	-2.36594	2.06166e-10	-1.29417	0.000473749	-2.12285	7.25107e-09	-1.89249	3.11843e-07	-1.49185	6.11287e-05	-0.808291	0.0846403	-0.858339	0.037818	22.4441	19.0876	5.41419	4.26079	11.2265	5.00387	6.94327	9.3223	15.0488	14.0144
AT1G14290	-0.0810475	0.999947	-0.594273	0.0506028	-0.732936	0.0108455	-0.435927	0.174091	-0.821078	0.00374708	0.339414	0.333478	0.436515	0.161975	-0.199362	0.813435	-0.178798	0.807301	13.5373	13.3285	10.1716	8.07497	11.0864	7.60063	19.9873	22.4641	13.6885	13.0182
AT1G14300	1.34446	3.7234e-07	1.1614	5.21277e-07	1.73928	1.07865e-15	1.57694	8.19019e-13	1.80729	0	1.48023	3.0129e-11	1.05844	6.29678e-06	1.73797	3.42627e-13	1.61567	8.59896e-13	6.25606	16.2802	15.2955	20.3188	19.9949	21.3238	19.9565	15.4344	23.5487	20.6944
AT1G14310	-0.977036	0.012164	-0.792098	0.0087478	-0.763168	0.00980039	-1.27192	2.19138e-05	-1.26881	2.37014e-05	-0.511716	0.108169	-0.43633	0.1908	-1.70115	6.01879e-06	-1.25736	5.04616e-05	12.2539	6.35211	7.748	6.99555	5.44319	4.91354	9.8583	10.7164	4.16743	5.48971
AT1G14315	-0.0515316	0.999947	-0.131656	0.9998	1.27685	0.819674	-0.118386	0.999906	0.0385679	0.999986	-0.186575	0.999994	-0.245688	0.99971	-0.151004	0.999966	-0.127749	0.999788	0	0	0	0.0800225	0	0	0	0	0	0
AT1G14320	0.682412	0.00748641	0.390352	0.0839552	0.693825	0.000443482	0.647536	0.00137186	0.766633	8.71115e-05	0.247485	0.385457	0.378525	0.110312	0.531811	0.0296849	0.581837	0.00780297	228.716	364.585	321.874	347.949	379.125	371.753	302.864	350.394	371.081	358.387
AT1G14330	0.136558	0.999947	2.04077	1.39453e-10	2.82782	0	1.98364	4.80794e-10	2.61072	0	0.635811	0.1204	0.60624	0.14821	1.2887	0.000715328	1.64998	1.12124e-06	3.73884	4.27964	16.8938	26.1274	15.6006	22.8328	6.79355	6.49754	9.96004	12.7107
AT1G14340	-1.04468	0.0313987	-0.257714	0.682787	-1.47356	7.72228e-05	-0.968049	0.00738882	-1.68197	8.64509e-06	0.320405	0.518434	0.319521	0.529975	-1.00532	0.0189006	-0.987244	0.00877095	8.73004	4.33307	8.12086	3.04062	4.9843	2.65303	12.5579	13.3453	4.92938	4.70773
AT1G14345	-0.410149	0.302359	-3.24133	0	-3.93457	0	-2.71761	0	-3.70923	0	-2.1404	0	-2.005	0	-2.47771	0	-2.45628	0	73.0228	55.3033	8.38245	4.49928	11.7149	5.24307	18.6899	21.0803	15.0275	14.2719
AT1G14350	-1.65089	0.0167313	-3.11134	4.43315e-06	-3.78242	1.91816e-06	-1.7749	0.000619015	-1.59624	0.00164781	-2.84326	3.42469e-06	-2.58112	6.96179e-06	-0.185566	0.999966	-1.067	0.0437795	2.5393	0.812646	0.302875	0.154123	0.778985	0.80488	0.384833	0.48708	2.48454	1.28424
AT1G14360	-0.469229	0.26908	0.117249	0.946145	0.385883	0.180761	0.67667	0.00818496	0.87303	0.000314434	-0.334173	0.334623	-0.000183636	0.99971	0.395349	0.271806	0.76022	0.00417526	28.3181	20.5734	32.398	35.1256	47.023	49.6487	25.3134	33.02	40.5892	51.3865
AT1G14370	-0.410783	0.322609	2.08884	0	2.47919	0	1.52594	2.77859e-13	2.1536	0	0.490066	0.0540304	0.351561	0.224771	0.576919	0.036881	0.594715	0.0165808	13.8772	10.6269	64.9112	75.3417	42.1618	59.6771	22.5552	21.0548	23.6541	22.9094
AT1G14380	-0.954418	0.000842466	-1.18221	2.65478e-07	-1.8452	2.4601e-14	-1.06733	2.28507e-06	-2.46283	0	-0.335545	0.221228	-0.409489	0.110762	-0.679037	0.0111276	-1.14154	1.22645e-06	11.7134	6.15531	5.68622	3.14297	6.11888	2.05585	10.673	10.5611	8.22183	5.71065
AT1G14390	-2.37155	0.679417	-2.45168	0.409608	-2.27792	0.394735	-1.22866	0.622163	-2.28145	0.378373	-2.5066	0.382191	-2.56571	0.36576	-0.875999	0.881152	1.01284	0.515439	0.112281	0	0	0	0.0366317	0	0	0	0.0570591	0.277421
AT1G14400	-0.190493	0.592503	0.8727	1.0731e-09	0.967802	5.36817e-12	0.570879	0.000130064	0.758937	1.1241e-07	1.14595	0	0.732155	6.02045e-07	0.635332	0.00015686	0.538611	0.000639594	66.1761	59.4672	133.174	126.317	106.16	109.266	167.644	131.761	114.271	104.485
AT1G14410	-0.521314	0.227224	-0.138403	0.885792	-0.559108	0.0533789	-1.32314	2.59165e-06	-1.62854	1.60982e-08	-0.679643	0.0191405	-0.756267	0.00806331	-1.16853	0.000333777	-0.986455	0.000665545	16.044	11.3056	15.9086	10.4911	7.00371	4.94438	11.396	11.2442	8.03842	8.53441
AT1G14420	-0.0515316	0.999947	-0.131656	0.9998	0.0420972	0.999326	-0.118386	0.999906	0.0385679	0.999986	-0.186575	0.999994	-0.245688	0.99971	1.44399	0.824221	-0.127749	0.999788	0	0	0	0	0	0	0	0	0.0724211	0
AT1G14430	-3.21942	0.425402	-3.29955	0.187299	-1.89106	0.262606	-0.135421	0.999906	-1.93578	0.241008	-0.684277	0.810596	-1.55532	0.346633	-0.498537	0.976743	-0.547412	0.897582	0.254375	0	0	0.0431015	0.24897	0.0409255	0.172194	0.0838248	0.193903	0.179573
AT1G14440	-2.03168	0.0253148	-2.95913	0.000255385	-2.92758	0.000213293	-3.73951	5.97496e-05	-3.6056	8.23376e-05	-2.73618	0.000223114	-3.02269	8.88088e-05	-1.29898	0.0877739	-2.79393	0.000335959	2.39656	0.570965	0.304	0.270717	0.156376	0.15423	0.378537	0.315898	1.0555	0.338364
AT1G14450	-0.140869	0.930955	-0.309486	0.208045	-0.328202	0.153816	-0.369743	0.104867	-0.325213	0.155133	-0.161041	0.687484	-0.121231	0.857166	-0.397037	0.14007	-0.338206	0.171992	61.3806	56.2607	54.303	47.4001	51.9329	47.2802	62.9631	67.0435	51.2162	52.3626
AT1G14455	-0.309993	0.999947	-0.673481	0.981661	-1.8306	0.567738	-0.781112	0.901704	-0.64051	0.958777	-0.831948	0.921389	-0.908749	0.882928	-0.428679	0.999966	-0.0520258	0.999788	0.288613	0.221014	0.164745	0	0.14124	0.139301	0.146528	0.142661	0.220001	0.305613
AT1G14460	-0.523584	0.261513	-0.879399	0.00366529	-1.03084	0.000519588	-0.411193	0.221478	-0.943658	0.00128891	-0.0936507	0.999994	0.118748	0.99971	-0.337491	0.467866	-0.409044	0.251759	3.38908	2.44061	2.04984	1.62006	2.78984	1.73326	3.66914	4.45984	3.04533	2.78065
AT1G14470	-0.911083	0.721795	-0.488954	0.847213	-0.472708	0.819869	-0.850107	0.499494	-1.41301	0.204388	-1.31403	0.264971	-0.509654	0.828105	-1.4163	0.331129	-0.405302	0.914578	0.62097	0.317018	0.472614	0.42087	0.354535	0.199811	0.262721	0.511574	0.236674	0.493161
AT1G14480	0.0715565	0.999947	0.958483	0.0416637	2.21665	6.56133e-09	0.839853	0.0816257	1.52369	0.00017619	-0.376429	0.722107	0.170151	0.99971	-0.57759	0.526633	-0.383398	0.706128	1.56747	1.70371	3.40578	7.24813	3.06833	4.44171	1.38623	2.09945	1.1563	1.28501
AT1G14490	-0.309717	0.999947	-2.00414	0.576584	0.508804	0.976847	-0.780952	0.901704	-0.640352	0.958777	-2.05906	0.551353	0.186101	0.99971	0.310317	0.999966	-0.0518744	0.999788	0.206863	0.158412	0	0.315458	0.101233	0.099844	0	0.306755	0.315371	0.219048
AT1G14500	-0.0515316	0.999947	-0.131656	0.9998	1.27687	0.819674	-0.118386	0.999906	0.0385679	0.999986	-0.186575	0.999994	-0.245688	0.99971	-0.151004	0.999966	-0.127749	0.999788	0	0	0	0.0651289	0	0	0	0	0	0
AT1G14510	0.478591	0.0505737	0.594749	0.00102279	0.814867	1.52769e-06	0.795833	3.35044e-06	0.748366	1.184e-05	0.745223	1.84496e-05	0.530919	0.00419488	0.760575	8.94272e-05	0.756839	2.19455e-05	16.4404	23.5204	27.2804	28.1158	30.9347	26.8194	31.64	28.3481	31.0872	30.0268
AT1G14518	#N/A	#N/A	#N/A	#N/A	#N/A	#N/A	#N/A	#N/A	#N/A	#N/A	#N/A	#N/A	#N/A	#N/A	#N/A	#N/A	#N/A	#N/A	0	0	0	0	0	0	0	0	0	0
AT1G14520	0.102361	0.999947	0.194154	0.9998	-1.47696	0.0272119	-0.448947	0.680759	-1.00371	0.143605	1.21775	0.0457026	-0.0190865	0.99971	-0.668717	0.5289	-0.1193	0.999788	3.35474	3.78589	4.36741	1.13686	2.6498	1.6476	9.08369	3.84014	2.24318	3.11609
AT1G14530	0.474992	0.667515	1.14603	0.00698436	1.22691	0.00266164	1.55105	7.13006e-05	1.49335	0.000125045	1.78357	3.34697e-06	1.81988	1.91491e-06	1.39128	0.00171273	1.28031	0.00224073	1.65516	2.37144	4.08395	3.79967	5.27803	4.58711	6.61414	7.0202	4.88394	4.35338
AT1G14540	-1.22956	0.656725	3.72983	8.98431e-09	6.40544	0	3.80316	4.00903e-09	5.75855	0	0.901595	0.411638	3.53437	8.86595e-08	3.87329	1.6765e-08	3.60818	5.84031e-08	0.551181	0.211042	8.57349	49.7315	9.37326	30.9928	1.25925	7.83287	9.34833	8.38994
AT1G14549	#N/A	#N/A	#N/A	#N/A	#N/A	#N/A	#N/A	#N/A	#N/A	#N/A	#N/A	#N/A	#N/A	#N/A	#N/A	#N/A	#N/A	#N/A	0	0	0	0	0	0	0	0	0	0
AT1G14550	-0.0515316	0.999947	1.19919	0.877018	0.0420972	0.999326	1.73985	0.622163	0.0385679	0.999986	-0.186575	0.999994	2.05834	0.536602	-0.151004	0.999966	-0.127749	0.999788	0	0	0.0992562	0	0.170189	0	0	0.257852	0	0
AT1G14560	-0.603788	0.153803	-0.156596	0.847213	0.362783	0.219935	-0.271237	0.483059	-0.0242701	0.999986	-0.483513	0.127817	-0.373999	0.281714	-0.562107	0.11984	-0.632542	0.0393576	5.74933	3.8744	5.67098	7.20106	5.13196	5.50553	4.71697	5.27453	4.34749	3.99372
AT1G14570	0.165535	0.800356	0.153529	0.619626	0.13524	0.672601	0.0224476	0.999906	0.0404616	0.999986	0.52574	0.00392224	0.165556	0.600434	-0.00541325	0.999966	-0.0417639	0.999788	20.4328	23.5411	25.008	21.9425	22.2957	20.657	33.878	27.57	23.2929	21.2953
AT1G14580	0.280048	0.653477	-1.7967	1.8881e-11	-1.88961	1.40123e-12	-2.07266	1.99774e-14	-2.61157	0	-2.19419	0	-2.16428	0	-2.06003	4.83119e-11	-2.31447	0	18.1662	22.0208	5.55336	4.59525	4.5925	2.70106	4.41476	4.59614	4.6596	3.73784
AT1G14590	0.718291	0.125499	-0.00455993	0.9998	-0.164547	0.912532	-0.175334	0.901704	-0.58195	0.166658	0.821315	0.0161889	0.531442	0.184065	0.11738	0.999966	0.369346	0.453478	4.55347	7.65195	4.98179	3.92201	4.33291	2.93036	9.24713	7.81518	5.59213	6.29498
AT1G14600	-1.23268	0.375381	-1.4212	0.117557	-2.00874	0.0401159	-2.20369	0.0242124	-4.35143	0.0243653	-3.34921	0.0147436	-3.42604	0.0121753	-1.72068	0.125615	-3.23692	0.0183515	1.33736	0.546201	0.508925	0.271924	0.261788	0	0.0905298	0.0881406	0.407772	0.094409
AT1G14610	0.717626	7.60619e-05	0.108408	0.756068	0.00591718	0.999326	0.402443	0.0118184	0.142763	0.537669	0.408748	0.0124754	0.522613	0.000852665	0.403055	0.0310533	0.454538	0.00603185	30.2693	50.078	35.5068	29.0099	42.3003	32.099	45.2693	51.2984	45.3359	43.7076
AT1G14620	0.890239	0.0516049	-0.0292306	0.9998	-0.437636	0.352927	0.497717	0.235539	-0.230405	0.773507	0.534294	0.208954	0.251932	0.765463	0.749897	0.0789736	0.638045	0.114082	8.90254	16.7219	9.30051	6.23303	13.481	7.21553	14.4122	12.3712	17.1574	14.3183
AT1G14630	-0.866795	0.796687	-0.623256	0.753395	-2.73203	0.0672951	-0.281835	0.999906	-0.839865	0.536629	-0.813447	0.600961	-1.12284	0.395537	-1.3179	0.407358	-0.327857	0.999788	1.23965	0.632867	0.825548	0.105023	1.01109	0.598327	0.73426	0.612756	0.472474	0.984502
AT1G14640	-0.282901	0.990977	-0.221575	0.913458	0.407549	0.489271	-0.155226	0.999906	0.679278	0.128723	-0.681794	0.246601	-0.626714	0.300355	0.956514	0.0416546	-0.186527	0.988316	1.52149	1.28164	1.43301	1.97219	1.48916	2.38667	1.08144	1.16571	3.24741	1.45
AT1G14642	2.30541	0.588794	-0.131656	0.9998	1.27683	0.819674	-0.118386	0.999906	1.23213	0.836375	-0.186575	0.999994	-0.245688	0.99971	-0.151004	0.999966	1.8205	0.611189	0	1.94894	0	0.646849	0	0.614192	0	0	0	1.34747
AT1G14650	0.188769	0.610728	0.0360983	0.9998	0.0259904	0.999326	0.225723	0.247753	0.228655	0.220426	0.440153	0.00764918	0.460213	0.00502561	0.440528	0.0188124	0.332565	0.0672313	18.4023	21.5689	20.5127	18.1889	23.3146	20.8235	28.7032	30.1187	27.1979	25.0886
AT1G14660	-0.927026	0.0471828	-0.98724	0.00498383	-2.01958	8.13177e-07	-1.21269	0.000433373	-1.65574	8.92237e-06	-0.399311	0.325493	-0.827549	0.0147647	-2.54507	2.82309e-06	-1.52089	4.57703e-05	2.74227	1.46746	1.50876	0.638197	1.26116	0.829232	2.38191	1.82911	0.5037	1.01458
AT1G14670	-0.154501	0.773557	0.843626	2.34384e-08	1.33119	0	0.733988	1.5515e-06	1.03425	2.18551e-12	0.333305	0.0625938	0.503486	0.0020707	0.548865	0.00253365	0.622285	0.00014232	46.9004	43.1936	91.6299	114.45	85.7325	92.682	67.1991	79.5002	76.0555	78.171
AT1G14680	0.523968	0.994279	0.7636	0.576584	0.992272	0.333982	0.69619	0.621636	1.6638	0.039923	-0.0016168	0.999994	0.466307	0.905137	1.04739	0.389995	0.991159	0.373587	0.673429	1.0314	1.31796	1.36927	1.22408	2.22882	0.781481	1.14128	1.61334	1.52806
AT1G14685	-0.868121	0.000628098	0.110534	0.852268	0.306904	0.151422	-0.0296633	0.999906	0.0647379	0.999986	0.0514672	0.999994	0.221072	0.421968	0.116118	0.895503	0.036798	0.999788	15.7853	8.94185	18.9097	19.1257	16.4657	16.2815	18.8826	22.1039	19.1863	17.9515
AT1G14686	-0.0515316	0.999947	-0.131656	0.9998	0.0420972	0.999326	-0.118386	0.999906	1.23211	0.836375	-0.186575	0.999994	-0.245688	0.99971	1.44392	0.824221	-0.127749	0.999788	0	0	0	0	0	0.0794837	0	0	0.12553	0
AT1G14687	-0.573804	0.999947	-1.0272	0.535843	-1.4348	0.326712	-0.565802	0.816119	-1.49093	0.295593	-0.176615	0.999994	-0.0888779	0.99971	-0.33515	0.999966	-0.746742	0.708303	0.725807	0.476408	0.355117	0.210825	0.507416	0.200181	0.73698	0.820034	0.632299	0.439177
AT1G14688	1.56271	0.888882	-0.131656	0.9998	0.0420972	0.999326	-0.118386	0.999906	0.0385679	0.999986	-0.186575	0.999994	-0.245688	0.99971	-0.151004	0.999966	-0.127749	0.999788	0	0.200671	0	0	0	0	0	0	0	0
AT1G14690	-0.631961	0.00680225	-0.836485	4.00501e-06	-2.06462	0	-0.792057	1.09685e-05	-1.42727	5.56988e-15	0.198397	0.445089	0.207612	0.416191	-0.590119	0.00565054	-0.642236	0.000752718	21.8679	14.4958	13.4967	5.03689	13.6445	7.94902	28.7617	29.8943	16.3567	15.0152
AT1G14700	-0.802082	0.185478	-4.34964	2.22031e-12	-5.52868	6.91495e-11	-3.99598	4.20763e-13	-4.74673	1.1762e-12	-3.36871	3.96015e-12	-2.97741	5.11207e-11	-3.08464	2.40204e-08	-3.22696	8.29021e-11	12.0365	6.9001	0.614133	0.205086	0.789766	0.389464	1.29728	1.79485	1.53772	1.35287
AT1G14710	0.227156	0.481377	-0.225447	0.289991	-0.473452	0.00543869	0.287939	0.118947	0.146882	0.549837	0.120524	0.748036	0.410852	0.0178686	0.556916	0.00249038	0.654969	6.89077e-05	24.2973	28.8163	22.5909	16.7536	31.6868	25.8032	29.9086	37.5857	40.059	41.0831
AT1G14720	-0.0973202	0.999947	-1.48463	1.21174e-09	-2.68911	0	-1.07186	1.05748e-05	-1.60232	3.43628e-11	-0.719404	0.00493919	-0.535597	0.0495153	-0.616794	0.0413831	-0.41595	0.166763	41.3078	39.1234	16.004	6.1441	20.9772	13.4721	28.5318	34.0614	30.1104	32.9212
AT1G14730	-0.504876	0.963267	-0.61186	0.671303	0.260865	0.990305	0.231459	0.999906	0.188305	0.999986	0.108713	0.999994	0.182488	0.99971	0.312833	0.994269	-0.0302551	0.999788	1.06519	0.752957	0.748343	1.24952	1.36334	1.18644	1.33119	1.45806	1.49901	1.12793
AT1G14740	-0.355844	0.246795	1.62914	0	1.54068	0	1.26202	1.87171e-13	1.33931	2.29087e-15	1.47097	0	1.24572	6.52925e-13	1.12544	8.92416e-09	1.01589	2.83549e-08	26.5273	21.3182	90.623	75.2665	71.0131	64.7808	84.2549	75.2508	63.5077	58.4226
AT1G14750	-1.27252	0.999947	-1.35265	0.847213	-1.17889	0.849906	1.58018	0.403028	1.09896	0.671828	1.53864	0.461913	-0.256995	0.99971	0.223031	0.999966	1.67783	0.373706	0.0399744	0	0	0	0.195625	0.115764	0.202949	0.0395185	0.0609427	0.211645
AT1G14755	#N/A	#N/A	#N/A	#N/A	#N/A	#N/A	#N/A	#N/A	#N/A	#N/A	#N/A	#N/A	#N/A	#N/A	#N/A	#N/A	#N/A	#N/A	0	0	0	0	0	0	0	0	0	0
AT1G14760	-0.0515316	0.999947	1.19919	0.877018	0.0420972	0.999326	1.09136	0.901704	1.23211	0.836375	1.04079	0.9696	-0.245688	0.99971	-0.151004	0.999966	-0.127749	0.999788	0	0	0.130807	0	0.112144	0.110605	0.116343	0	0	0
AT1G14770	0.68343	0.289073	0.165643	0.9998	-0.830608	0.129532	0.178783	0.955701	-0.313043	0.710499	0.425726	0.487024	0.361935	0.613688	0.360357	0.678239	0.0502063	0.999788	1.62031	2.68841	2.00395	0.869398	1.98235	1.25998	2.51359	2.49174	2.333	1.81108
AT1G14780	0.149621	0.999947	0.608669	0.12387	1.48214	3.21897e-06	0.952732	0.00582507	1.5739	6.24547e-07	-0.0423008	0.999994	0.40142	0.429083	0.733631	0.0890288	0.876721	0.0175558	4.02123	4.69239	6.82057	10.9796	8.39632	11.6083	4.472	6.62562	7.18148	8.39453
AT1G14790	-0.51139	0.186562	-0.609784	0.02275	-0.418692	0.135531	-1.66132	8.66984e-11	-1.62738	1.44208e-10	-2.32581	0	-2.49456	0	-2.48253	8.20672e-15	-2.5584	0	9.30975	6.75756	6.77492	6.84059	3.3252	2.89624	2.15046	1.91923	1.88344	1.70531
AT1G14800	#N/A	#N/A	#N/A	#N/A	#N/A	#N/A	#N/A	#N/A	#N/A	#N/A	#N/A	#N/A	#N/A	#N/A	#N/A	#N/A	#N/A	#N/A	0	0	0	0	0	0	0	0	0	0
AT1G14810	0.313318	0.499912	-0.10119	0.977762	0.141388	0.80343	-0.668535	0.00614904	-0.580498	0.0173018	-0.119033	0.943065	-0.179006	0.730919	-0.52912	0.0790075	-0.517781	0.054879	30.988	38.5004	31.2772	32.4459	21.0322	19.6813	32.0532	32.0089	24.1069	22.3253
AT1G14820	0.0201483	0.999947	1.02276	8.38485e-06	0.50702	0.0502482	0.0367996	0.999906	-0.0555724	0.999986	0.518995	0.0529102	0.484959	0.077425	0.343171	0.353098	0.474359	0.091204	8.63792	8.93886	19.3895	11.9265	9.59683	8.05663	14.2231	14.4824	12.1901	12.9167
AT1G14830	0.122625	0.958777	0.835418	1.45408e-06	1.38319	0	1.17556	2.4105e-12	1.55181	0	0.958386	2.52151e-08	0.973878	1.51685e-08	1.33492	9.16442e-13	1.32749	2.27422e-14	20.2825	22.9242	40.2017	51.7524	51.0619	58.4231	45.5948	47.5367	56.0556	56.6601
AT1G14840	-0.805995	0.00713012	-2.17759	0	-2.8796	0	-1.84307	3.73875e-14	-2.895	0	-1.29624	2.68306e-08	-1.01677	1.15941e-05	-1.38743	3.1744e-07	-1.57621	1.73469e-10	12.4298	7.28194	3.02416	1.62275	3.72283	1.60639	5.79332	7.25198	5.38464	4.49521
AT1G14850	0.835045	7.11258e-05	0.912043	1.11484e-07	1.21052	2.13775e-13	1.10993	3.54474e-11	1.12416	1.24513e-11	1.15118	6.52408e-12	1.07841	1.76379e-10	1.13632	1.25683e-09	1.19836	3.95601e-12	6.03538	10.9419	12.4314	13.5099	14.1095	12.6875	15.3022	15.2399	14.9104	14.9185
AT1G14860	-2.90373	0.119078	0.897468	0.226351	1.67181	0.00364769	0.738555	0.356713	0.780684	0.295503	-1.47856	0.1234	-0.0703681	0.99971	0.130209	0.999966	-0.532156	0.719466	1.19129	0.114034	2.46504	3.78475	2.25908	2.01246	0.453612	1.32492	1.47564	0.867258
AT1G14870	0.764121	0.368355	4.5199	0	6.17739	0	5.01423	0	6.50976	0	1.90129	2.60101e-05	3.18611	4.83859e-14	4.7198	0	4.65755	0	3.97232	6.95298	96.9181	281.19	146.074	355.737	17.1711	40.7288	109.008	114.171
AT1G14880	-2.11063	9.36944e-06	0.46157	0.412202	0.527315	0.286056	-1.13617	0.00621599	-0.232003	0.836375	-2.61155	2.12576e-11	-2.13328	7.08547e-08	-2.3316	1.48045e-07	-1.91647	3.95875e-06	529.388	123.081	751.26	741.223	234.032	451.679	98.5447	133.063	114.316	149.152
AT1G14890	-0.149846	0.999947	0.0912807	0.9998	-0.494374	0.199023	0.769036	0.0147002	0.109137	0.999986	0.176438	0.890638	0.435531	0.27817	0.32016	0.58327	0.777644	0.0183128	11.0321	10.4921	13.1025	7.68818	19.6796	12.0236	14.5444	18.2064	15.7338	20.4434
AT1G14900	-1.56272	0.127227	-0.911005	0.214742	-2.5264	0.00307118	-0.51868	0.548399	-1.17858	0.0816596	-0.222365	0.999994	-0.724897	0.352849	-0.250509	0.999966	-0.800482	0.2936	2.29426	0.752957	1.3096	0.333206	1.68413	0.949152	2.24638	1.62007	2.1236	1.38823
AT1G14910	-0.115713	0.948274	0.566681	0.000515265	0.607119	0.000128934	0.320871	0.0786394	0.331397	0.0599451	0.385532	0.0306053	0.447945	0.00932394	0.344058	0.103894	0.27175	0.182441	16.6023	15.6723	27.0201	24.4864	22.5177	20.2263	24.7744	26.8733	23.5599	21.6344
AT1G14920	-0.473452	0.368094	-1.85393	1.24302e-09	-2.36322	5.55706e-14	-1.4931	5.76556e-07	-2.21556	6.89401e-13	-1.31531	1.15696e-05	-1.26836	2.38991e-05	-0.933865	0.00818916	-0.994893	0.00167638	14.4777	10.9961	4.54863	2.80737	5.63711	3.23684	6.88962	7.60477	9.02118	8.06206
AT1G14930	#N/A	#N/A	#N/A	#N/A	#N/A	#N/A	#N/A	#N/A	#N/A	#N/A	#N/A	#N/A	#N/A	#N/A	#N/A	#N/A	#N/A	#N/A	0	0	0	0	0	0	0	0	0	0
AT1G14940	#N/A	#N/A	#N/A	#N/A	#N/A	#N/A	#N/A	#N/A	#N/A	#N/A	#N/A	#N/A	#N/A	#N/A	#N/A	#N/A	#N/A	#N/A	0	0	0	0	0	0	0	0	0	0
AT1G14950	#N/A	#N/A	#N/A	#N/A	#N/A	#N/A	#N/A	#N/A	#N/A	#N/A	#N/A	#N/A	#N/A	#N/A	#N/A	#N/A	#N/A	#N/A	0	0	0	0	0	0	0	0	0	0
AT1G14960	#N/A	#N/A	#N/A	#N/A	#N/A	#N/A	#N/A	#N/A	#N/A	#N/A	#N/A	#N/A	#N/A	#N/A	#N/A	#N/A	#N/A	#N/A	0	0	0	0	0	0	0	0	0	0
AT1G14970	-1.01886	0.252834	-1.05909	0.0816291	-3.01989	0.000634282	-1.34366	0.0218858	-1.86468	0.0037659	-0.789296	0.198417	-0.265194	0.882928	-1.14568	0.10865	-0.788264	0.204152	1.42662	0.704823	0.735529	0.140357	0.585545	0.35539	0.934565	1.41035	0.701592	0.877151
AT1G14980	0.990281	1.34729e-07	0.547408	0.00136899	0.93671	2.49525e-09	1.06204	1.22639e-11	1.2082	3.39816e-15	0.595093	0.000451205	0.763572	3.01743e-06	0.974513	4.1191e-08	1.11072	7.9048e-12	54.4085	109.988	86.4323	100.357	121.992	119.73	93.6834	108.659	118.948	125.28
AT1G14990	0.158966	0.999947	0.33134	0.519605	0.0928457	0.999326	0.185152	0.867199	-0.107507	0.999986	-0.00911442	0.999994	0.0641617	0.99971	0.141348	0.999966	-0.0570688	0.999788	6.73902	7.70241	9.30108	6.95343	8.36781	6.01982	7.6598	8.35256	8.28047	6.92295
AT1G15000	-1.39899	0.00767279	-1.62158	9.3352e-05	-2.26433	4.45613e-07	-2.04754	1.57849e-06	-2.73913	1.58872e-08	-1.45971	0.00027475	-1.05797	0.00791747	-3.15186	6.28352e-07	-2.09402	2.62061e-06	5.88075	2.27355	2.0858	1.1609	1.5088	0.826717	2.43489	3.33017	0.696346	1.45099
AT1G15002	#N/A	#N/A	#N/A	#N/A	#N/A	#N/A	#N/A	#N/A	#N/A	#N/A	#N/A	#N/A	#N/A	#N/A	#N/A	#N/A	#N/A	#N/A	0	0	0	0	0	0	0	0	0	0
AT1G15010	3.21363	2.10913e-13	3.70517	0	5.43796	0	3.60008	0	5.02943	0	2.11167	1.29638e-07	2.01989	5.43051e-07	2.80483	4.40065e-11	3.06065	1.2913e-14	8.4613	81.8338	119.494	356.669	115.327	260.615	42.1622	38.8809	59.0038	76.3234
AT1G15015	-0.0515316	0.999947	1.87938	0.58403	0.0420972	0.999326	-0.118386	0.999906	0.0385679	0.999986	-0.186575	0.999994	-0.245688	0.99971	-0.151004	0.999966	1.15308	0.897582	0	0	0.227477	0	0	0	0	0	0	0.105496
AT1G15020	-1.44544	0.000152389	0.2202	0.605952	0.0428099	0.999326	-0.413349	0.192052	-0.650278	0.0226107	0.235862	0.57822	0.341894	0.300343	-0.086136	0.999966	-0.282845	0.481442	6.29143	2.37593	8.11721	6.35233	5.10332	3.91016	8.6198	9.54252	6.70094	5.61252
AT1G15030	-0.391369	0.323766	-0.729527	0.00234125	-0.350886	0.185908	-0.847073	0.00030491	-0.855782	0.000223	-1.01787	1.45389e-05	-0.708716	0.00318043	-0.838983	0.00213148	-0.981397	5.6748e-05	17.461	13.7623	11.599	13.4434	10.244	9.51195	10.0054	12.8202	10.8971	9.62318
AT1G15040	-1.27776	0.999947	-0.0199858	0.9998	1.99073	0.29321	1.58925	0.490828	2.75194	0.0893102	0.477186	0.999994	-0.215991	0.99971	2.25281	0.278071	2.01401	0.321544	0.0558791	0	0.0637934	0.340854	0.273458	0.593351	0.113478	0.0552418	0.42595	0.414194
AT1G15045	#N/A	#N/A	#N/A	#N/A	#N/A	#N/A	#N/A	#N/A	#N/A	#N/A	#N/A	#N/A	#N/A	#N/A	#N/A	#N/A	#N/A	#N/A	0	0	0	0	0	0	0	0	0	0
AT1G15050	0.432739	0.999947	-2.00437	0.576584	-0.59587	0.990305	-0.132408	0.999906	-1.83415	0.551417	-2.05929	0.551353	-2.11841	0.535413	-2.02372	0.675556	-2.00047	0.566966	0.301026	0.46104	0	0.153018	0.294629	0	0	0	0	0
AT1G15060	-0.0370245	0.999947	0.0548446	0.9998	0.0697987	0.999326	-0.868106	2.84647e-05	-0.711768	0.000554449	-1.04877	4.9319e-07	-1.0629	3.04385e-07	-1.11607	4.36558e-06	-1.12863	2.06953e-07	11.753	11.7394	13.5426	12.0228	7.03767	7.01156	6.52287	6.67547	6.06537	5.79748
AT1G15080	-0.707429	0.551609	-1.72942	0.00785588	-2.73593	0.000256327	-1.94241	0.00256824	-3.65412	6.41351e-05	-0.753467	0.286909	-0.718744	0.321567	-1.84331	0.0164743	-2.03191	0.00277243	3.16184	1.91684	0.977615	0.401807	0.838132	0.190761	2.07345	2.21409	0.903816	0.767268
AT1G15090	#N/A	#N/A	#N/A	#N/A	#N/A	#N/A	#N/A	#N/A	#N/A	#N/A	#N/A	#N/A	#N/A	#N/A	#N/A	#N/A	#N/A	#N/A	0	0	0	0	0	0	0	0	0	0
AT1G15100	0.899508	0.00952338	1.25628	1.79015e-06	0.293702	0.477865	1.2857	7.79442e-07	0.336533	0.370965	1.32323	3.81028e-07	1.16505	1.19628e-05	1.11626	0.000174477	1.32082	7.31199e-07	9.17588	17.5255	24.032	10.8651	23.6673	11.1502	26.3072	24.439	22.2178	24.9196
AT1G15110	0.482453	0.574752	1.97011	6.4634e-09	1.89468	1.92982e-08	1.87873	3.45281e-08	2.12747	1.38697e-10	1.43263	6.9481e-05	2.099	4.92451e-10	1.89415	3.82983e-07	2.09904	1.10049e-09	2.02598	2.89136	8.62092	7.30258	7.88665	8.48959	6.26502	10.1054	8.28333	9.50767
AT1G15120	-0.0792016	0.999947	0.548558	0.000347561	0.631106	1.97121e-05	0.221487	0.24858	0.571485	0.000129627	0.284542	0.116391	0.360366	0.0328756	0.27022	0.206346	0.231504	0.24867	60.3686	58.4836	96.8894	90.7696	75.9364	86.9328	84.3826	91.6477	81.2662	76.312
AT1G15125	-5.52025	6.56266e-06	-1.56422	0.00984849	-1.64765	0.00516939	-2.17998	0.000245635	-1.86898	0.00138556	-0.815453	0.264954	-0.190288	0.99971	-1.4385	0.045038	-2.086	0.000835995	13.3614	0.243618	5.17542	4.20452	3.42506	3.68515	9.12551	12.8946	5.82003	3.28447
AT1G15130	0.0596125	0.999947	0.789656	3.10636e-08	1.15902	0	0.559432	0.00015048	0.923821	3.24994e-11	0.405474	0.0106446	0.290879	0.0953732	0.327712	0.0879402	0.254642	0.171371	26.9244	28.9794	51.1164	58.7979	42.8915	49.4252	41.0234	39.2348	37.6003	34.8425
AT1G15140	-0.289627	0.197868	-0.362931	0.017853	-0.0498232	0.999326	-0.31547	0.0422892	-0.0975346	0.732827	-0.181671	0.357022	-0.203142	0.279914	-0.218626	0.301667	-0.213356	0.250824	55.9335	47.0063	48.0062	52.6068	49.0738	50.8924	56.7945	57.9611	53.9625	52.06
AT1G15150	-0.297745	0.999947	-2.3144	0.0521815	-2.91698	0.0327063	-1.66736	0.0875017	-2.96178	0.0275724	0.0202189	0.999994	-0.26424	0.99971	-1.1616	0.339456	-1.29502	0.191574	0.658517	0.543071	0.115659	0.0514982	0.198315	0.0488983	0.771524	0.651007	0.308904	0.268195
AT1G15160	-1.06278	0.785254	-1.48945	0.36014	-1.43602	0.349087	0.193709	0.999906	-1.04765	0.506003	-0.3771	0.999994	-0.0908404	0.99971	-0.697312	0.842516	-0.234261	0.999788	0.401574	0.175724	0.130986	0.116645	0.505337	0.166134	0.349504	0.453707	0.262378	0.364481
AT1G15165	-2.52239	0.198319	-2.88586	0.0476535	-1.3618	0.183338	-1.0526	0.294703	-1.76502	0.0927647	-1.32544	0.200205	-0.382215	0.906105	-2.64116	0.105653	-1.80973	0.101464	0.972814	0.12416	0.0925497	0.329668	0.47607	0.234768	0.411579	0.881576	0.123591	0.257529
AT1G15170	-0.0535301	0.999947	0.803589	0.0584531	0.745411	0.0756004	-0.396558	0.528147	-0.276172	0.741886	-0.155925	0.999994	-0.33529	0.688882	-1.30216	0.0175549	-1.341	0.00536225	4.21894	4.05726	7.78477	6.63322	3.07295	3.2202	4.18425	3.78284	1.86975	1.66231
AT1G15175	#N/A	#N/A	#N/A	#N/A	#N/A	#N/A	#N/A	#N/A	#N/A	#N/A	#N/A	#N/A	#N/A	#N/A	#N/A	#N/A	#N/A	#N/A	0	0	0	0	0	0	0	0	0	0
AT1G15180	-0.180254	0.987994	-1.44472	1.34061e-06	-2.40064	9.21099e-14	-1.77744	3.64512e-09	-2.09933	1.03839e-11	-0.722505	0.0203554	-0.955971	0.00144042	-1.64499	2.06328e-06	-1.62856	1.62101e-07	12.9936	11.7062	5.38948	2.37686	4.13648	2.90788	9.03922	7.9117	4.66101	4.42762
AT1G15190	-0.0515316	0.999947	2.68837	0.291385	2.99952	0.186785	3.40549	0.120536	2.3201	0.377645	2.14235	0.500286	-0.245688	0.99971	2.66946	0.331233	2.27527	0.43033	0	0	0.333501	0.371235	0.571836	0.211496	0.222467	0	0.334019	0.232
AT1G15200	0.589402	0.0267011	-0.0729472	0.9998	0.104616	0.875699	0.35925	0.123358	0.29954	0.211921	0.364235	0.130139	0.392793	0.094975	0.543772	0.0250024	0.393059	0.100821	15.1051	23.4272	15.8256	15.8425	20.3983	17.8574	22.4725	23.3916	24.413	21.4614
AT1G15210	-0.0515316	0.999947	-0.131656	0.9998	0.0420972	0.999326	1.09159	0.901704	0.0385679	0.999986	-0.186575	0.999994	-0.245688	0.99971	1.44399	0.824221	1.15298	0.897582	0	0	0	0	0.018134	0	0	0	0.0282463	0.0196191
AT1G15215	0.0443424	0.999947	-1.2348	0.0260705	-3.05266	4.44821e-06	-1.11376	0.0420045	-2.95916	4.27498e-06	-0.730448	0.240482	-1.01869	0.0730715	-1.00513	0.134751	-0.823046	0.178374	5.57363	5.96376	2.61495	0.620975	2.91442	0.663328	3.95385	3.39662	3.14281	3.39564
AT1G15220	-1.24426	0.0832616	0.22328	0.877018	-0.0575607	0.999326	-0.30081	0.733073	-0.69614	0.178648	0.726349	0.101744	0.0591644	0.99971	0.0346948	0.999966	0.2483	0.844398	2.93921	1.24512	3.78386	2.73381	2.57071	1.75065	5.65141	3.64756	3.33687	3.77453
AT1G15230	-0.363155	0.492022	-0.254853	0.527065	-0.498402	0.0892542	-0.472547	0.111821	-0.573019	0.0433703	-0.0888512	0.999994	0.164794	0.80932	-0.62465	0.0662856	-0.41994	0.191129	10.5187	8.36721	9.68124	7.21205	8.14034	6.84794	11.3429	14.0262	7.58298	8.46162
AT1G15240	-0.0409808	0.999947	0.225754	0.273073	0.0120502	0.999326	0.220957	0.276022	0.205915	0.305859	0.454931	0.00620659	0.447111	0.00750373	0.372513	0.0618565	0.383723	0.0304003	9.7912	9.77687	12.6044	9.60772	12.4292	11.0305	15.4319	15.923	14.1652	13.7838
AT1G15250	0.560557	0.319567	-0.463042	0.339075	-0.72493	0.0781024	0.610478	0.0990051	0.280757	0.601293	-0.0101236	0.999994	-0.119915	0.99971	0.522472	0.26709	0.754937	0.0371238	12.2415	18.5114	9.72967	7.08908	20.3229	14.659	13.8461	13.1743	19.8439	22.1513
AT1G15260	-1.20771	0.000783799	-5.38077	0	-6.39498	0	-4.13331	0	-5.85833	0	-5.08574	0	-4.81684	0	-4.15252	0	-4.18006	0	51.5886	22.9132	1.2957	0.524472	3.23151	0.79679	1.67625	2.14201	3.14596	3.05913
AT1G15270	0.197206	0.544742	-0.0763315	0.917395	-0.0421381	0.999326	0.278261	0.104004	0.0757445	0.884198	0.121916	0.694763	0.0406292	0.99971	0.0932964	0.895954	0.12035	0.705035	152.894	180.19	160.737	144.208	201.128	157.746	191.388	187.724	183.106	177.31
AT1G15280	0.694524	9.67896e-05	0.174091	0.427296	0.00780732	0.999326	0.628546	2.06316e-05	0.636742	1.23425e-05	0.227845	0.244515	0.0828691	0.92302	0.732124	8.1676e-06	0.507732	0.00139208	19.5131	32.3388	24.147	19.0606	32.4245	29.5898	26.2454	24.545	36.0756	29.8372
AT1G15290	-0.388468	0.325658	-2.07351	0	-3.67026	0	-2.16169	0	-3.44607	0	-0.426963	0.110686	-1.01552	8.39815e-06	-1.50237	2.61623e-09	-1.57374	1.20168e-11	34.0026	26.2261	8.79613	2.52252	8.21216	2.93093	28.1612	19.6718	13.7124	11.7368
AT1G15310	-0.673372	0.742462	0.793732	0.275735	-0.049667	0.999326	1.01717	0.110295	0.776334	0.26068	0.496997	0.650149	0.800606	0.284294	0.756007	0.393119	1.13034	0.0777622	1.08369	0.678986	2.08071	1.00157	2.31418	1.85446	1.7506	2.19137	1.95252	2.60802
AT1G15320	#N/A	#N/A	#N/A	#N/A	#N/A	#N/A	#N/A	#N/A	#N/A	#N/A	#N/A	#N/A	#N/A	#N/A	#N/A	#N/A	#N/A	#N/A	0	0	0	0	0	0	0	0	0	0
AT1G15330	#N/A	#N/A	#N/A	#N/A	#N/A	#N/A	#N/A	#N/A	#N/A	#N/A	#N/A	#N/A	#N/A	#N/A	#N/A	#N/A	#N/A	#N/A	0	0	0	0	0	0	0	0	0	0
AT1G15340	0.00830487	0.999947	-0.814781	0.000338726	-1.38136	2.93125e-10	-0.383187	0.140574	-0.672803	0.00300964	-0.342768	0.227394	-0.601667	0.012738	-0.505221	0.0792812	-0.443412	0.0966336	55.3209	57.916	34.8386	20.8621	44.2066	33.3892	50.9097	43.4488	43.5402	43.6826
AT1G15350	0.359611	0.518775	2.37021	0	2.01039	0	1.88649	0	1.89044	0	2.6355	0	2.35668	0	1.93076	2.66176e-14	1.82651	2.7359e-14	8.70589	11.5035	49.4024	34.2751	35.3366	31.968	63.006	54.0866	37.3452	33.2596
AT1G15360	#N/A	#N/A	#N/A	#N/A	#N/A	#N/A	#N/A	#N/A	#N/A	#N/A	#N/A	#N/A	#N/A	#N/A	#N/A	#N/A	#N/A	#N/A	0	0	0	0	0	0	0	0	0	0
AT1G15370	0.072067	0.999947	0.780322	2.7265e-05	0.960507	7.25805e-08	0.529919	0.00711098	0.606381	0.00134372	1.01235	1.77062e-08	0.896798	9.18917e-07	0.65704	0.00235148	0.738658	0.000133933	31.2374	33.6471	59.1748	58.7451	48.3801	46.1698	71.9179	68.21	54.9493	55.9771
AT1G15380	-0.0515316	0.999947	-0.131656	0.9998	0.0420972	0.999326	-0.118386	0.999906	1.87611	0.54869	-0.186575	0.999994	-0.245688	0.99971	-0.151004	0.999966	-0.127749	0.999788	0	0	0	0	0	0.164951	0	0	0	0
AT1G15385	-0.0514797	0.999947	1.20583	0.883877	3.9056	0.0654282	4.64182	0.0237035	3.84778	0.0694201	1.68868	0.706896	1.64202	0.734396	2.18868	0.528582	1.82904	0.627184	0	0	0.188003	1.6742	3.06241	1.58967	0.334428	0.325602	0.50212	0.348758
AT1G15390	0.190404	0.933917	-1.21555	9.21483e-05	-0.853595	0.00480293	-1.06077	0.000453982	-1.27416	2.83558e-05	-0.641527	0.0442244	-0.418405	0.247526	-1.05812	0.00288735	-0.674444	0.03752	13.1072	15.3436	6.19513	7.04461	6.70032	5.23834	9.66383	11.8023	7.00023	8.84029
AT1G15400	-0.534162	0.087894	1.24304	5.29572e-12	1.39235	3.15004e-15	0.734706	0.000130813	0.864921	3.17944e-06	1.22707	1.037e-11	0.806258	2.42906e-05	0.593348	0.00928613	0.565586	0.00688677	19.8337	14.113	51.8982	51.0341	36.2477	35.2419	53.4665	40.9503	33.5822	31.7818
AT1G15405	#N/A	#N/A	#N/A	#N/A	#N/A	#N/A	#N/A	#N/A	#N/A	#N/A	#N/A	#N/A	#N/A	#N/A	#N/A	#N/A	#N/A	#N/A	0	0	0	0	0	0	0	0	0	0
AT1G15410	0.442271	0.495635	-0.993138	0.0075808	-1.30726	0.000337587	-0.650437	0.0923016	-1.13557	0.00159014	-0.0511	0.999994	-0.109445	0.99971	-0.351166	0.586711	0.212704	0.825377	5.06248	7.02836	2.7858	1.96243	3.56468	2.17977	5.65815	5.65285	4.55305	6.2477
AT1G15415	3.53413	2.32147e-05	4.54791	1.41778e-10	4.88241	2.43943e-12	4.46934	3.10395e-10	4.85863	3.3287e-12	2.5368	0.00140113	3.01177	8.13599e-05	3.58608	4.05131e-06	3.59751	1.37697e-06	1.04983	13.9349	29.963	33.2642	26.8867	33.4428	7.46192	9.3407	14.6713	15.0075
AT1G15420	1.33775	2.27609e-08	1.28589	5.14624e-10	1.27709	4.45374e-10	1.6956	0	1.87666	0	1.13064	7.63039e-08	1.203	7.52348e-09	1.7612	0	2.02759	0	10.0451	26.1425	26.902	23.5727	34.4477	35.7248	25.231	27.3277	37.9976	44.6266
AT1G15430	1.79289	9.40352e-06	2.54808	7.28961e-15	3.81264	0	2.7733	0	3.83485	0	1.33559	0.000247821	1.40131	0.000102333	2.61746	1.90826e-13	2.67629	2.75104e-15	2.39961	8.72848	15.6949	33.0355	18.1039	33.8771	6.95431	7.70978	15.7002	16.8867
AT1G15440	1.86112	0	1.25949	7.25309e-11	1.10372	1.29365e-08	1.94727	0	1.71398	0	1.16765	2.15408e-09	1.37124	8.02543e-13	2.21548	0	2.25627	0	5.85403	21.8964	15.4149	12.1422	23.9838	18.6284	15.0545	18.0598	30.4965	30.3713
AT1G15450	#N/A	#N/A	#N/A	#N/A	#N/A	#N/A	#N/A	#N/A	#N/A	#N/A	#N/A	#N/A	#N/A	#N/A	#N/A	#N/A	#N/A	#N/A	0	0	0	0	0	0	0	0	0	0
AT1G15460	1.08441	0.889053	-1.35267	0.847213	-1.17892	0.849906	-0.129483	0.999906	1.09889	0.671828	-1.40759	0.833685	-1.4667	0.812122	0.223006	0.999966	-1.34877	0.844398	0.0357084	0.109379	0	0	0.0349496	0.10341	0	0	0.054439	0
AT1G15470	-0.415982	0.411174	-0.103378	0.9998	0.222285	0.575134	-0.391765	0.232637	-0.141606	0.844346	-0.161325	0.844651	0.219401	0.654405	-0.393586	0.332908	-0.247361	0.587365	9.31204	7.08556	9.4121	10.4921	7.66285	8.18749	9.5156	12.7826	7.8669	8.41601
AT1G15480	0.169704	0.999947	0.2754	0.56214	-0.120616	0.978617	0.288112	0.510602	-0.419562	0.26262	0.323084	0.456373	0.606095	0.0580681	0.743739	0.02852	0.424038	0.255025	4.88339	5.56306	6.45046	4.30818	6.16215	3.5063	6.96658	8.77763	9.04467	6.96595
AT1G15490	-0.764253	0.194335	-1.02879	0.0119283	-1.13527	0.00463475	-0.706317	0.0843415	-1.88589	1.44638e-05	-0.392968	0.455606	-0.308155	0.633394	-1.13998	0.0162428	-1.90629	2.25383e-05	2.49058	1.49682	1.33169	1.08974	1.63539	0.639092	2.17679	2.39985	1.24965	0.701051
AT1G15500	0.260155	0.635408	-0.676992	0.00373317	-1.40476	1.13242e-10	-0.749241	0.00108046	-1.59664	2.27243e-13	0.157757	0.7892	-0.24861	0.482699	-0.598428	0.0313249	-0.450082	0.0946192	73.2712	88.0164	50.0309	26.0188	44.3639	23.1426	91.7367	72.1307	56.5282	53.9151
AT1G15510	0.633627	0.207423	-1.14268	0.00157316	-2.23979	5.9037e-09	-0.998712	0.00533488	-1.83848	4.66278e-07	-0.223642	0.810776	-0.487928	0.264858	-0.68681	0.129768	-0.674865	0.0916806	5.84449	9.09956	2.80161	1.14896	2.97076	1.5585	5.60658	4.8521	4.03665	3.62435
AT1G15520	2.2189	0.000218461	7.60501	0	9.2367	0	5.61574	0	7.73803	0	3.11036	9.93712e-11	3.5713	7.24786e-14	4.73751	0	4.91746	0	1.36353	6.8012	299.993	815.644	74.4466	284.522	13.6768	18.5621	37.4739	45.6764
AT1G15530	-0.840875	0.0641805	-0.637958	0.0752261	-0.0165941	0.999326	-0.719478	0.0369047	-0.371214	0.361204	-1.48876	7.48405e-06	-0.679068	0.0587571	-0.914761	0.0200577	-1.00827	0.00378949	9.58747	5.54722	6.90775	9.35715	6.54776	7.19829	3.93729	7.07701	5.45683	5.27915
AT1G15540	-0.0515316	0.999947	-0.131656	0.9998	1.93224	0.529603	-0.118386	0.999906	0.0385679	0.999986	1.04079	0.9696	-0.245688	0.99971	-0.151004	0.999966	-0.127749	0.999788	0	0	0	0.177329	0	0	0.0885556	0	0	0
AT1G15550	-0.671566	0.480691	-4.70392	1.24623e-08	-4.66769	8.37057e-09	-2.9462	1.87353e-07	-5.51065	3.77467e-08	-1.73086	0.000777898	-1.94159	0.000166863	-2.97995	9.42873e-06	-3.09681	2.50581e-07	8.62598	5.42787	0.305355	0.271924	1.1126	0.129098	2.85169	2.64422	1.22332	0.991295
AT1G15570	-3.2317	0.0748685	-1.40255	0.13452	-1.56416	0.0852172	-1.57193	0.0805767	-1.85017	0.0440218	-0.411075	0.856405	0.355114	0.902662	-0.571618	0.755815	-1.68238	0.0767185	0.890628	0.0682027	0.35587	0.271635	0.305096	0.214935	0.768687	1.36473	0.6789	0.282927
AT1G15580	0.808671	0.679417	0.246146	0.9998	-0.0796293	0.999326	0.340736	0.954674	-0.76227	0.577824	0.864332	0.429516	1.95382	0.00950562	-0.173699	0.999966	1.62551	0.0431606	1.60483	3.07238	2.29016	1.49558	2.61788	0.903684	3.53066	7.80044	1.63109	5.80616
AT1G15590	#N/A	#N/A	#N/A	#N/A	#N/A	#N/A	#N/A	#N/A	#N/A	#N/A	#N/A	#N/A	#N/A	#N/A	#N/A	#N/A	#N/A	#N/A	0	0	0	0	0	0	0	0	0	0
AT1G15600	#N/A	#N/A	#N/A	#N/A	#N/A	#N/A	#N/A	#N/A	#N/A	#N/A	#N/A	#N/A	#N/A	#N/A	#N/A	#N/A	#N/A	#N/A	0	0	0	0	0	0	0	0	0	0
AT1G15610	-0.0515316	0.999947	1.19913	0.877168	2.38132	0.359658	1.74042	0.622383	0.0385679	0.999986	-0.186575	0.999994	-0.245688	0.99971	-0.151004	0.999966	-0.127749	0.999788	0	0	0.0932699	0.249175	0.159925	0	0	0	0	0
AT1G15620	-0.0515316	0.999947	-0.131656	0.9998	1.27683	0.819674	-0.118386	0.999906	0.0385679	0.999986	-0.186575	0.999994	-0.245688	0.99971	-0.151004	0.999966	-0.127749	0.999788	0	0	0	0.0963702	0	0	0	0	0	0
AT1G15630	#N/A	#N/A	#N/A	#N/A	#N/A	#N/A	#N/A	#N/A	#N/A	#N/A	#N/A	#N/A	#N/A	#N/A	#N/A	#N/A	#N/A	#N/A	0	0	0	0	0	0	0	0	0	0
AT1G15640	#N/A	#N/A	#N/A	#N/A	#N/A	#N/A	#N/A	#N/A	#N/A	#N/A	#N/A	#N/A	#N/A	#N/A	#N/A	#N/A	#N/A	#N/A	0	0	0	0	0	0	0	0	0	0
AT1G15650	#N/A	#N/A	#N/A	#N/A	#N/A	#N/A	#N/A	#N/A	#N/A	#N/A	#N/A	#N/A	#N/A	#N/A	#N/A	#N/A	#N/A	#N/A	0	0	0	0	0	0	0	0	0	0
AT1G15660	-0.444122	0.638783	-0.337987	0.592537	-0.478784	0.326651	0.343589	0.517228	0.277008	0.644086	-0.2343	0.833685	0.0671758	0.99971	0.234063	0.853516	0.63156	0.117692	2.22785	1.67896	1.93782	1.5459	3.04578	2.62848	2.19033	2.76179	2.91124	3.74456
AT1G15670	-0.452929	0.840437	3.11593	9.65467e-12	2.48504	6.64622e-08	2.9812	8.38612e-11	3.0243	2.76555e-11	2.41951	3.11194e-07	2.07068	1.79874e-05	2.20024	3.95417e-05	2.33939	2.03048e-06	5.12976	3.8447	48.2834	27.9065	42.3025	43.0916	32.416	24.2773	25.2088	27.5641
AT1G15680	#N/A	#N/A	#N/A	#N/A	#N/A	#N/A	#N/A	#N/A	#N/A	#N/A	#N/A	#N/A	#N/A	#N/A	#N/A	#N/A	#N/A	#N/A	0	0	0	0	0	0	0	0	0	0
AT1G15690	0.113972	0.999947	-1.57684	5.52771e-15	-1.77571	0	-1.13927	2.86334e-08	-1.40364	3.07243e-12	-1.16123	2.17842e-08	-0.864947	5.2196e-05	-1.0566	7.90237e-06	-0.762262	0.000715195	227.967	244.165	82.652	63.2803	110.419	84.2229	114.581	149.763	124.31	142.931
AT1G15700	1.14081	0.0257211	1.35925	0.000538574	1.435	0.000166236	1.56663	3.28133e-05	1.66132	6.88993e-06	1.1649	0.004397	1.34288	0.000663207	1.45862	0.000579622	1.44152	0.000254281	2.28443	5.24811	6.51994	6.07934	7.56253	7.0696	5.93542	6.84154	7.17027	6.75893
AT1G15710	-8.72591e-05	0.999947	-0.647378	0.0303007	-0.299164	0.402124	-0.547137	0.0696278	-0.472944	0.118377	-0.960143	0.000811532	-0.623117	0.0382523	-0.322121	0.484634	-0.72148	0.0171018	12.4494	12.4856	8.51318	9.70127	9.09226	8.54046	7.25097	9.37116	10.9832	8.0301
AT1G15720	0.0809273	0.999947	0.610106	0.590012	0.238356	0.999326	0.822836	0.348192	0.451268	0.761443	-0.0929846	0.999994	0.227422	0.99971	0.587511	0.700474	1.06009	0.18866	0.804246	0.879824	1.37723	0.934435	1.63053	1.10907	0.874956	1.13582	1.40126	1.8249
AT1G15730	-0.33396	0.380965	-1.58367	8.43068e-13	-2.18189	0	-2.01607	0	-2.20584	0	-1.15886	5.88161e-08	-1.15012	6.93531e-08	-1.51104	1.84511e-09	-1.69146	1.64521e-13	24.7954	20.1641	9.20613	5.29816	6.87249	5.2425	12.8114	13.4494	10.0358	8.24855
AT1G15740	-1.14649	0.00597942	-1.29227	7.23858e-05	-1.81874	9.07464e-09	-1.60386	5.77745e-07	-1.86245	3.96798e-09	-0.782236	0.0284254	-0.778446	0.0300658	-1.79027	1.07774e-06	-1.85676	3.42934e-08	36.9613	17.487	17.0038	10.6032	14.6136	10.0326	25.7509	26.9164	11.9951	11.7415
AT1G15750	1.26912	3.39924e-11	1.06853	6.68916e-11	1.46934	0	1.59034	0	1.77734	0	1.04894	2.12799e-10	0.617765	0.000447803	1.45199	0	1.52621	0	18.9501	46.4373	43.402	50.428	62.4303	63.2897	44.2563	34.4938	55.6659	58.1511
AT1G15757	#N/A	#N/A	#N/A	#N/A	#N/A	#N/A	#N/A	#N/A	#N/A	#N/A	#N/A	#N/A	#N/A	#N/A	#N/A	#N/A	#N/A	#N/A	0	0	0	0	0	0	0	0	0	0
AT1G15760	1.56277	0.888882	1.19919	0.877018	1.27685	0.819674	1.09153	0.901704	1.23213	0.836375	2.14232	0.500046	1.61256	0.730417	1.44377	0.824221	2.27525	0.430097	0	0.211215	0.157441	0.140204	0.134978	0.133125	0.420094	0.272671	0.210247	0.438095
AT1G15770	#N/A	#N/A	#N/A	#N/A	#N/A	#N/A	#N/A	#N/A	#N/A	#N/A	#N/A	#N/A	#N/A	#N/A	#N/A	#N/A	#N/A	#N/A	0	0	0	0	0	0	0	0	0	0
AT1G15772	-1.27252	0.999947	-1.35264	0.847213	-1.17889	0.849906	-1.33937	0.813422	-1.18242	0.839554	-1.40756	0.833685	-1.46667	0.812122	-1.37199	0.895954	-1.34874	0.844398	0.0884066	0	0	0	0	0	0	0	0	0
AT1G15780	0.189821	0.602105	0.589108	0.000137448	1.15145	1.07865e-15	0.595762	0.000104385	1.14094	2.29087e-15	0.234431	0.242023	0.276096	0.142588	0.46761	0.0110217	0.498832	0.00259312	15.895	18.5918	26.1696	34.2678	25.6951	33.603	21.4476	22.6998	24.0261	24.3552
AT1G15790	-0.621733	0.370527	1.36702	0.000102059	1.60525	2.26893e-06	0.29811	0.641177	1.1354	0.00135104	-0.501513	0.32971	-0.855104	0.0478501	-0.737064	0.15944	-0.77831	0.0855037	12.7538	8.39207	35.4837	37.2655	15.9965	25.6261	10.2642	7.84521	8.64166	8.003
AT1G15800	-0.390425	0.944109	1.33686	0.0093703	2.26384	7.37731e-07	0.67289	0.301581	1.62778	0.00070788	-0.0101736	0.999994	-0.142212	0.99971	0.293343	0.919784	0.949504	0.107237	2.44009	1.92885	7.099	11.6833	4.31423	7.52227	2.79735	2.6457	3.48002	5.16763
AT1G15810	0.263916	0.676291	-0.444035	0.136855	-1.02779	0.000112221	-0.0105374	0.999906	-1.00368	0.00014177	0.0192795	0.999994	-0.192874	0.726994	-0.379827	0.314655	-0.0512835	0.999788	10.8137	13.0917	8.64168	5.07802	11.5415	5.16961	12.4442	11.0976	9.49902	10.9599
AT1G15820	-0.66787	0.105382	-2.47781	0	-2.7254	0	-2.6548	0	-2.95364	0	-1.92598	1.8278e-12	-1.68669	1.03895e-09	-2.34432	1.58185e-14	-2.27422	0	2469.18	1583.9	509.963	368.313	464.928	309.628	752.95	945.036	567.686	553.973
AT1G15825	-1.95059	0.183283	-4.86745	0.0264094	-3.45802	0.0120359	-4.85426	0.0161613	-2.83927	0.0131151	-1.366	0.155499	-2.07033	0.0355244	-2.54743	0.0565745	-4.86366	0.0227646	4.18829	1.01284	0	0.224105	0	0.425582	1.79064	1.08961	0.672129	0
AT1G15830	-1.20379	0.383943	-3.72369	0.00174851	-3.64702	0.00147008	-2.94371	0.00238229	-3.71459	0.00114065	-2.57052	0.00533668	-0.540089	0.731367	-2.65623	0.0187179	-2.47598	0.0088647	1.90878	0.885883	0.132068	0.117609	0.283063	0.111671	0.352393	1.65828	0.352729	0.367493
AT1G15840	#N/A	#N/A	#N/A	#N/A	#N/A	#N/A	#N/A	#N/A	#N/A	#N/A	#N/A	#N/A	#N/A	#N/A	#N/A	#N/A	#N/A	#N/A	0	0	0	0	0	0	0	0	0	0
AT1G15850	#N/A	#N/A	#N/A	#N/A	#N/A	#N/A	#N/A	#N/A	#N/A	#N/A	#N/A	#N/A	#N/A	#N/A	#N/A	#N/A	#N/A	#N/A	0	0	0	0	0	0	0	0	0	0
AT1G15860	0.756514	0.00212762	1.17675	3.92126e-10	2.12042	0	1.42305	1.11857e-14	1.82683	0	0.874022	8.00806e-06	0.700875	0.000563668	1.19544	1.14108e-08	1.14744	4.14894e-09	17.1034	29.5584	42.3185	71.4465	49.5033	58.5244	35.6118	33.0272	42.3082	40.5203
AT1G15870	2.35863	0.000687662	0.932905	0.261426	-0.0531865	0.999326	2.18549	0.000265253	1.11586	0.120902	0.908881	0.28947	1.1677	0.11982	2.3729	0.000202864	2.05154	0.000986735	0.940783	5.23952	2.05042	0.869491	4.85508	2.06399	2.08421	2.62106	5.73705	4.43761
AT1G15880	-0.155804	0.908406	1.44614	0	1.43925	0	0.8818	3.18817e-06	1.023	2.67343e-08	1.34051	1.10327e-13	1.15845	2.87744e-10	0.894803	2.54273e-05	0.607429	0.00361256	16.6597	15.4497	50.5145	44.5178	33.2845	33.3441	48.8861	44.6495	35.0684	27.4326
AT1G15885	-0.189721	0.999947	-1.1822	0.101849	-1.5473	0.029894	-2.78317	0.00137331	-1.77601	0.0136189	-4.27012	0.00127612	-1.87746	0.00984026	-3.12806	0.00811209	-2.18062	0.00640737	4.63042	4.15725	2.18741	1.46094	0.625106	1.23305	0.162128	1.42064	0.486846	1.01445
AT1G15890	-1.86759	0.00224483	-1.08232	0.0198655	-0.306517	0.677935	-1.12407	0.0134474	-0.716445	0.128796	-3.05027	3.31636e-08	-2.40419	1.01367e-06	-2.80576	9.89512e-06	-2.16443	1.59098e-05	2.918	0.796472	1.48423	2.26163	1.3573	1.70123	0.381365	0.628354	0.440456	0.734228
AT1G15900	-0.0515316	0.999947	-0.131656	0.9998	1.27682	0.819674	-0.118386	0.999906	0.0385679	0.999986	-0.186575	0.999994	-0.245688	0.99971	-0.151004	0.999966	-0.127749	0.999788	0	0	0	0.249661	0	0	0	0	0	0
AT1G15910	-0.385868	0.523669	-2.15749	5.18408e-10	-1.88934	1.0066e-08	-1.79	2.77335e-08	-2.41318	1.05462e-11	-0.771705	0.0143205	-0.670485	0.0370787	-1.30896	0.000285477	-1.57528	1.43526e-06	5.92321	4.61454	1.52441	1.49674	1.80957	1.05762	3.96324	4.36635	2.60988	2.06653
AT1G15920	0.123039	0.999947	1.34548	1.64607e-11	2.13049	0	1.02121	7.50201e-07	1.42254	3.97749e-13	1.32278	3.561e-11	1.35878	8.92247e-12	0.937745	6.19991e-05	1.07973	3.10137e-07	7.05847	7.88874	19.7099	30.2068	15.4974	18.3693	20.3391	21.6883	15.1235	16.1605
AT1G15930	0.644963	0.0316317	0.194908	0.615119	0.251303	0.401694	0.270059	0.372323	0.267547	0.35772	0.139839	0.846337	0.259562	0.446708	0.303216	0.396607	0.37153	0.191288	76.2391	118.922	94.5749	85.4735	97.0218	87.4471	93.95	107.223	104.687	103.01
AT1G15940	0.874166	0.000260958	0.853747	1.57823e-05	0.791784	5.67156e-05	1.08298	1.38777e-08	1.07756	1.20314e-08	0.964887	7.30712e-07	0.839009	2.45103e-05	0.901944	4.20101e-05	1.04543	1.46862e-07	6.20513	11.6937	12.3314	10.4102	14.4209	12.6454	13.8718	13.1775	13.1194	13.8172
AT1G15950	0.392171	0.118766	0.180759	0.481386	-0.120296	0.727162	0.528714	0.00241306	0.475594	0.00623157	0.125612	0.762879	-0.010412	0.99971	0.607136	0.00209308	0.698426	8.44934e-05	96.5153	127.712	117.508	83.9823	149.617	129.741	118.332	112.305	160.119	167.71
AT1G15960	-0.403331	0.830661	-0.329052	0.727736	-1.30462	0.0113659	0.17258	0.988975	-0.301139	0.742852	-0.286887	0.833685	-0.397856	0.629297	0.621336	0.316335	0.541788	0.353596	2.47596	1.74557	1.9293	1.1587	2.65414	1.8969	2.27464	2.17576	3.95446	3.82867
AT1G15970	-1.06847	0.00524146	-0.271152	0.497913	-0.0177223	0.999326	-0.701773	0.0149557	-0.856631	0.00269927	-0.37539	0.271037	-0.121684	0.975409	-0.187548	0.824221	-0.696666	0.0202387	6.23058	3.02568	5.6673	5.97379	4.11503	3.32508	5.50354	6.81054	6.10085	4.1302
AT1G15980	-0.876334	0.0165205	-3.45101	0	-4.07732	0	-3.01081	0	-3.72207	0	-2.8166	0	-2.91506	0	-2.58945	0	-2.97397	0	146.681	81.8929	15.1231	8.56021	20.5766	10.7684	24.1243	23.1165	26.7364	20.1605
AT1G15990	-0.0515316	0.999947	-0.131656	0.9998	0.0420972	0.999326	2.18578	0.444158	0.0385679	0.999986	-0.186575	0.999994	-0.245688	0.99971	1.44399	0.824221	1.82072	0.611189	0	0	0	0	0.115777	0	0	0	0.0601129	0.0835055
AT1G16000	-0.309698	0.798602	-0.333207	0.517795	0.438517	0.236394	-0.316166	0.53005	0.169908	0.844239	-0.316721	0.561313	0.0629294	0.99971	-0.0556359	0.999966	0.0708672	0.999788	14.5424	12.0122	12.6847	19.2695	12.4742	15.9308	13.4389	18.0918	15.6937	16.6101
AT1G16010	0.293135	0.372906	0.313932	0.146343	0.380662	0.0522898	0.17187	0.554145	0.00168828	0.999986	0.373322	0.0702539	0.363961	0.0808364	0.134464	0.824221	0.225368	0.390721	13.769	17.3048	18.8003	17.4395	16.6104	13.3798	20.5302	21.1641	17.0163	17.341
AT1G16020	-0.0851331	0.999947	-1.63736	1.93129e-10	-2.05197	3.02792e-14	-1.47951	2.54137e-09	-2.37842	0	-1.14251	2.44888e-06	-1.12776	2.90059e-06	-1.37177	1.62503e-06	-0.995191	7.1642e-05	10.6529	10.266	3.73505	2.47431	4.10031	1.96425	5.50972	5.79819	4.62284	5.70356
AT1G16022	-1.92415	0.843311	-2.00427	0.580603	-0.59577	0.994371	-1.991	0.532828	-0.640511	0.962815	-2.05919	0.555918	0.525729	0.99971	-0.428699	0.999966	-0.719535	0.954071	0.355874	0	0	0.180898	0	0.171766	0	0.703631	0.271272	0.188418
AT1G16025	-0.0515316	0.999947	-0.131656	0.9998	1.27685	0.819674	-0.118386	0.999906	0.0385679	0.999986	-0.186575	0.999994	0.963996	0.99971	-0.151004	0.999966	1.8208	0.611189	0	0	0	0.249661	0	0	0	0.242773	0	0.520078
AT1G16030	-0.352948	0.862832	-1.73763	0.000782449	-1.23103	0.0110883	-0.437434	0.479762	-0.50544	0.360201	-0.478035	0.446926	-0.254013	0.85576	-1.51466	0.00969681	-0.956644	0.0607068	2.27087	1.87701	0.740715	0.952783	1.83454	1.60059	1.90322	2.31624	0.879249	1.25957
AT1G16040	0.184313	0.999947	0.51441	0.176091	0.109707	0.999326	0.462634	0.231646	-0.0794784	0.999986	0.780516	0.0178177	0.89664	0.00462651	0.509534	0.249313	0.103263	0.999788	6.23954	7.28096	9.8369	6.54477	9.30582	5.73632	12.3695	13.9033	9.96542	7.23632
AT1G16060	0.158357	0.999947	-0.316012	0.784141	-1.03368	0.0611217	-1.01267	0.0682045	-1.59285	0.00416858	0.25733	0.882284	-0.315241	0.811134	-0.749033	0.30451	-0.791868	0.19367	3.06984	3.45971	2.64501	1.41325	1.58734	0.950515	4.11692	2.92031	2.03099	1.84
AT1G16070	1.56269	0.888882	-0.131656	0.9998	0.0420972	0.999326	-0.118386	0.999906	0.0385679	0.999986	-0.186575	0.999994	2.05834	0.536602	-0.151004	0.999966	1.15306	0.897582	0	0.0959927	0	0	0	0	0	0.185885	0	0.0663682
AT1G16080	-0.151859	0.999947	-1.88652	1.41157e-14	-2.42398	0	-1.61063	3.78582e-11	-2.19355	0	-1.35075	3.7815e-08	-1.78445	3.18359e-13	-1.3572	1.2232e-06	-1.64693	1.17212e-10	72.5484	66.6675	21.7879	12.9571	26.3556	15.2052	32.1207	25.0055	30.9888	24.6383
AT1G16090	-1.07575	0.343476	0.951709	0.107997	1.95756	4.69149e-05	0.885922	0.138173	1.95213	4.84947e-05	-1.01513	0.176753	1.10634	0.0528466	1.69358	0.00253092	0.845023	0.186769	1.85924	0.883719	3.95237	7.16965	3.89045	7.36468	1.04158	4.75354	6.84186	3.80173
AT1G16100	#N/A	#N/A	#N/A	#N/A	#N/A	#N/A	#N/A	#N/A	#N/A	#N/A	#N/A	#N/A	#N/A	#N/A	#N/A	#N/A	#N/A	#N/A	0	0	0	0	0	0	0	0	0	0
AT1G16110	-1.49339	0.00058452	-0.0939432	0.9998	-0.610133	0.100729	-0.165304	0.901704	-0.152767	0.917546	-1.70024	9.39253e-07	-0.757768	0.0431136	-0.000408027	0.999966	-0.211341	0.842572	10.7921	3.81854	10.9788	6.73513	10.2142	9.45512	3.68892	6.97185	11.4574	9.9192
AT1G16120	-0.0515316	0.999947	-0.131656	0.9998	1.27687	0.819674	1.0916	0.901704	1.23211	0.836375	1.04079	0.9696	0.963971	0.99971	1.44392	0.824221	-0.127749	0.999788	0	0	0	0.0389348	0.0374836	0.0369692	0.038887	0.0378607	0.058386	0
AT1G16130	-0.576414	0.863217	1.38873	0.0254937	0.964661	0.154892	2.47976	5.26838e-06	2.40909	8.14653e-06	0.541416	0.622673	0.702329	0.425745	2.47842	3.83888e-05	1.87602	0.00155945	0.657427	0.453101	1.91388	1.30332	4.15029	3.68083	1.13483	1.29986	3.90887	2.85422
AT1G16150	-0.0514282	0.999947	5.15444	0.0111598	5.76708	0.00294419	6.30659	0.00116353	6.57127	0.000539617	3.38587	0.162245	4.98272	0.0179207	5.84703	0.00412573	6.10629	0.00200643	0	0	1.06535	1.38658	2.59953	2.49457	0.291552	0.95802	1.58683	2.05231
AT1G16160	-0.0515316	0.999947	-0.131656	0.9998	1.93229	0.529603	1.74008	0.622163	2.31999	0.377439	1.69426	0.687484	-0.245688	0.99971	-0.151004	0.999966	2.27525	0.430097	0	0	0	0.0799476	0.0769677	0.113867	0.0798493	0	0	0.124906
AT1G16170	-1.40025	0.0214823	-1.3666	0.00330937	-1.11048	0.0144178	-1.59347	0.000536882	-1.00517	0.0259733	-1.08129	0.0199958	-1.16828	0.0111824	-1.72923	0.00168942	-1.21192	0.0107909	11.3267	4.24461	4.67715	4.90009	4.00983	5.23429	5.87288	5.71788	3.67405	5.10378
AT1G16180	-0.0914251	0.999947	0.387003	0.0213975	0.706027	3.01306e-06	0.268557	0.143622	0.34961	0.0356879	0.30265	0.100079	0.163359	0.533229	0.0255994	0.999966	0.156131	0.564837	69.9454	67.2115	101.028	111.458	92.5464	87.7253	99.5887	94.3994	81.1213	84.3248
AT1G16190	-0.136221	0.999947	0.019657	0.9998	-0.37203	0.24269	-0.368585	0.261469	-0.807113	0.00347725	0.257796	0.526298	0.36416	0.266184	0.0397702	0.999966	-0.117932	0.968492	11.8976	11.1306	13.1812	8.93762	10.3254	6.56281	16.3655	18.483	13.6708	11.6675
AT1G16210	0.0236435	0.999947	0.452996	0.0128288	0.709191	1.95003e-05	0.658402	0.000102575	0.588604	0.000521102	0.494	0.00625487	0.422344	0.0246312	0.630597	0.00121622	0.535582	0.0034765	39.2315	41.0522	58.8827	62.6755	66.2223	57.3159	63.9181	62.5524	67.3637	61.9265
AT1G16220	-1.04567	0.68107	-2.63973	0.0926101	-0.408007	0.89821	-0.13824	0.999906	-2.60687	0.0747069	-4.02561	0.0705748	-0.934635	0.509427	-1.65553	0.299611	-0.707551	0.675483	0.569013	0.261444	0.0649604	0.404938	0.55692	0.0549278	0	0.337514	0.173497	0.361518
[truncated: 26,789 more rows]
