# Supplementary material for: Broader functions of TIR domains in Arabidopsis immunity
Source: Proc Natl Acad Sci U S A. 2023 Mar 9;120(11):e2220921120. doi: 10.1073/pnas.2220921120 (PMC10242710; doi:10.1073/pnas.2220921120)
Supplement: Supplementary file 5 — Datset S04 (XLSX) [file pnas.2220921120.sd04.xlsx]

## Sheet: Sheet1
Genotype	Col-0			Col-0			Col-0			Col-0			Col-0			eds1-12			eds1-12			eds1-12			eds1-12			Col-0			Col-0			Col-0			Col-0
Regulated by	NAM treatment only			Pst DC3000 EV			Pst DC3000 AvrRps4			Pst DC3000 EV NAM			Pst DC3000 AvrRps4 NAM			Pst DC3000 EV			Pst DC3000 AvrRps4			Pst DC3000 EV NAM			Pst DC3000 AvrRps4 NAM			Pst DC3000 AvrRps4 and not by Pst DC3000 EV (RPS4-regulated genes)			Pst DC3000 EV and not by Pst DC3000 EV NAM (NAM sensitive genes)			Pst DC3000 AvrRps4 and not by Pst DC3000 AvrRps4 NAM (NAM sensitive genes)			Pst DC3000 AvrRps4 and not by Pst DC3000 EV and not by Pst DC3000 AvrRps4 NAM (RPS4-regulated NAM sensitive genes)
Up or downregulated	Upregulated	Downregulated	Up- and downregulated	Upregulated	Downregulated	Up- and downregulated	Upregulated	Downregulated	Up- and downregulated	Upregulated	Downregulated	Up- and downregulated	Upregulated	Downregulated	Up- and downregulated	Upregulated	Downregulated	Up- and downregulated	Upregulated	Downregulated	Up- and downregulated	Upregulated	Downregulated	Up- and downregulated	Upregulated	Downregulated	Up- and downregulated	Upregulated	Downregulated	Up- and downregulated	Upregulated	Downregulated	Up- and downregulated	Upregulated	Downregulated	Up- and downregulated	Upregulated	Downregulated	Up- and downregulated
	AT1G01010	AT1G01180	AT1G01180	AT1G01010	AT1G01080	AT1G01010	AT1G01010	AT1G01050	AT1G01050	AT1G01010	AT1G01070	AT1G01010	AT1G01010	AT1G01070	AT1G01070	AT1G01010	AT1G01080	AT1G01010	AT1G01010	AT1G01080	AT1G01080	AT1G01010	AT1G01070	AT1G01010	AT1G01010	AT1G01080	AT1G01010	AT1G01440	AT1G01050	AT1G01050	AT1G01690	AT1G01120	AT1G01120	AT1G01440	AT1G01050	AT1G01050	AT1G01440	AT1G01050	AT1G01440
	AT1G01030	AT1G01240	AT1G01240	AT1G01030	AT1G01120	AT1G01030	AT1G01030	AT1G01070	AT1G01070	AT1G01030	AT1G01080	AT1G01030	AT1G01030	AT1G01080	AT1G01080	AT1G01030	AT1G01170	AT1G01030	AT1G01030	AT1G01120	AT1G01120	AT1G01030	AT1G01080	AT1G01030	AT1G01030	AT1G01170	AT1G01030	AT1G01550	AT1G01070	AT1G01070	AT1G02100	AT1G01780	AT1G01780	AT1G02670	AT1G01510	AT1G01510	AT1G02670	AT1G01510	AT1G02670
	AT1G01060	AT1G02300	AT1G02300	AT1G01260	AT1G01170	AT1G01260	AT1G01260	AT1G01080	AT1G01080	AT1G01060	AT1G01170	AT1G01060	AT1G01060	AT1G01170	AT1G01170	AT1G01260	AT1G01180	AT1G01260	AT1G01260	AT1G01170	AT1G01170	AT1G01060	AT1G01170	AT1G01060	AT1G01060	AT1G01180	AT1G01060	AT1G02000	AT1G01300	AT1G01300	AT1G02170	AT1G02640	AT1G02640	AT1G02816	AT1G01540	AT1G01540	AT1G02816	AT1G01540	AT1G02816
	AT1G01140	AT1G02360	AT1G02360	AT1G01340	AT1G01180	AT1G01340	AT1G01340	AT1G01120	AT1G01120	AT1G01260	AT1G01180	AT1G01260	AT1G01260	AT1G01180	AT1G01180	AT1G01300	AT1G01190	AT1G01300	AT1G01480	AT1G01180	AT1G01180	AT1G01260	AT1G01180	AT1G01260	AT1G01260	AT1G01220	AT1G01260	AT1G02090	AT1G01510	AT1G01510	AT1G02405	AT1G03560	AT1G03560	AT1G02990	AT1G01580	AT1G01580	AT1G02990	AT1G01580	AT1G02990
	AT1G01480	AT1G02450	AT1G02450	AT1G01480	AT1G01220	AT1G01480	AT1G01440	AT1G01170	AT1G01170	AT1G01340	AT1G01220	AT1G01340	AT1G01340	AT1G01220	AT1G01220	AT1G01480	AT1G01220	AT1G01480	AT1G01560	AT1G01190	AT1G01190	AT1G01470	AT1G01220	AT1G01470	AT1G01470	AT1G01240	AT1G01470	AT1G02310	AT1G01540	AT1G01540	AT1G02450	AT1G03830	AT1G03830	AT1G03050	AT1G01610	AT1G01610	AT1G03050	AT1G01610	AT1G03050
	AT1G01720	AT1G03130	AT1G03130	AT1G01560	AT1G01240	AT1G01560	AT1G01480	AT1G01220	AT1G01220	AT1G01480	AT1G01240	AT1G01480	AT1G01480	AT1G01240	AT1G01240	AT1G01600	AT1G01240	AT1G01600	AT1G01650	AT1G01240	AT1G01240	AT1G01480	AT1G01240	AT1G01480	AT1G01480	AT1G01250	AT1G01480	AT1G02390	AT1G01580	AT1G01580	AT1G03290	AT1G04520	AT1G04520	AT1G03060	AT1G01780	AT1G01780	AT1G03060	AT1G02010	AT1G03060
	AT1G02370	AT1G03310	AT1G03310	AT1G01650	AT1G01250	AT1G01650	AT1G01550	AT1G01240	AT1G01240	AT1G01550	AT1G01250	AT1G01550	AT1G01550	AT1G01250	AT1G01250	AT1G01650	AT1G01390	AT1G01650	AT1G01720	AT1G01390	AT1G01390	AT1G01550	AT1G01250	AT1G01550	AT1G01520	AT1G01320	AT1G01520	AT1G02660	AT1G01610	AT1G01610	AT1G03370	AT1G08610	AT1G08610	AT1G03290	AT1G02010	AT1G02010	AT1G03650	AT1G02145	AT1G03650
	AT1G02400	AT1G03410	AT1G03410	AT1G01680	AT1G01320	AT1G01680	AT1G01560	AT1G01250	AT1G01250	AT1G01560	AT1G01320	AT1G01560	AT1G01560	AT1G01300	AT1G01300	AT1G01720	AT1G01430	AT1G01720	AT1G01730	AT1G01430	AT1G01430	AT1G01560	AT1G01320	AT1G01560	AT1G01550	AT1G01360	AT1G01550	AT1G02670	AT1G01630	AT1G01630	AT1G03660	AT1G08840	AT1G08840	AT1G03650	AT1G02145	AT1G02145	AT1G04070	AT1G02205	AT1G04070
	AT1G02820	AT1G03630	AT1G03630	AT1G01690	AT1G01390	AT1G01690	AT1G01650	AT1G01300	AT1G01300	AT1G01680	AT1G01390	AT1G01680	AT1G01650	AT1G01320	AT1G01320	AT1G01725	AT1G01620	AT1G01725	AT1G01900	AT1G01440	AT1G01440	AT1G01720	AT1G01360	AT1G01720	AT1G01560	AT1G01390	AT1G01560	AT1G02816	AT1G01770	AT1G01770	AT1G03730	AT1G09350	AT1G09350	AT1G03750	AT1G02205	AT1G02205	AT1G04280	AT1G03100	AT1G04280
	AT1G02850	AT1G03740	AT1G03740	AT1G01720	AT1G01420	AT1G01720	AT1G01680	AT1G01320	AT1G01320	AT1G01720	AT1G01420	AT1G01720	AT1G01680	AT1G01390	AT1G01390	AT1G01730	AT1G01680	AT1G01730	AT1G02205	AT1G01680	AT1G01680	AT1G01730	AT1G01430	AT1G01730	AT1G01720	AT1G01430	AT1G01720	AT1G02990	AT1G01830	AT1G01830	AT1G03750	AT1G09900	AT1G09900	AT1G03770	AT1G02640	AT1G02640	AT1G04290	AT1G03550	AT1G04290
	AT1G02870	AT1G03850	AT1G03850	AT1G01730	AT1G01430	AT1G01730	AT1G01690	AT1G01390	AT1G01390	AT1G01730	AT1G01430	AT1G01730	AT1G01690	AT1G01420	AT1G01420	AT1G01990	AT1G01790	AT1G01990	AT1G02220	AT1G01790	AT1G01790	AT1G01950	AT1G01620	AT1G01950	AT1G01730	AT1G01450	AT1G01730	AT1G03050	AT1G02010	AT1G02010	AT1G03770	AT1G11090	AT1G11090	AT1G03905	AT1G03100	AT1G03100	AT1G04480	AT1G03610	AT1G04480
	AT1G03360	AT1G04040	AT1G04040	AT1G02100	AT1G01620	AT1G02100	AT1G01720	AT1G01420	AT1G01420	AT1G02000	AT1G01450	AT1G02000	AT1G01720	AT1G01430	AT1G01430	AT1G02205	AT1G01860	AT1G02205	AT1G02230	AT1G01860	AT1G01860	AT1G02000	AT1G01630	AT1G02000	AT1G01950	AT1G01620	AT1G01950	AT1G03060	AT1G02110	AT1G02110	AT1G03905	AT1G12020	AT1G12020	AT1G04070	AT1G03550	AT1G03550	AT1G04750	AT1G03960	AT1G04750
	AT1G03495	AT1G04280	AT1G04280	AT1G02170	AT1G01780	AT1G02170	AT1G01730	AT1G01430	AT1G01430	AT1G02090	AT1G01620	AT1G02090	AT1G01730	AT1G01450	AT1G01450	AT1G02220	AT1G01970	AT1G02220	AT1G02400	AT1G01970	AT1G01970	AT1G02090	AT1G01680	AT1G02090	AT1G02000	AT1G01630	AT1G02000	AT1G03220	AT1G02145	AT1G02145	AT1G04310	AT1G13910	AT1G13910	AT1G04280	AT1G03610	AT1G03610	AT1G05170	AT1G05230	AT1G05170
	AT1G03530	AT1G05300	AT1G05300	AT1G02220	AT1G01790	AT1G02220	AT1G02000	AT1G01510	AT1G01510	AT1G02220	AT1G01630	AT1G02220	AT1G02000	AT1G01620	AT1G01620	AT1G02230	AT1G02150	AT1G02230	AT1G02460	AT1G02150	AT1G02150	AT1G02220	AT1G01800	AT1G02220	AT1G02090	AT1G01680	AT1G02090	AT1G03260	AT1G02205	AT1G02205	AT1G04810	AT1G15510	AT1G15510	AT1G04290	AT1G03960	AT1G03960	AT1G05630	AT1G05670	AT1G05630
	AT1G03940	AT1G05320	AT1G05320	AT1G02230	AT1G01860	AT1G02230	AT1G02090	AT1G01540	AT1G01540	AT1G02270	AT1G01800	AT1G02270	AT1G02090	AT1G01630	AT1G01630	AT1G02400	AT1G02260	AT1G02400	AT1G02500	AT1G02260	AT1G02260	AT1G02230	AT1G01860	AT1G02230	AT1G02220	AT1G01800	AT1G02220	AT1G03650	AT1G02260	AT1G02260	AT1G04990	AT1G16030	AT1G16030	AT1G04310	AT1G04220	AT1G04220	AT1G06770	AT1G06830	AT1G06770
	AT1G04220	AT1G05385	AT1G05385	AT1G02270	AT1G01970	AT1G02270	AT1G02100	AT1G01580	AT1G01580	AT1G02360	AT1G01860	AT1G02360	AT1G02100	AT1G01770	AT1G01770	AT1G02460	AT1G02390	AT1G02460	AT1G02850	AT1G02300	AT1G02300	AT1G02340	AT1G01970	AT1G02340	AT1G02230	AT1G01860	AT1G02230	AT1G03740	AT1G02280	AT1G02280	AT1G05300	AT1G18880	AT1G18880	AT1G04480	AT1G05230	AT1G05230	AT1G06800	AT1G07720	AT1G06800
	AT1G04240	AT1G05590	AT1G05590	AT1G02360	AT1G02150	AT1G02360	AT1G02170	AT1G01610	AT1G01610	AT1G02400	AT1G01970	AT1G02400	AT1G02170	AT1G01800	AT1G01800	AT1G02500	AT1G02450	AT1G02500	AT1G02920	AT1G02390	AT1G02390	AT1G02360	AT1G02150	AT1G02360	AT1G02340	AT1G01970	AT1G02340	AT1G03860	AT1G02305	AT1G02305	AT1G05350	AT1G19940	AT1G19940	AT1G04750	AT1G05670	AT1G05670	AT1G06890	AT1G08110	AT1G06890
	AT1G04490	AT1G06460	AT1G06460	AT1G02400	AT1G02300	AT1G02400	AT1G02220	AT1G01620	AT1G01620	AT1G02460	AT1G02150	AT1G02460	AT1G02220	AT1G01830	AT1G01830	AT1G02850	AT1G02610	AT1G02850	AT1G02930	AT1G02450	AT1G02450	AT1G02400	AT1G02260	AT1G02400	AT1G02360	AT1G02150	AT1G02360	AT1G03900	AT1G02475	AT1G02475	AT1G05780	AT1G20160	AT1G20160	AT1G04990	AT1G06040	AT1G06040	AT1G07140	AT1G08640	AT1G07140
	AT1G04570	AT1G06645	AT1G06645	AT1G02405	AT1G02610	AT1G02405	AT1G02230	AT1G01630	AT1G01630	AT1G02500	AT1G02160	AT1G02500	AT1G02270	AT1G01860	AT1G01860	AT1G02870	AT1G02720	AT1G02870	AT1G03360	AT1G02610	AT1G02610	AT1G02500	AT1G02300	AT1G02500	AT1G02400	AT1G02160	AT1G02400	AT1G03940	AT1G02560	AT1G02560	AT1G05820	AT1G21460	AT1G21460	AT1G05170	AT1G07720	AT1G07720	AT1G07220	AT1G08650	AT1G07220
	AT1G04945	AT1G06960	AT1G06960	AT1G02450	AT1G02640	AT1G02450	AT1G02270	AT1G01770	AT1G01770	AT1G02520	AT1G02260	AT1G02520	AT1G02310	AT1G01900	AT1G01900	AT1G02920	AT1G02730	AT1G02920	AT1G03760	AT1G02730	AT1G02730	AT1G02520	AT1G02305	AT1G02520	AT1G02460	AT1G02260	AT1G02460	AT1G04070	AT1G02720	AT1G02720	AT1G07020	AT1G21840	AT1G21840	AT1G05630	AT1G08110	AT1G08110	AT1G07530	AT1G08880	AT1G07530
	AT1G05100	AT1G07050	AT1G07050	AT1G02500	AT1G02730	AT1G02500	AT1G02310	AT1G01780	AT1G01780	AT1G02660	AT1G02280	AT1G02660	AT1G02340	AT1G01970	AT1G01970	AT1G02930	AT1G02860	AT1G02930	AT1G04220	AT1G03000	AT1G03000	AT1G02660	AT1G02720	AT1G02660	AT1G02500	AT1G02300	AT1G02500	AT1G04100	AT1G03100	AT1G03100	AT1G07900	AT1G22530	AT1G22530	AT1G06770	AT1G08610	AT1G08610	AT1G08620	AT1G09490	AT1G08620
	AT1G05340	AT1G07440	AT1G07440	AT1G02520	AT1G03000	AT1G02520	AT1G02360	AT1G01790	AT1G01790	AT1G02690	AT1G02300	AT1G02690	AT1G02360	AT1G02110	AT1G02110	AT1G03590	AT1G03090	AT1G03590	AT1G04570	AT1G03055	AT1G03055	AT1G02690	AT1G03000	AT1G02690	AT1G02520	AT1G02305	AT1G02520	AT1G04200	AT1G03160	AT1G03160	AT1G09050	AT1G23935	AT1G23935	AT1G06800	AT1G08640	AT1G08640	AT1G09000	AT1G09800	AT1G09000
	AT1G05560	AT1G08460	AT1G08460	AT1G02740	AT1G03055	AT1G02740	AT1G02390	AT1G01830	AT1G01830	AT1G02740	AT1G02305	AT1G02740	AT1G02390	AT1G02150	AT1G02150	AT1G04220	AT1G03130	AT1G04220	AT1G04780	AT1G03130	AT1G03130	AT1G02740	AT1G03055	AT1G02740	AT1G02690	AT1G02390	AT1G02690	AT1G04280	AT1G03550	AT1G03550	AT1G09645	AT1G24450	AT1G24450	AT1G06890	AT1G08650	AT1G08650	AT1G09100	AT1G10240	AT1G09100
	AT1G05680	AT1G08550	AT1G08550	AT1G02750	AT1G03090	AT1G02750	AT1G02400	AT1G01860	AT1G01860	AT1G02750	AT1G02610	AT1G02750	AT1G02400	AT1G02260	AT1G02260	AT1G04570	AT1G03300	AT1G04570	AT1G04945	AT1G03300	AT1G03300	AT1G02750	AT1G03090	AT1G02750	AT1G02740	AT1G02450	AT1G02740	AT1G04290	AT1G03610	AT1G03610	AT1G10280	AT1G25250	AT1G25250	AT1G07140	AT1G08880	AT1G08880	AT1G09995	AT1G10600	AT1G09995
	AT1G05710	AT1G08890	AT1G08890	AT1G02850	AT1G03130	AT1G02850	AT1G02450	AT1G01970	AT1G01970	AT1G02850	AT1G02720	AT1G02850	AT1G02440	AT1G02280	AT1G02280	AT1G04780	AT1G03310	AT1G04780	AT1G04980	AT1G03310	AT1G03310	AT1G02850	AT1G03130	AT1G02850	AT1G02750	AT1G02475	AT1G02750	AT1G04480	AT1G03960	AT1G03960	AT1G10417	AT1G25480	AT1G25480	AT1G07220	AT1G09350	AT1G09350	AT1G10630	AT1G11260	AT1G10630
	AT1G06000	AT1G08900	AT1G08900	AT1G02920	AT1G03270	AT1G02920	AT1G02500	AT1G02010	AT1G02010	AT1G02870	AT1G02730	AT1G02870	AT1G02450	AT1G02300	AT1G02300	AT1G04930	AT1G03400	AT1G04930	AT1G05100	AT1G03400	AT1G03400	AT1G02870	AT1G03160	AT1G02870	AT1G02820	AT1G02610	AT1G02820	AT1G04750	AT1G04430	AT1G04430	AT1G10590	AT1G25570	AT1G25570	AT1G07530	AT1G09800	AT1G09800	AT1G11540	AT1G11750	AT1G11540
	AT1G06180	AT1G08980	AT1G08980	AT1G02930	AT1G03300	AT1G02930	AT1G02520	AT1G02110	AT1G02110	AT1G02920	AT1G03000	AT1G02920	AT1G02500	AT1G02305	AT1G02305	AT1G04945	AT1G03410	AT1G04945	AT1G05300	AT1G03410	AT1G03410	AT1G02920	AT1G03210	AT1G02920	AT1G02840	AT1G02720	AT1G02840	AT1G04860	AT1G04550	AT1G04550	AT1G10700	AT1G26560	AT1G26560	AT1G08620	AT1G10240	AT1G10240	AT1G12000	AT1G11950	AT1G12000
	AT1G06380	AT1G09390	AT1G09390	AT1G03290	AT1G03310	AT1G03290	AT1G02660	AT1G02145	AT1G02145	AT1G02930	AT1G03055	AT1G02930	AT1G02520	AT1G02475	AT1G02475	AT1G05100	AT1G03475	AT1G05100	AT1G05340	AT1G03430	AT1G03430	AT1G02930	AT1G03300	AT1G02930	AT1G02850	AT1G03000	AT1G02850	AT1G04960	AT1G04620	AT1G04620	AT1G11310	AT1G32520	AT1G32520	AT1G09000	AT1G10600	AT1G10600	AT1G12040	AT1G13220	AT1G12040
	AT1G06430	AT1G09415	AT1G09415	AT1G03370	AT1G03410	AT1G03370	AT1G02670	AT1G02150	AT1G02150	AT1G03220	AT1G03090	AT1G03220	AT1G02660	AT1G02560	AT1G02560	AT1G05410	AT1G03600	AT1G05410	AT1G05410	AT1G03440	AT1G03440	AT1G03110	AT1G03310	AT1G03110	AT1G02870	AT1G03055	AT1G02870	AT1G04980	AT1G05070	AT1G05070	AT1G11800	AT1G33350	AT1G33350	AT1G09050	AT1G11260	AT1G11260	AT1G12210	AT1G13440	AT1G12210
	AT1G06570	AT1G09750	AT1G09750	AT1G03495	AT1G03475	AT1G03495	AT1G02740	AT1G02205	AT1G02205	AT1G03360	AT1G03130	AT1G03360	AT1G02690	AT1G02610	AT1G02610	AT1G05680	AT1G03630	AT1G05680	AT1G05680	AT1G03475	AT1G03475	AT1G03220	AT1G03400	AT1G03220	AT1G02920	AT1G03090	AT1G02920	AT1G05020	AT1G05200	AT1G05200	AT1G12940	AT1G33440	AT1G33440	AT1G09100	AT1G11280	AT1G11280	AT1G12290	AT1G13730	AT1G12290
	AT1G06720	AT1G10200	AT1G10200	AT1G03660	AT1G03560	AT1G03660	AT1G02750	AT1G02260	AT1G02260	AT1G03495	AT1G03160	AT1G03495	AT1G02740	AT1G02720	AT1G02720	AT1G05690	AT1G03680	AT1G05690	AT1G05690	AT1G03600	AT1G03600	AT1G03360	AT1G03440	AT1G03360	AT1G02930	AT1G03130	AT1G02930	AT1G05170	AT1G05230	AT1G05230	AT1G13470	AT1G33770	AT1G33770	AT1G09420	AT1G11750	AT1G11750	AT1G13060	AT1G14460	AT1G13060
	AT1G07150	AT1G10350	AT1G10350	AT1G03730	AT1G03600	AT1G03730	AT1G02816	AT1G02280	AT1G02280	AT1G03530	AT1G03270	AT1G03530	AT1G02750	AT1G02730	AT1G02730	AT1G05710	AT1G03687	AT1G05710	AT1G05710	AT1G03630	AT1G03630	AT1G03495	AT1G03475	AT1G03495	AT1G03220	AT1G03210	AT1G03220	AT1G05520	AT1G05670	AT1G05670	AT1G13520	AT1G43650	AT1G43650	AT1G09740	AT1G11950	AT1G11950	AT1G13210	AT1G14900	AT1G13210
	AT1G07350	AT1G10610	AT1G10610	AT1G03750	AT1G03630	AT1G03750	AT1G02850	AT1G02300	AT1G02300	AT1G03590	AT1G03300	AT1G03590	AT1G02850	AT1G03000	AT1G03000	AT1G05840	AT1G03820	AT1G05840	AT1G05840	AT1G03680	AT1G03680	AT1G03530	AT1G03600	AT1G03530	AT1G03360	AT1G03310	AT1G03360	AT1G05630	AT1G05860	AT1G05860	AT1G13960	AT1G48240	AT1G48240	AT1G09995	AT1G13220	AT1G13220	AT1G13420	AT1G15340	AT1G13420
	AT1G07400	AT1G10760	AT1G10760	AT1G03760	AT1G03680	AT1G03760	AT1G02920	AT1G02305	AT1G02305	AT1G03760	AT1G03310	AT1G03760	AT1G02920	AT1G03055	AT1G03055	AT1G05890	AT1G03870	AT1G05890	AT1G06000	AT1G03820	AT1G03820	AT1G03590	AT1G03630	AT1G03590	AT1G03495	AT1G03400	AT1G03495	AT1G05675	AT1G06270	AT1G06270	AT1G14820	AT1G49660	AT1G49660	AT1G10590	AT1G13440	AT1G13440	AT1G13570	AT1G16730	AT1G13570
	AT1G07590	AT1G11180	AT1G11180	AT1G03770	AT1G03687	AT1G03770	AT1G02930	AT1G02475	AT1G02475	AT1G03850	AT1G03475	AT1G03850	AT1G02930	AT1G03090	AT1G03090	AT1G06000	AT1G04000	AT1G06000	AT1G06160	AT1G03870	AT1G03870	AT1G03760	AT1G03680	AT1G03760	AT1G03530	AT1G03440	AT1G03530	AT1G06148	AT1G06500	AT1G06500	AT1G15790	AT1G50290	AT1G50290	AT1G10630	AT1G13730	AT1G13730	AT1G14020	AT1G17250	AT1G14020
	AT1G07720	AT1G11210	AT1G11210	AT1G03850	AT1G03820	AT1G03850	AT1G02990	AT1G02560	AT1G02560	AT1G03940	AT1G03600	AT1G03940	AT1G03220	AT1G03130	AT1G03130	AT1G06160	AT1G04350	AT1G06160	AT1G06180	AT1G04000	AT1G04000	AT1G03940	AT1G04040	AT1G03940	AT1G03590	AT1G03475	AT1G03590	AT1G06770	AT1G06830	AT1G06830	AT1G15800	AT1G53870	AT1G53870	AT1G11540	AT1G14180	AT1G14180	AT1G14170	AT1G17430	AT1G14170
	AT1G07780	AT1G11310	AT1G11310	AT1G03905	AT1G03830	AT1G03905	AT1G03050	AT1G02610	AT1G02610	AT1G04120	AT1G03630	AT1G04120	AT1G03260	AT1G03160	AT1G03160	AT1G06180	AT1G04420	AT1G06180	AT1G06390	AT1G04350	AT1G04350	AT1G04120	AT1G04250	AT1G04120	AT1G03760	AT1G03600	AT1G03760	AT1G06780	AT1G07180	AT1G07180	AT1G16670	AT1G53890	AT1G53890	AT1G12000	AT1G14190	AT1G14190	AT1G14860	AT1G17840	AT1G14860
	AT1G07870	AT1G11350	AT1G11350	AT1G04120	AT1G03870	AT1G04120	AT1G03060	AT1G02640	AT1G02640	AT1G04220	AT1G03680	AT1G04220	AT1G03360	AT1G03270	AT1G03270	AT1G06390	AT1G04680	AT1G06390	AT1G06570	AT1G04420	AT1G04420	AT1G04220	AT1G04280	AT1G04220	AT1G03860	AT1G03630	AT1G03860	AT1G06800	AT1G07720	AT1G07720	AT1G17340	AT1G55960	AT1G55960	AT1G12040	AT1G14460	AT1G14460	AT1G15130	AT1G17990	AT1G15130
	AT1G08130	AT1G11440	AT1G11440	AT1G04220	AT1G04000	AT1G04220	AT1G03220	AT1G02720	AT1G02720	AT1G04490	AT1G03687	AT1G04490	AT1G03370	AT1G03300	AT1G03300	AT1G06570	AT1G04940	AT1G06570	AT1G06620	AT1G04550	AT1G04550	AT1G04570	AT1G04350	AT1G04570	AT1G03940	AT1G03680	AT1G03940	AT1G06890	AT1G07745	AT1G07745	AT1G17450	AT1G56670	AT1G56670	AT1G12210	AT1G14900	AT1G14900	AT1G16560	AT1G18330	AT1G16560
	AT1G08300	AT1G11530	AT1G11530	AT1G04310	AT1G04040	AT1G04310	AT1G03260	AT1G02730	AT1G02730	AT1G04570	AT1G03820	AT1G04570	AT1G03495	AT1G03310	AT1G03310	AT1G06620	AT1G05140	AT1G06620	AT1G06720	AT1G04680	AT1G04680	AT1G04780	AT1G04620	AT1G04780	AT1G04120	AT1G03687	AT1G04120	AT1G07130	AT1G07910	AT1G07910	AT1G17500	AT1G58290	AT1G58290	AT1G12290	AT1G15340	AT1G15340	AT1G17080	AT1G18340	AT1G17080
	AT1G08610	AT1G12090	AT1G12090	AT1G04490	AT1G04240	AT1G04490	AT1G03290	AT1G03000	AT1G03000	AT1G04780	AT1G04040	AT1G04780	AT1G03530	AT1G03440	AT1G03440	AT1G07150	AT1G05190	AT1G07150	AT1G06900	AT1G04710	AT1G04710	AT1G04945	AT1G04640	AT1G04945	AT1G04220	AT1G03820	AT1G04220	AT1G07140	AT1G08110	AT1G08110	AT1G17550	AT1G60989	AT1G60989	AT1G13060	AT1G16730	AT1G16730	AT1G17147	AT1G19340	AT1G17147
	AT1G09070	AT1G12220	AT1G12220	AT1G04570	AT1G04250	AT1G04570	AT1G03370	AT1G03090	AT1G03090	AT1G04870	AT1G04160	AT1G04870	AT1G03590	AT1G03475	AT1G03475	AT1G07200	AT1G05210	AT1G07200	AT1G07000	AT1G04940	AT1G04940	AT1G04980	AT1G04680	AT1G04980	AT1G04480	AT1G03970	AT1G04480	AT1G07160	AT1G08470	AT1G08470	AT1G17600	AT1G62830	AT1G62830	AT1G13195	AT1G17430	AT1G17430	AT1G17780	AT1G19710	AT1G17780
	AT1G09250	AT1G12710	AT1G12710	AT1G04780	AT1G04350	AT1G04780	AT1G03495	AT1G03100	AT1G03100	AT1G04930	AT1G04240	AT1G04930	AT1G03660	AT1G03560	AT1G03560	AT1G07260	AT1G05310	AT1G07260	AT1G07160	AT1G05140	AT1G05140	AT1G05000	AT1G04710	AT1G05000	AT1G04490	AT1G04350	AT1G04490	AT1G07220	AT1G08640	AT1G08640	AT1G17730	AT1G63480	AT1G63480	AT1G13210	AT1G17840	AT1G17840	AT1G17890	AT1G19800	AT1G17890
	AT1G09500	AT1G12730	AT1G12730	AT1G04810	AT1G04420	AT1G04810	AT1G03650	AT1G03130	AT1G03130	AT1G04945	AT1G04250	AT1G04945	AT1G03730	AT1G03600	AT1G03600	AT1G07430	AT1G05320	AT1G07430	AT1G07200	AT1G05190	AT1G05190	AT1G05010	AT1G04940	AT1G05010	AT1G04570	AT1G04420	AT1G04570	AT1G07350	AT1G08650	AT1G08650	AT1G19360	AT1G64380	AT1G64380	AT1G13420	AT1G17870	AT1G17870	AT1G17980	AT1G19870	AT1G17980
	AT1G09950	AT1G12780	AT1G12780	AT1G04870	AT1G04520	AT1G04870	AT1G03660	AT1G03160	AT1G03160	AT1G04980	AT1G04350	AT1G04980	AT1G03740	AT1G03630	AT1G03630	AT1G07570	AT1G05385	AT1G07570	AT1G07260	AT1G05310	AT1G05310	AT1G05100	AT1G05030	AT1G05100	AT1G04780	AT1G04620	AT1G04780	AT1G07400	AT1G08660	AT1G08660	AT1G20460	AT1G64780	AT1G64780	AT1G13570	AT1G18000	AT1G18000	AT1G18910	AT1G20410	AT1G18910
	AT1G09970	AT1G13170	AT1G13170	AT1G04930	AT1G04640	AT1G04930	AT1G03730	AT1G03270	AT1G03270	AT1G05000	AT1G04420	AT1G05000	AT1G03760	AT1G03680	AT1G03680	AT1G07590	AT1G05470	AT1G07590	AT1G07430	AT1G05470	AT1G05470	AT1G05300	AT1G05140	AT1G05300	AT1G04930	AT1G04640	AT1G04930	AT1G07530	AT1G08810	AT1G08810	AT1G20740	AT1G65032	AT1G65032	AT1G13960	AT1G18090	AT1G18090	AT1G19130	AT1G21150	AT1G19130
	AT1G10155	AT1G13180	AT1G13180	AT1G04945	AT1G04680	AT1G04945	AT1G03740	AT1G03300	AT1G03300	AT1G05010	AT1G04620	AT1G05010	AT1G03850	AT1G03687	AT1G03687	AT1G07610	AT1G05570	AT1G07610	AT1G07570	AT1G05570	AT1G05570	AT1G05340	AT1G05190	AT1G05340	AT1G04945	AT1G04680	AT1G04945	AT1G07890	AT1G08880	AT1G08880	AT1G21310	AT1G65060	AT1G65060	AT1G14020	AT1G18330	AT1G18330	AT1G19310	AT1G22790	AT1G19310
	AT1G10270	AT1G13210	AT1G13210	AT1G04990	AT1G04710	AT1G04990	AT1G03750	AT1G03310	AT1G03310	AT1G05100	AT1G04640	AT1G05100	AT1G03860	AT1G03820	AT1G03820	AT1G07615	AT1G05630	AT1G07615	AT1G07610	AT1G05805	AT1G05805	AT1G05350	AT1G05320	AT1G05350	AT1G04980	AT1G04710	AT1G04980	AT1G08290	AT1G09230	AT1G09230	AT1G21380	AT1G65380	AT1G65380	AT1G14170	AT1G18340	AT1G18340	AT1G20110	AT1G22910	AT1G20110
	AT1G10370	AT1G13270	AT1G13270	AT1G05010	AT1G04940	AT1G05010	AT1G03760	AT1G03410	AT1G03410	AT1G05120	AT1G04680	AT1G05120	AT1G03900	AT1G03830	AT1G03830	AT1G07720	AT1G06240	AT1G07720	AT1G07810	AT1G06240	AT1G06240	AT1G05410	AT1G05385	AT1G05410	AT1G05000	AT1G04940	AT1G05000	AT1G08300	AT1G09490	AT1G09490	AT1G21520	AT1G65420	AT1G65420	AT1G14860	AT1G19340	AT1G19340	AT1G20575	AT1G23980	AT1G20575
	AT1G10410	AT1G13470	AT1G13470	AT1G05100	AT1G05140	AT1G05100	AT1G03770	AT1G03475	AT1G03475	AT1G05340	AT1G04710	AT1G05340	AT1G03940	AT1G04040	AT1G04040	AT1G07810	AT1G06645	AT1G07810	AT1G07830	AT1G06460	AT1G06460	AT1G05520	AT1G05460	AT1G05520	AT1G05010	AT1G05030	AT1G05010	AT1G08315	AT1G09570	AT1G09570	AT1G22070	AT1G68570	AT1G68570	AT1G15130	AT1G19450	AT1G19450	AT1G20770	AT1G24040	AT1G20770
	AT1G10450	AT1G13650	AT1G13650	AT1G05300	AT1G05190	AT1G05300	AT1G03850	AT1G03550	AT1G03550	AT1G05410	AT1G04940	AT1G05410	AT1G04100	AT1G04240	AT1G04240	AT1G07830	AT1G06680	AT1G07830	AT1G07870	AT1G06645	AT1G06645	AT1G05560	AT1G05470	AT1G05560	AT1G05100	AT1G05140	AT1G05100	AT1G08620	AT1G09800	AT1G09800	AT1G22180	AT1G68810	AT1G68810	AT1G15400	AT1G19710	AT1G19710	AT1G20840	AT1G24340	AT1G20840
	AT1G10490	AT1G13750	AT1G13750	AT1G05340	AT1G05320	AT1G05340	AT1G03860	AT1G03560	AT1G03560	AT1G05520	AT1G05140	AT1G05520	AT1G04120	AT1G04250	AT1G04250	AT1G07870	AT1G06760	AT1G07870	AT1G07920	AT1G06680	AT1G06680	AT1G05675	AT1G05570	AT1G05675	AT1G05120	AT1G05190	AT1G05120	AT1G08830	AT1G09840	AT1G09840	AT1G22280	AT1G69800	AT1G69800	AT1G16560	AT1G19800	AT1G19800	AT1G20980	AT1G26500	AT1G20980
	AT1G10580	AT1G14170	AT1G14170	AT1G05350	AT1G05385	AT1G05350	AT1G03900	AT1G03600	AT1G03600	AT1G05560	AT1G05190	AT1G05560	AT1G04200	AT1G04350	AT1G04350	AT1G07920	AT1G06910	AT1G07920	AT1G07960	AT1G06690	AT1G06690	AT1G05680	AT1G05590	AT1G05680	AT1G05300	AT1G05310	AT1G05300	AT1G08860	AT1G09850	AT1G09850	AT1G22900	AT1G71480	AT1G71480	AT1G17060	AT1G19870	AT1G19870	AT1G21060	AT1G26650	AT1G21060
	AT1G10585	AT1G14880	AT1G14880	AT1G05575	AT1G05460	AT1G05575	AT1G03905	AT1G03610	AT1G03610	AT1G05575	AT1G05310	AT1G05575	AT1G04210	AT1G04400	AT1G04400	AT1G07960	AT1G07010	AT1G07960	AT1G08050	AT1G06760	AT1G06760	AT1G05690	AT1G06190	AT1G05690	AT1G05340	AT1G05320	AT1G05340	AT1G09000	AT1G10120	AT1G10120	AT1G23840	AT1G73360	AT1G73360	AT1G17080	AT1G20090	AT1G20090	AT1G21720	AT1G27190	AT1G21720
	AT1G11390	AT1G15000	AT1G15000	AT1G05680	AT1G05470	AT1G05680	AT1G03940	AT1G03630	AT1G03630	AT1G05675	AT1G05320	AT1G05675	AT1G04220	AT1G04420	AT1G04420	AT1G08200	AT1G07050	AT1G08200	AT1G08130	AT1G06830	AT1G06830	AT1G05710	AT1G06240	AT1G05710	AT1G05410	AT1G05385	AT1G05410	AT1G09100	AT1G10240	AT1G10240	AT1G24100	AT1G73870	AT1G73870	AT1G17147	AT1G20410	AT1G20410	AT1G22200	AT1G27950	AT1G22200
	AT1G11400	AT1G15020	AT1G15020	AT1G05710	AT1G05540	AT1G05710	AT1G04070	AT1G03680	AT1G03680	AT1G05680	AT1G05385	AT1G05680	AT1G04490	AT1G04430	AT1G04430	AT1G08230	AT1G07110	AT1G08230	AT1G08230	AT1G06980	AT1G06980	AT1G06000	AT1G06460	AT1G06000	AT1G05520	AT1G05460	AT1G05520	AT1G09330	AT1G10510	AT1G10510	AT1G25550	AT1G74840	AT1G74840	AT1G17410	AT1G21830	AT1G21830	AT1G22610	AT1G29550	AT1G22610
	AT1G11960	AT1G15125	AT1G15125	AT1G05780	AT1G05850	AT1G05780	AT1G04100	AT1G03687	AT1G03687	AT1G05710	AT1G05460	AT1G05710	AT1G04780	AT1G04520	AT1G04520	AT1G08820	AT1G07280	AT1G08820	AT1G08400	AT1G07010	AT1G07010	AT1G06160	AT1G06645	AT1G06160	AT1G05560	AT1G05470	AT1G05560	AT1G09575	AT1G10600	AT1G10600	AT1G26130	AT1G75090	AT1G75090	AT1G17550	AT1G22530	AT1G22530	AT1G22870	AT1G31710	AT1G22870
	AT1G12610	AT1G15260	AT1G15260	AT1G05785	AT1G06040	AT1G05785	AT1G04120	AT1G03820	AT1G03820	AT1G05785	AT1G05470	AT1G05785	AT1G04810	AT1G04550	AT1G04550	AT1G08920	AT1G07320	AT1G08920	AT1G08820	AT1G07050	AT1G07050	AT1G06180	AT1G06680	AT1G06180	AT1G05675	AT1G05540	AT1G05675	AT1G09630	AT1G10610	AT1G10610	AT1G26300	AT1G75190	AT1G75190	AT1G17780	AT1G22790	AT1G22790	AT1G24147	AT1G31770	AT1G24147
	AT1G12650	AT1G15740	AT1G15740	AT1G05820	AT1G06190	AT1G05820	AT1G04200	AT1G03830	AT1G03830	AT1G05840	AT1G05540	AT1G05840	AT1G04860	AT1G04620	AT1G04620	AT1G09100	AT1G07440	AT1G09100	AT1G08920	AT1G07110	AT1G07110	AT1G06380	AT1G06960	AT1G06380	AT1G05680	AT1G05570	AT1G05680	AT1G09640	AT1G10820	AT1G10820	AT1G26930	AT1G76280	AT1G76280	AT1G17890	AT1G22830	AT1G22830	AT1G24190	AT1G32240	AT1G24190
	AT1G13160	AT1G15890	AT1G15890	AT1G05840	AT1G06240	AT1G05840	AT1G04280	AT1G03870	AT1G03870	AT1G05880	AT1G05590	AT1G05880	AT1G04870	AT1G04640	AT1G04640	AT1G09180	AT1G07790	AT1G09180	AT1G09430	AT1G07180	AT1G07180	AT1G06390	AT1G06980	AT1G06390	AT1G05710	AT1G05590	AT1G05710	AT1G09930	AT1G11210	AT1G11210	AT1G27020	AT1G76820	AT1G76820	AT1G17980	AT1G22910	AT1G22910	AT1G25540	AT1G32900	AT1G25540
	AT1G13245	AT1G15970	AT1G15970	AT1G05880	AT1G06460	AT1G05880	AT1G04290	AT1G03960	AT1G03960	AT1G05890	AT1G06190	AT1G05890	AT1G04930	AT1G04680	AT1G04680	AT1G09250	AT1G07820	AT1G09250	AT1G09530	AT1G07280	AT1G07280	AT1G06570	AT1G07010	AT1G06570	AT1G05820	AT1G06190	AT1G05820	AT1G09935	AT1G11260	AT1G11260	AT1G27100	AT1G76890	AT1G76890	AT1G18910	AT1G23980	AT1G23980	AT1G27290	AT1G33060	AT1G27290
	AT1G13340	AT1G16110	AT1G16110	AT1G05890	AT1G06645	AT1G05890	AT1G04310	AT1G04040	AT1G04040	AT1G06000	AT1G06240	AT1G06000	AT1G04945	AT1G04710	AT1G04710	AT1G09420	AT1G08160	AT1G09420	AT1G09560	AT1G07320	AT1G07320	AT1G06620	AT1G07050	AT1G06620	AT1G06000	AT1G06240	AT1G06000	AT1G09995	AT1G11440	AT1G11440	AT1G27360	AT1G78170	AT1G78170	AT1G19130	AT1G24040	AT1G24040	AT1G27450	AT1G36160	AT1G27450
	AT1G13810	AT1G16340	AT1G16340	AT1G06000	AT1G06680	AT1G06000	AT1G04480	AT1G04220	AT1G04220	AT1G06160	AT1G06260	AT1G06160	AT1G04960	AT1G04940	AT1G04940	AT1G09530	AT1G08380	AT1G09530	AT1G09780	AT1G07440	AT1G07440	AT1G06720	AT1G07110	AT1G06720	AT1G06160	AT1G06460	AT1G06160	AT1G10230	AT1G11750	AT1G11750	AT1G28210	AT1G79030	AT1G79030	AT1G19310	AT1G24340	AT1G24340	AT1G28510	AT1G36320	AT1G28510
	AT1G14060	AT1G16500	AT1G16500	AT1G06160	AT1G06690	AT1G06160	AT1G04490	AT1G04240	AT1G04240	AT1G06180	AT1G06460	AT1G06180	AT1G04980	AT1G05070	AT1G05070	AT1G09560	AT1G08390	AT1G09560	AT1G09932	AT1G07650	AT1G07650	AT1G07000	AT1G07280	AT1G07000	AT1G06180	AT1G06510	AT1G06180	AT1G10270	AT1G11950	AT1G11950	AT1G28380	AT1G80050	AT1G80050	AT1G20110	AT1G24880	AT1G24880	AT1G28520	AT1G47230	AT1G28520
	AT1G14300	AT1G16590	AT1G16590	AT1G06180	AT1G06760	AT1G06180	AT1G04750	AT1G04250	AT1G04250	AT1G06380	AT1G06500	AT1G06380	AT1G05000	AT1G05140	AT1G05140	AT1G09740	AT1G08520	AT1G09740	AT1G09950	AT1G07790	AT1G07790	AT1G07030	AT1G07320	AT1G07030	AT1G06380	AT1G06645	AT1G06380	AT1G10450	AT1G12050	AT1G12050	AT1G29340	AT1G80170	AT1G80170	AT1G20575	AT1G26500	AT1G26500	AT1G29760	AT1G48570	AT1G29760
	AT1G15010	AT1G17455	AT1G17455	AT1G06390	AT1G06820	AT1G06390	AT1G04780	AT1G04350	AT1G04350	AT1G06390	AT1G06510	AT1G06390	AT1G05010	AT1G05190	AT1G05190	AT1G09780	AT1G08540	AT1G09780	AT1G09970	AT1G07820	AT1G07820	AT1G07090	AT1G07440	AT1G07090	AT1G06390	AT1G06680	AT1G06390	AT1G10586	AT1G12300	AT1G12300	AT1G30100	AT2G01400	AT2G01400	AT1G20770	AT1G26650	AT1G26650	AT1G30450	AT1G49245	AT1G30450
	AT1G15415	AT1G17665	AT1G17665	AT1G06570	AT1G06910	AT1G06570	AT1G04810	AT1G04420	AT1G04420	AT1G06520	AT1G06645	AT1G06520	AT1G05020	AT1G05200	AT1G05200	AT1G09932	AT1G08550	AT1G09932	AT1G10140	AT1G08380	AT1G08380	AT1G07135	AT1G08040	AT1G07135	AT1G06570	AT1G06910	AT1G06570	AT1G10630	AT1G12430	AT1G12430	AT1G30410	AT2G01850	AT2G01850	AT1G20840	AT1G27190	AT1G27190	AT1G30825	AT1G49430	AT1G30825
	AT1G15420	AT1G18265	AT1G18265	AT1G06620	AT1G06980	AT1G06620	AT1G04860	AT1G04430	AT1G04430	AT1G06570	AT1G06680	AT1G06570	AT1G05100	AT1G05310	AT1G05310	AT1G09950	AT1G08560	AT1G09950	AT1G10370	AT1G08390	AT1G08390	AT1G07150	AT1G08350	AT1G07150	AT1G06620	AT1G06960	AT1G06620	AT1G10650	AT1G12710	AT1G12710	AT1G30475	AT2G03280	AT2G03280	AT1G20980	AT1G27950	AT1G27950	AT1G31885	AT1G49890	AT1G31885
	AT1G15430	AT1G18620	AT1G18620	AT1G06870	AT1G07010	AT1G06870	AT1G04870	AT1G04520	AT1G04520	AT1G06620	AT1G06910	AT1G06620	AT1G05340	AT1G05320	AT1G05320	AT1G09970	AT1G08570	AT1G09970	AT1G10410	AT1G08520	AT1G08520	AT1G07160	AT1G08380	AT1G07160	AT1G06720	AT1G06980	AT1G06720	AT1G10730	AT1G12820	AT1G12820	AT1G30900	AT2G04280	AT2G04280	AT1G21060	AT1G29550	AT1G29550	AT1G33050	AT1G50000	AT1G33050
	AT1G15440	AT1G18840	AT1G18840	AT1G07000	AT1G07050	AT1G07000	AT1G04930	AT1G04550	AT1G04550	AT1G06720	AT1G06960	AT1G06720	AT1G05350	AT1G05385	AT1G05385	AT1G10140	AT1G08900	AT1G10140	AT1G10450	AT1G08540	AT1G08540	AT1G07200	AT1G08390	AT1G07200	AT1G06870	AT1G07010	AT1G06870	AT1G11320	AT1G13220	AT1G13220	AT1G31470	AT2G13690	AT2G13690	AT1G21720	AT1G31710	AT1G31710	AT1G33250	AT1G50620	AT1G33250
	AT1G15520	AT1G19150	AT1G19150	AT1G07020	AT1G07110	AT1G07020	AT1G04945	AT1G04620	AT1G04620	AT1G06870	AT1G06980	AT1G06870	AT1G05520	AT1G05460	AT1G05460	AT1G10370	AT1G08980	AT1G10370	AT1G10530	AT1G08550	AT1G08550	AT1G07350	AT1G08460	AT1G07350	AT1G07000	AT1G07050	AT1G07000	AT1G11390	AT1G13280	AT1G13280	AT1G32120	AT2G13840	AT2G13840	AT1G22200	AT1G31770	AT1G31770	AT1G35160	AT1G52410	AT1G35160
	AT1G15750	AT1G19270	AT1G19270	AT1G07030	AT1G07250	AT1G07030	AT1G04960	AT1G04640	AT1G04640	AT1G07000	AT1G07010	AT1G07000	AT1G05560	AT1G05470	AT1G05470	AT1G10410	AT1G09010	AT1G10410	AT1G10585	AT1G08900	AT1G08900	AT1G07400	AT1G08520	AT1G07400	AT1G07030	AT1G07110	AT1G07030	AT1G11540	AT1G13440	AT1G13440	AT1G32330	AT2G16440	AT2G16440	AT1G22610	AT1G32240	AT1G32240	AT1G35910	AT1G52590	AT1G35910
	AT1G15870	AT1G19370	AT1G19370	AT1G07135	AT1G07280	AT1G07135	AT1G04980	AT1G04680	AT1G04680	AT1G07030	AT1G07050	AT1G07030	AT1G05575	AT1G05540	AT1G05540	AT1G10450	AT1G09080	AT1G10450	AT1G10865	AT1G08980	AT1G08980	AT1G07570	AT1G08530	AT1G07570	AT1G07090	AT1G07280	AT1G07090	AT1G11890	AT1G13730	AT1G13730	AT1G32340	AT2G16800	AT2G16800	AT1G22870	AT1G32900	AT1G32900	AT1G43130	AT1G52827	AT1G43130
	AT1G16730	AT1G19660	AT1G19660	AT1G07430	AT1G07320	AT1G07430	AT1G04990	AT1G04710	AT1G04710	AT1G07090	AT1G07110	AT1G07090	AT1G05675	AT1G05590	AT1G05590	AT1G10530	AT1G09200	AT1G10530	AT1G11100	AT1G09010	AT1G09010	AT1G07590	AT1G08540	AT1G07590	AT1G07130	AT1G07320	AT1G07130	AT1G12000	AT1G13740	AT1G13740	AT1G33360	AT2G17300	AT2G17300	AT1G24147	AT1G33060	AT1G33060	AT1G45000	AT1G53240	AT1G45000
	AT1G16850	AT1G19770	AT1G19770	AT1G07520	AT1G07440	AT1G07520	AT1G05010	AT1G04940	AT1G04940	AT1G07130	AT1G07250	AT1G07130	AT1G05680	AT1G05690	AT1G05690	AT1G10560	AT1G09340	AT1G10560	AT1G11170	AT1G09080	AT1G09080	AT1G07620	AT1G08550	AT1G07620	AT1G07135	AT1G07440	AT1G07135	AT1G12040	AT1G14210	AT1G14210	AT1G33800	AT2G19930	AT2G19930	AT1G24190	AT1G36160	AT1G36160	AT1G45976	AT1G53670	AT1G45976
	AT1G16900	AT1G19835	AT1G19835	AT1G07570	AT1G07790	AT1G07570	AT1G05020	AT1G05070	AT1G05070	AT1G07135	AT1G07280	AT1G07135	AT1G05710	AT1G05850	AT1G05850	AT1G10585	AT1G09390	AT1G10585	AT1G11400	AT1G09200	AT1G09200	AT1G07630	AT1G08890	AT1G07630	AT1G07150	AT1G07745	AT1G07150	AT1G12210	AT1G14340	AT1G14340	AT1G34180	AT2G20540	AT2G20540	AT1G25540	AT1G36320	AT1G36320	AT1G47250	AT1G54340	AT1G47250
	AT1G17050	AT1G20010	AT1G20010	AT1G07590	AT1G07820	AT1G07590	AT1G05100	AT1G05140	AT1G05140	AT1G07150	AT1G07320	AT1G07150	AT1G05730	AT1G05860	AT1G05860	AT1G10865	AT1G09415	AT1G10865	AT1G11480	AT1G09310	AT1G09310	AT1G07720	AT1G08900	AT1G07720	AT1G07160	AT1G08350	AT1G07160	AT1G12290	AT1G14460	AT1G14460	AT1G34190	AT2G21050	AT2G21050	AT1G26300	AT1G47230	AT1G47230	AT1G48160	AT1G54450	AT1G48160
	AT1G17170	AT1G20020	AT1G20020	AT1G07610	AT1G08040	AT1G07610	AT1G05170	AT1G05190	AT1G05190	AT1G07160	AT1G07440	AT1G07160	AT1G05785	AT1G06110	AT1G06110	AT1G11100	AT1G09440	AT1G11100	AT1G12200	AT1G09340	AT1G09340	AT1G07810	AT1G08980	AT1G07810	AT1G07350	AT1G08380	AT1G07350	AT1G12610	AT1G14660	AT1G14660	AT1G47056	AT2G21320	AT2G21320	AT1G27290	AT1G48570	AT1G48570	AT1G48170	AT1G54690	AT1G48170
	AT1G17380	AT1G20030	AT1G20030	AT1G07620	AT1G08380	AT1G07620	AT1G05340	AT1G05200	AT1G05200	AT1G07350	AT1G08040	AT1G07350	AT1G05820	AT1G06190	AT1G06190	AT1G11170	AT1G09680	AT1G11170	AT1G12380	AT1G09390	AT1G09390	AT1G07830	AT1G09010	AT1G07830	AT1G07400	AT1G08390	AT1G07400	AT1G12640	AT1G14690	AT1G14690	AT1G48210	AT2G21970	AT2G21970	AT1G27450	AT1G49245	AT1G49245	AT1G48490	AT1G54770	AT1G48490
	AT1G17830	AT1G20190	AT1G20190	AT1G07630	AT1G08390	AT1G07630	AT1G05350	AT1G05230	AT1G05230	AT1G07400	AT1G08380	AT1G07400	AT1G05840	AT1G06240	AT1G06240	AT1G11400	AT1G09750	AT1G11400	AT1G12420	AT1G09415	AT1G09415	AT1G07840	AT1G09200	AT1G07840	AT1G07570	AT1G08460	AT1G07570	AT1G12760	AT1G14900	AT1G14900	AT1G48370	AT2G22190	AT2G22190	AT1G28510	AT1G49430	AT1G49430	AT1G48960	AT1G55152	AT1G48960
	AT1G18040	AT1G20620	AT1G20620	AT1G07670	AT1G08520	AT1G07670	AT1G05520	AT1G05320	AT1G05320	AT1G07520	AT1G08390	AT1G07520	AT1G05880	AT1G06260	AT1G06260	AT1G11480	AT1G10020	AT1G11480	AT1G12580	AT1G09440	AT1G09440	AT1G07870	AT1G09340	AT1G07870	AT1G07590	AT1G08520	AT1G07590	AT1G13060	AT1G14970	AT1G14970	AT1G49050	AT2G22840	AT2G22840	AT1G28520	AT1G49890	AT1G49890	AT1G49040	AT1G55475	AT1G49040
	AT1G18300	AT1G20630	AT1G20630	AT1G07810	AT1G08530	AT1G07810	AT1G05575	AT1G05385	AT1G05385	AT1G07570	AT1G08460	AT1G07570	AT1G05890	AT1G06270	AT1G06270	AT1G11960	AT1G10150	AT1G11960	AT1G12940	AT1G09490	AT1G09490	AT1G07890	AT1G09390	AT1G07890	AT1G07610	AT1G08530	AT1G07610	AT1G13110	AT1G15215	AT1G15215	AT1G51740	AT2G23100	AT2G23100	AT1G29760	AT1G50000	AT1G50000	AT1G51160	AT1G55550	AT1G51160
	AT1G18800	AT1G20840	AT1G20840	AT1G07870	AT1G08540	AT1G07870	AT1G05630	AT1G05460	AT1G05460	AT1G07590	AT1G08520	AT1G07590	AT1G06000	AT1G06460	AT1G06460	AT1G12110	AT1G10360	AT1G12110	AT1G13340	AT1G09750	AT1G09750	AT1G07920	AT1G09415	AT1G07920	AT1G07620	AT1G08540	AT1G07620	AT1G13210	AT1G15340	AT1G15340	AT1G52540	AT2G24540	AT2G24540	AT1G30450	AT1G50620	AT1G50620	AT1G51350	AT1G56690	AT1G51350
	AT1G18850	AT1G21130	AT1G21130	AT1G07900	AT1G08550	AT1G07900	AT1G05675	AT1G05470	AT1G05470	AT1G07610	AT1G08530	AT1G07610	AT1G06148	AT1G06500	AT1G06500	AT1G12380	AT1G10380	AT1G12380	AT1G13390	AT1G10020	AT1G10020	AT1G07930	AT1G09440	AT1G07930	AT1G07630	AT1G08550	AT1G07630	AT1G13360	AT1G15410	AT1G15410	AT1G53440	AT2G24820	AT2G24820	AT1G30825	AT1G52410	AT1G52410	AT1G51590	AT1G58280	AT1G51590
	AT1G19020	AT1G21500	AT1G21500	AT1G07960	AT1G08570	AT1G07960	AT1G05680	AT1G05540	AT1G05540	AT1G07620	AT1G08540	AT1G07620	AT1G06180	AT1G06510	AT1G06510	AT1G12420	AT1G10510	AT1G12420	AT1G13810	AT1G10360	AT1G10360	AT1G08050	AT1G09750	AT1G08050	AT1G07810	AT1G08810	AT1G07810	AT1G13420	AT1G15490	AT1G15490	AT1G53620	AT2G25790	AT2G25790	AT1G31470	AT1G52590	AT1G52590	AT1G51710	AT1G59900	AT1G51710
	AT1G19025	AT1G21670	AT1G21670	AT1G08050	AT1G08590	AT1G08050	AT1G05710	AT1G05670	AT1G05670	AT1G07630	AT1G08550	AT1G07630	AT1G06390	AT1G06645	AT1G06645	AT1G12580	AT1G10522	AT1G12580	AT1G13990	AT1G10522	AT1G10522	AT1G08230	AT1G09840	AT1G08230	AT1G07830	AT1G08890	AT1G07830	AT1G13570	AT1G15500	AT1G15500	AT1G53920	AT2G26080	AT2G26080	AT1G31550	AT1G52827	AT1G52827	AT1G52160	AT1G60560	AT1G52160
	AT1G19050	AT1G22060	AT1G22060	AT1G08230	AT1G08610	AT1G08230	AT1G05785	AT1G05850	AT1G05850	AT1G07670	AT1G08590	AT1G07670	AT1G06570	AT1G06680	AT1G06680	AT1G13195	AT1G10657	AT1G13195	AT1G14010	AT1G10657	AT1G10657	AT1G08300	AT1G09850	AT1G08300	AT1G07840	AT1G08900	AT1G07840	AT1G14000	AT1G15810	AT1G15810	AT1G54000	AT2G26110	AT2G26110	AT1G31885	AT1G53240	AT1G53240	AT1G52280	AT1G60660	AT1G52280
	AT1G19140	AT1G22250	AT1G22250	AT1G08820	AT1G08840	AT1G08820	AT1G05820	AT1G05860	AT1G05860	AT1G07810	AT1G08890	AT1G07810	AT1G06620	AT1G06820	AT1G06820	AT1G13340	AT1G10740	AT1G13340	AT1G14060	AT1G10920	AT1G10920	AT1G08370	AT1G10120	AT1G08370	AT1G07870	AT1G08980	AT1G07870	AT1G14020	AT1G16680	AT1G16680	AT1G54115	AT2G28070	AT2G28070	AT1G32380	AT1G53300	AT1G53300	AT1G52320	AT1G61100	AT1G52320
	AT1G19180	AT1G22370	AT1G22370	AT1G08920	AT1G08890	AT1G08920	AT1G05840	AT1G06040	AT1G06040	AT1G07870	AT1G08900	AT1G07870	AT1G06780	AT1G06910	AT1G06910	AT1G13390	AT1G10920	AT1G13390	AT1G14130	AT1G11180	AT1G11180	AT1G08410	AT1G10200	AT1G08410	AT1G07890	AT1G09010	AT1G07890	AT1G14060	AT1G16730	AT1G16730	AT1G54130	AT2G28660	AT2G28660	AT1G32790	AT1G53890	AT1G53890	AT1G52360	AT1G61900	AT1G52360
	AT1G19490	AT1G22500	AT1G22500	AT1G08930	AT1G08900	AT1G08930	AT1G05880	AT1G06190	AT1G06190	AT1G07890	AT1G08980	AT1G07890	AT1G06870	AT1G06960	AT1G06960	AT1G13990	AT1G11070	AT1G13990	AT1G14300	AT1G11290	AT1G11290	AT1G08830	AT1G10310	AT1G08830	AT1G07920	AT1G09200	AT1G07920	AT1G14170	AT1G17250	AT1G17250	AT1G54210	AT2G28670	AT2G28670	AT1G33050	AT1G54340	AT1G54340	AT1G52550	AT1G64360	AT1G52550
	AT1G19640	AT1G22540	AT1G22540	AT1G08940	AT1G08980	AT1G08940	AT1G05890	AT1G06240	AT1G06240	AT1G07960	AT1G09010	AT1G07960	AT1G07000	AT1G07010	AT1G07010	AT1G14010	AT1G11180	AT1G14010	AT1G14530	AT1G11300	AT1G11300	AT1G08930	AT1G10350	AT1G08930	AT1G07930	AT1G09340	AT1G07930	AT1G14480	AT1G17430	AT1G17430	AT1G54320	AT2G28870	AT2G28870	AT1G33250	AT1G54450	AT1G54450	AT1G52900	AT1G64450	AT1G52900
	AT1G20070	AT1G23020	AT1G23020	AT1G09050	AT1G09010	AT1G09050	AT1G06000	AT1G06270	AT1G06270	AT1G08050	AT1G09200	AT1G08050	AT1G07020	AT1G07050	AT1G07050	AT1G14130	AT1G11280	AT1G14130	AT1G14540	AT1G11350	AT1G11350	AT1G08940	AT1G10360	AT1G08940	AT1G08050	AT1G09390	AT1G08050	AT1G14670	AT1G17840	AT1G17840	AT1G57620	AT2G30575	AT2G30575	AT1G35160	AT1G54690	AT1G54690	AT1G53165	AT1G64670	AT1G53165
	AT1G20370	AT1G23050	AT1G23050	AT1G09070	AT1G09200	AT1G09070	AT1G06148	AT1G06460	AT1G06460	AT1G08220	AT1G09340	AT1G08220	AT1G07030	AT1G07110	AT1G07110	AT1G14300	AT1G11290	AT1G14300	AT1G14740	AT1G11380	AT1G11380	AT1G09070	AT1G10380	AT1G09070	AT1G08130	AT1G09415	AT1G08130	AT1G14780	AT1G17990	AT1G17990	AT1G59520	AT2G30960	AT2G30960	AT1G35910	AT1G54770	AT1G54770	AT1G53830	AT1G66100	AT1G53830
	AT1G20440	AT1G23170	AT1G23170	AT1G09420	AT1G09310	AT1G09420	AT1G06160	AT1G06500	AT1G06500	AT1G08230	AT1G09390	AT1G08230	AT1G07130	AT1G07180	AT1G07180	AT1G14400	AT1G11300	AT1G14400	AT1G14850	AT1G11430	AT1G11430	AT1G09250	AT1G10522	AT1G09250	AT1G08220	AT1G09440	AT1G08220	AT1G14830	AT1G18330	AT1G18330	AT1G59580	AT2G31070	AT2G31070	AT1G43130	AT1G55152	AT1G55152	AT1G53850	AT1G66330	AT1G53850
	AT1G20450	AT1G23480	AT1G23480	AT1G09430	AT1G09340	AT1G09430	AT1G06390	AT1G06645	AT1G06645	AT1G08300	AT1G09415	AT1G08300	AT1G07135	AT1G07250	AT1G07250	AT1G14530	AT1G11310	AT1G14530	AT1G14870	AT1G11530	AT1G11530	AT1G09330	AT1G10610	AT1G09330	AT1G08230	AT1G09750	AT1G08230	AT1G14850	AT1G18340	AT1G18340	AT1G61150	AT2G31300	AT2G31300	AT1G45000	AT1G56670	AT1G56670	AT1G54150	AT1G66530	AT1G54150
	AT1G20560	AT1G23750	AT1G23750	AT1G09500	AT1G09350	AT1G09500	AT1G06570	AT1G06680	AT1G06680	AT1G08820	AT1G09440	AT1G08820	AT1G07150	AT1G07280	AT1G07280	AT1G14740	AT1G11330	AT1G14740	AT1G15010	AT1G11700	AT1G11700	AT1G09430	AT1G10657	AT1G09430	AT1G08300	AT1G09840	AT1G08300	AT1G14860	AT1G18490	AT1G18490	AT1G61215	AT2G31750	AT2G31750	AT1G45976	AT1G58440	AT1G58440	AT1G54960	AT1G68060	AT1G54960
	AT1G21240	AT1G23840	AT1G23840	AT1G09530	AT1G09390	AT1G09530	AT1G06620	AT1G06690	AT1G06690	AT1G08830	AT1G09660	AT1G08830	AT1G07160	AT1G07320	AT1G07320	AT1G14850	AT1G11350	AT1G14850	AT1G15100	AT1G11820	AT1G11820	AT1G09560	AT1G10760	AT1G09560	AT1G08400	AT1G09850	AT1G08400	AT1G15130	AT1G19220	AT1G19220	AT1G61420	AT2G32540	AT2G32540	AT1G47250	AT1G59900	AT1G59900	AT1G55530	AT1G68260	AT1G55530
	AT1G21550	AT1G24148	AT1G24148	AT1G09560	AT1G09415	AT1G09560	AT1G06770	AT1G06760	AT1G06760	AT1G08930	AT1G09710	AT1G08930	AT1G07350	AT1G07440	AT1G07440	AT1G14870	AT1G11380	AT1G14870	AT1G15110	AT1G11860	AT1G11860	AT1G09640	AT1G10830	AT1G09640	AT1G08410	AT1G10020	AT1G08410	AT1G15780	AT1G19330	AT1G19330	AT1G62730	AT2G33250	AT2G33250	AT1G48160	AT1G60560	AT1G60560	AT1G56145	AT1G68490	AT1G56145
	AT1G21980	AT1G24400	AT1G24400	AT1G09645	AT1G09440	AT1G09645	AT1G06780	AT1G06820	AT1G06820	AT1G08940	AT1G09750	AT1G08940	AT1G07400	AT1G07745	AT1G07745	AT1G15010	AT1G11530	AT1G15010	AT1G15350	AT1G12090	AT1G12090	AT1G09780	AT1G10910	AT1G09780	AT1G08930	AT1G10120	AT1G08930	AT1G16090	AT1G19340	AT1G19340	AT1G63830	AT2G34310	AT2G34310	AT1G48170	AT1G60660	AT1G60660	AT1G56450	AT1G68530	AT1G56450
	AT1G22400	AT1G24470	AT1G24470	AT1G09740	AT1G09660	AT1G09740	AT1G06800	AT1G06830	AT1G06830	AT1G09070	AT1G09840	AT1G09070	AT1G07520	AT1G07820	AT1G07820	AT1G15100	AT1G11545	AT1G15100	AT1G15415	AT1G12220	AT1G12220	AT1G09815	AT1G10930	AT1G09815	AT1G08940	AT1G10200	AT1G08940	AT1G16150	AT1G19350	AT1G19350	AT1G64090	AT2G34710	AT2G34710	AT1G48210	AT1G61100	AT1G61100	AT1G56610	AT1G68550	AT1G56610
	AT1G22840	AT1G25230	AT1G25230	AT1G09780	AT1G09710	AT1G09780	AT1G06870	AT1G06910	AT1G06910	AT1G09250	AT1G09850	AT1G09250	AT1G07570	AT1G07910	AT1G07910	AT1G15110	AT1G11700	AT1G15110	AT1G15420	AT1G12230	AT1G12230	AT1G09932	AT1G11180	AT1G09932	AT1G09070	AT1G10350	AT1G09070	AT1G16560	AT1G19570	AT1G19570	AT1G64280	AT2G37585	AT2G37585	AT1G48490	AT1G61900	AT1G61900	AT1G58100	AT1G69330	AT1G58100
	AT1G23280	AT1G25275	AT1G25275	AT1G09815	AT1G09750	AT1G09815	AT1G06890	AT1G06980	AT1G06980	AT1G09270	AT1G10030	AT1G09270	AT1G07590	AT1G08040	AT1G08040	AT1G15350	AT1G11820	AT1G15350	AT1G15430	AT1G12244	AT1G12244	AT1G09940	AT1G11290	AT1G09940	AT1G09180	AT1G10360	AT1G09180	AT1G17080	AT1G19710	AT1G19710	AT1G65250	AT2G38230	AT2G38230	AT1G48960	AT1G64380	AT1G64380	AT1G59610	AT1G69580	AT1G59610
	AT1G23410	AT1G25290	AT1G25290	AT1G09932	AT1G09900	AT1G09932	AT1G07000	AT1G07010	AT1G07010	AT1G09420	AT1G10150	AT1G09420	AT1G07610	AT1G08090	AT1G08090	AT1G15370	AT1G11860	AT1G15370	AT1G15440	AT1G12250	AT1G12250	AT1G09950	AT1G11300	AT1G09950	AT1G09250	AT1G10380	AT1G09250	AT1G17147	AT1G19800	AT1G19800	AT1G65720	AT2G38995	AT2G38995	AT1G49040	AT1G64450	AT1G64450	AT1G60490	AT1G69850	AT1G60490
	AT1G23550	AT1G25320	AT1G25320	AT1G09940	AT1G10020	AT1G09940	AT1G07020	AT1G07050	AT1G07050	AT1G09430	AT1G10200	AT1G09430	AT1G07620	AT1G08210	AT1G08210	AT1G15400	AT1G12090	AT1G15400	AT1G15520	AT1G12280	AT1G12280	AT1G09970	AT1G11350	AT1G09970	AT1G09270	AT1G10522	AT1G09270	AT1G17270	AT1G19870	AT1G19870	AT1G66250	AT2G39870	AT2G39870	AT1G51160	AT1G64670	AT1G64670	AT1G61470	AT1G72500	AT1G61470
	AT1G23800	AT1G26810	AT1G26810	AT1G09950	AT1G10360	AT1G09950	AT1G07030	AT1G07110	AT1G07110	AT1G09460	AT1G10350	AT1G09460	AT1G07630	AT1G08350	AT1G08350	AT1G15415	AT1G12220	AT1G15415	AT1G15580	AT1G12450	AT1G12450	AT1G10050	AT1G11410	AT1G10050	AT1G09330	AT1G10610	AT1G09330	AT1G17590	AT1G20030	AT1G20030	AT1G66560	AT2G40640	AT2G40640	AT1G51350	AT1G64780	AT1G64780	AT1G61490	AT1G73320	AT1G61490
	AT1G24330	AT1G26940	AT1G26940	AT1G09970	AT1G10380	AT1G09970	AT1G07130	AT1G07180	AT1G07180	AT1G09500	AT1G10360	AT1G09500	AT1G07670	AT1G08380	AT1G08380	AT1G15420	AT1G12230	AT1G15420	AT1G15670	AT1G12460	AT1G12460	AT1G10060	AT1G11430	AT1G10060	AT1G09350	AT1G10657	AT1G09350	AT1G17615	AT1G20410	AT1G20410	AT1G66590	AT2G42900	AT2G42900	AT1G51590	AT1G65032	AT1G65032	AT1G62790	AT1G73350	AT1G62790
	AT1G25260	AT1G27030	AT1G27030	AT1G10040	AT1G10522	AT1G10040	AT1G07135	AT1G07250	AT1G07250	AT1G09560	AT1G10510	AT1G09560	AT1G07810	AT1G08390	AT1G08390	AT1G15430	AT1G12244	AT1G15430	AT1G15700	AT1G12500	AT1G12500	AT1G10140	AT1G11440	AT1G10140	AT1G09430	AT1G10760	AT1G09430	AT1G17620	AT1G21150	AT1G21150	AT1G67820	AT2G45100	AT2G45100	AT1G51710	AT1G65060	AT1G65060	AT1G64140	AT1G73680	AT1G64140
	AT1G25450	AT1G27210	AT1G27210	AT1G10050	AT1G10657	AT1G10050	AT1G07140	AT1G07280	AT1G07280	AT1G09640	AT1G10522	AT1G09640	AT1G07870	AT1G08460	AT1G08460	AT1G15440	AT1G12250	AT1G15440	AT1G15880	AT1G12700	AT1G12700	AT1G10155	AT1G11530	AT1G10155	AT1G09500	AT1G10830	AT1G09500	AT1G17780	AT1G21650	AT1G21650	AT1G67970	AT2G45700	AT2G45700	AT1G52160	AT1G66100	AT1G66100	AT1G65020	AT1G73920	AT1G65020
	AT1G26340	AT1G27630	AT1G27630	AT1G10140	AT1G10760	AT1G10140	AT1G07160	AT1G07320	AT1G07320	AT1G09815	AT1G10610	AT1G09815	AT1G07890	AT1G08470	AT1G08470	AT1G15520	AT1G12280	AT1G15520	AT1G15920	AT1G12730	AT1G12730	AT1G10170	AT1G11545	AT1G10170	AT1G09560	AT1G10930	AT1G09560	AT1G17890	AT1G21680	AT1G21680	AT1G67980	AT2G45960	AT2G45960	AT1G52280	AT1G66330	AT1G66330	AT1G67230	AT1G73990	AT1G67230
	AT1G26450	AT1G28050	AT1G28050	AT1G10170	AT1G10830	AT1G10170	AT1G07220	AT1G07440	AT1G07440	AT1G09932	AT1G10657	AT1G09932	AT1G07900	AT1G08520	AT1G08520	AT1G15670	AT1G12440	AT1G15670	AT1G16300	AT1G12750	AT1G12750	AT1G10270	AT1G11720	AT1G10270	AT1G09640	AT1G11180	AT1G09640	AT1G17980	AT1G21730	AT1G21730	AT1G68390	AT2G46735	AT2G46735	AT1G52320	AT1G66530	AT1G66530	AT1G67620	AT1G74290	AT1G67620
	AT1G26770	AT1G28330	AT1G28330	AT1G10280	AT1G10910	AT1G10280	AT1G07350	AT1G07720	AT1G07720	AT1G09940	AT1G10760	AT1G09940	AT1G07960	AT1G08530	AT1G08530	AT1G15700	AT1G12460	AT1G15700	AT1G16470	AT1G12770	AT1G12770	AT1G10290	AT1G11860	AT1G10290	AT1G09780	AT1G11290	AT1G09780	AT1G18390	AT1G22170	AT1G22170	AT1G68710	AT3G02060	AT3G02060	AT1G52360	AT1G68060	AT1G68060	AT1G67635	AT1G74300	AT1G67635
	AT1G26910	AT1G30250	AT1G30250	AT1G10290	AT1G10930	AT1G10290	AT1G07400	AT1G07745	AT1G07745	AT1G09950	AT1G10830	AT1G09950	AT1G08050	AT1G08540	AT1G08540	AT1G15750	AT1G12500	AT1G15750	AT1G16510	AT1G12800	AT1G12800	AT1G10370	AT1G11930	AT1G10370	AT1G09815	AT1G11300	AT1G09815	AT1G18740	AT1G22490	AT1G22490	AT1G71170	AT3G03180	AT3G03180	AT1G52550	AT1G68080	AT1G68080	AT1G67680	AT1G74390	AT1G67680
	AT1G27050	AT1G31690	AT1G31690	AT1G10340	AT1G10960	AT1G10340	AT1G07520	AT1G07790	AT1G07790	AT1G09970	AT1G10910	AT1G09970	AT1G08220	AT1G08550	AT1G08550	AT1G15880	AT1G12700	AT1G15880	AT1G16850	AT1G12860	AT1G12860	AT1G10400	AT1G12050	AT1G10400	AT1G09932	AT1G11350	AT1G09932	AT1G18900	AT1G22500	AT1G22500	AT1G71800	AT3G04690	AT3G04690	AT1G52900	AT1G68260	AT1G68260	AT1G68150	AT1G74800	AT1G68150
	AT1G27470	AT1G31850	AT1G31850	AT1G10370	AT1G11090	AT1G10370	AT1G07530	AT1G07820	AT1G07820	AT1G10040	AT1G10930	AT1G10040	AT1G08290	AT1G08560	AT1G08560	AT1G15920	AT1G12730	AT1G15920	AT1G17170	AT1G12900	AT1G12900	AT1G10410	AT1G12090	AT1G10410	AT1G09950	AT1G11380	AT1G09950	AT1G18910	AT1G22550	AT1G22550	AT1G72000	AT3G04870	AT3G04870	AT1G53165	AT1G68490	AT1G68490	AT1G68300	AT1G75330	AT1G68300
	AT1G27720	AT1G32090	AT1G32090	AT1G10410	AT1G11130	AT1G10410	AT1G07570	AT1G07910	AT1G07910	AT1G10050	AT1G11130	AT1G10050	AT1G08300	AT1G08590	AT1G08590	AT1G16300	AT1G12770	AT1G16300	AT1G17380	AT1G13090	AT1G13090	AT1G10450	AT1G12220	AT1G10450	AT1G09970	AT1G11430	AT1G09970	AT1G19130	AT1G22770	AT1G22770	AT1G72330	AT3G05100	AT3G05100	AT1G53830	AT1G68530	AT1G68530	AT1G69810	AT1G75420	AT1G69810
	AT1G27730	AT1G33240	AT1G33240	AT1G10417	AT1G11180	AT1G10417	AT1G07610	AT1G08040	AT1G08040	AT1G10060	AT1G11180	AT1G10060	AT1G08315	AT1G08660	AT1G08660	AT1G16370	AT1G12775	AT1G16370	AT1G17420	AT1G13100	AT1G13100	AT1G10490	AT1G12240	AT1G10490	AT1G10040	AT1G11440	AT1G10040	AT1G19240	AT1G22790	AT1G22790	AT1G72690	AT3G07130	AT3G07130	AT1G53850	AT1G68550	AT1G68550	AT1G70500	AT1G78070	AT1G70500
	AT1G27760	AT1G33340	AT1G33340	AT1G10560	AT1G11280	AT1G10560	AT1G07620	AT1G08110	AT1G08110	AT1G10140	AT1G11290	AT1G10140	AT1G08370	AT1G08810	AT1G08810	AT1G16470	AT1G12800	AT1G16470	AT1G17520	AT1G13210	AT1G13210	AT1G10560	AT1G12244	AT1G10560	AT1G10060	AT1G11530	AT1G10060	AT1G19310	AT1G22910	AT1G22910	AT1G72700	AT3G08840	AT3G08840	AT1G54115	AT1G69330	AT1G69330	AT1G71140	AT1G78510	AT1G71140
	AT1G27920	AT1G34380	AT1G34380	AT1G10585	AT1G11290	AT1G10585	AT1G07630	AT1G08380	AT1G08380	AT1G10155	AT1G11300	AT1G10155	AT1G08830	AT1G08840	AT1G08840	AT1G16510	AT1G12860	AT1G16510	AT1G17750	AT1G13270	AT1G13270	AT1G10580	AT1G12250	AT1G10580	AT1G10140	AT1G11545	AT1G10140	AT1G20110	AT1G23880	AT1G23880	AT1G72890	AT3G09650	AT3G09650	AT1G54150	AT1G69580	AT1G69580	AT1G71780	AT1G78580	AT1G71780
	AT1G28395	AT1G35420	AT1G35420	AT1G10590	AT1G11300	AT1G10590	AT1G07670	AT1G08390	AT1G08390	AT1G10170	AT1G11350	AT1G10170	AT1G08860	AT1G08890	AT1G08890	AT1G16850	AT1G12900	AT1G16850	AT1G17830	AT1G13650	AT1G13650	AT1G10585	AT1G12450	AT1G10585	AT1G10155	AT1G11700	AT1G10155	AT1G20575	AT1G23980	AT1G23980	AT1G73250	AT3G11700	AT3G11700	AT1G54210	AT1G69850	AT1G69850	AT1G72280	AT1G79080	AT1G72280
	AT1G29300	AT1G36180	AT1G36180	AT1G10700	AT1G11350	AT1G10700	AT1G07810	AT1G08470	AT1G08470	AT1G10270	AT1G11380	AT1G10270	AT1G08920	AT1G08900	AT1G08900	AT1G17060	AT1G12970	AT1G17060	AT1G17860	AT1G13700	AT1G13700	AT1G10650	AT1G12460	AT1G10650	AT1G10170	AT1G11720	AT1G10170	AT1G20770	AT1G24020	AT1G24020	AT1G73965	AT3G11720	AT3G11720	AT1G54570	AT1G72500	AT1G72500	AT1G72730	AT1G79640	AT1G72730
	AT1G29320	AT1G42480	AT1G42480	AT1G10865	AT1G11380	AT1G10865	AT1G07870	AT1G08520	AT1G08520	AT1G10290	AT1G11410	AT1G10290	AT1G08930	AT1G08980	AT1G08980	AT1G17170	AT1G13100	AT1G17170	AT1G17940	AT1G13750	AT1G13750	AT1G11100	AT1G12700	AT1G11100	AT1G10230	AT1G11840	AT1G10230	AT1G20780	AT1G24040	AT1G24040	AT1G74590	AT3G11930	AT3G11930	AT1G54960	AT1G73320	AT1G73320	AT1G72840	AT1G79660	AT1G72840
	AT1G29940	AT1G43620	AT1G43620	AT1G11050	AT1G11410	AT1G11050	AT1G07890	AT1G08530	AT1G08530	AT1G10340	AT1G11430	AT1G10340	AT1G08940	AT1G09010	AT1G09010	AT1G17380	AT1G13110	AT1G17380	AT1G18290	AT1G13820	AT1G13820	AT1G11170	AT1G12710	AT1G11170	AT1G10270	AT1G11860	AT1G10270	AT1G20840	AT1G24120	AT1G24120	AT1G75040	AT3G13510	AT3G13510	AT1G55530	AT1G73350	AT1G73350	AT1G73200	AT1G79770	AT1G73200
	AT1G29965	AT1G43670	AT1G43670	AT1G11100	AT1G11430	AT1G11100	AT1G07900	AT1G08540	AT1G08540	AT1G10370	AT1G11440	AT1G10370	AT1G09070	AT1G09200	AT1G09200	AT1G17410	AT1G13210	AT1G17410	AT1G18300	AT1G14030	AT1G14030	AT1G11390	AT1G12730	AT1G11390	AT1G10290	AT1G11870	AT1G10290	AT1G20980	AT1G24340	AT1G24340	AT1G76065	AT3G13980	AT3G13980	AT1G56145	AT1G73680	AT1G73680	AT1G74740	AT2G01940	AT1G74740
	AT1G30040	AT1G47960	AT1G47960	AT1G11170	AT1G11530	AT1G11170	AT1G07960	AT1G08550	AT1G08550	AT1G10400	AT1G11530	AT1G10400	AT1G09250	AT1G09230	AT1G09230	AT1G17420	AT1G13650	AT1G17420	AT1G18800	AT1G14150	AT1G14150	AT1G11400	AT1G12750	AT1G11400	AT1G10370	AT1G11930	AT1G10370	AT1G21060	AT1G24400	AT1G24400	AT1G76360	AT3G14395	AT3G14395	AT1G56450	AT1G73870	AT1G73870	AT1G76090	AT2G02020	AT1G76090
	AT1G30070	AT1G48210	AT1G48210	AT1G11310	AT1G11545	AT1G11310	AT1G08050	AT1G08590	AT1G08590	AT1G10410	AT1G11545	AT1G10410	AT1G09270	AT1G09310	AT1G09310	AT1G17460	AT1G13700	AT1G17460	AT1G19020	AT1G14200	AT1G14200	AT1G11480	AT1G12770	AT1G11480	AT1G10400	AT1G12050	AT1G10400	AT1G21080	AT1G24610	AT1G24610	AT1G76760	AT3G14890	AT3G14890	AT1G56610	AT1G73920	AT1G73920	AT1G77250	AT2G02770	AT1G77250
	AT1G30320	AT1G48330	AT1G48330	AT1G11400	AT1G11700	AT1G11400	AT1G08290	AT1G08610	AT1G08610	AT1G10450	AT1G11700	AT1G10450	AT1G09330	AT1G09340	AT1G09340	AT1G17520	AT1G13820	AT1G17520	AT1G19180	AT1G14205	AT1G14205	AT1G11890	AT1G12780	AT1G11890	AT1G10410	AT1G12090	AT1G10410	AT1G21720	AT1G25320	AT1G25320	AT1G76950	AT3G15130	AT3G15130	AT1G58100	AT1G73990	AT1G73990	AT1G77360	AT2G02790	AT1G77360
	AT1G30960	AT1G48480	AT1G48480	AT1G11480	AT1G11720	AT1G11480	AT1G08300	AT1G08640	AT1G08640	AT1G10560	AT1G11720	AT1G10560	AT1G09430	AT1G09390	AT1G09390	AT1G17750	AT1G14030	AT1G17750	AT1G19300	AT1G14270	AT1G14270	AT1G11960	AT1G12800	AT1G11960	AT1G10417	AT1G12220	AT1G10417	AT1G21900	AT1G25360	AT1G25360	AT1G77810	AT3G16890	AT3G16890	AT1G59610	AT1G74290	AT1G74290	AT1G77770	AT2G03980	AT1G77770
	AT1G31660	AT1G49130	AT1G49130	AT1G11800	AT1G11820	AT1G11800	AT1G08315	AT1G08650	AT1G08650	AT1G10580	AT1G11840	AT1G10580	AT1G09460	AT1G09415	AT1G09415	AT1G17830	AT1G14150	AT1G17830	AT1G19380	AT1G14280	AT1G14280	AT1G12360	AT1G12845	AT1G12360	AT1G10450	AT1G12230	AT1G10450	AT1G22200	AT1G25375	AT1G25375	AT1G78190	AT3G17160	AT3G17160	AT1G60490	AT1G74390	AT1G74390	AT1G78200	AT2G04570	AT1G78200
	AT1G31970	AT1G49230	AT1G49230	AT1G11905	AT1G11840	AT1G11905	AT1G08620	AT1G08660	AT1G08660	AT1G10585	AT1G11860	AT1G10585	AT1G09500	AT1G09440	AT1G09440	AT1G17860	AT1G14180	AT1G17860	AT1G19490	AT1G14345	AT1G14345	AT1G12580	AT1G12860	AT1G12580	AT1G10580	AT1G12240	AT1G10580	AT1G22610	AT1G26260	AT1G26260	AT1G78340	AT3G18320	AT3G18320	AT1G61470	AT1G74800	AT1G74800	AT1G78550	AT2G04700	AT1G78550
	AT1G32380	AT1G49380	AT1G49380	AT1G11960	AT1G11860	AT1G11960	AT1G08830	AT1G08810	AT1G08810	AT1G10865	AT1G11870	AT1G10865	AT1G09560	AT1G09570	AT1G09570	AT1G17940	AT1G14190	AT1G17940	AT1G19600	AT1G14350	AT1G14350	AT1G12610	AT1G12900	AT1G12610	AT1G10585	AT1G12244	AT1G10585	AT1G22650	AT1G26500	AT1G26500	AT1G78940	AT3G19050	AT3G19050	AT1G61490	AT1G74840	AT1G74840	AT1G78800	AT2G05620	AT1G78800
	AT1G32583	AT1G49470	AT1G49470	AT1G12200	AT1G11930	AT1G12200	AT1G08860	AT1G08880	AT1G08880	AT1G11050	AT1G11930	AT1G11050	AT1G09575	AT1G09660	AT1G09660	AT1G18300	AT1G14200	AT1G18300	AT1G19640	AT1G14440	AT1G14440	AT1G12650	AT1G13090	AT1G12650	AT1G10650	AT1G12250	AT1G10650	AT1G22870	AT1G26650	AT1G26650	AT1G79400	AT3G19450	AT3G19450	AT1G62730	AT1G75210	AT1G75210	AT1G79210	AT2G07050	AT1G79210
	AT1G32870	AT1G49490	AT1G49490	AT1G12320	AT1G12020	AT1G12320	AT1G08920	AT1G08890	AT1G08890	AT1G11100	AT1G12050	AT1G11100	AT1G09630	AT1G09710	AT1G09710	AT1G18710	AT1G14205	AT1G18710	AT1G19650	AT1G14580	AT1G14580	AT1G12830	AT1G13100	AT1G12830	AT1G11100	AT1G12280	AT1G11100	AT1G22885	AT1G26960	AT1G26960	AT1G79610	AT3G19650	AT3G19650	AT1G62790	AT1G75330	AT1G75330	AT1G80510	AT2G14285	AT1G80510
	AT1G32900	AT1G49500	AT1G49500	AT1G12360	AT1G12060	AT1G12360	AT1G08930	AT1G08980	AT1G08980	AT1G11320	AT1G12060	AT1G11320	AT1G09640	AT1G09750	AT1G09750	AT1G18800	AT1G14270	AT1G18800	AT1G19670	AT1G14700	AT1G14700	AT1G12940	AT1G13270	AT1G12940	AT1G11170	AT1G12330	AT1G11170	AT1G22890	AT1G27190	AT1G27190	AT1G80290	AT3G19680	AT3G19680	AT1G64140	AT1G75420	AT1G75420	AT1G80590	AT2G14460	AT1G80590
	AT1G32920	AT1G49560	AT1G49560	AT1G12420	AT1G12090	AT1G12420	AT1G08940	AT1G09010	AT1G09010	AT1G11390	AT1G12090	AT1G11390	AT1G09645	AT1G09795	AT1G09795	AT1G19020	AT1G14280	AT1G19020	AT1G19680	AT1G14790	AT1G14790	AT1G13030	AT1G13380	AT1G13030	AT1G11390	AT1G12450	AT1G11390	AT1G23150	AT1G27340	AT1G27340	AT1G80830	AT3G21190	AT3G21190	AT1G65020	AT1G78070	AT1G78070	AT2G01470	AT2G15290	AT2G01470
	AT1G32940	AT1G49720	AT1G49720	AT1G12580	AT1G12220	AT1G12580	AT1G09000	AT1G09200	AT1G09200	AT1G11400	AT1G12220	AT1G11400	AT1G09780	AT1G09840	AT1G09840	AT1G19180	AT1G14345	AT1G19180	AT1G20030	AT1G14840	AT1G14840	AT1G13080	AT1G13650	AT1G13080	AT1G11400	AT1G12700	AT1G11400	AT1G23900	AT1G27410	AT1G27410	AT2G01340	AT3G21790	AT3G21790	AT1G66560	AT1G78510	AT1G78510	AT2G02250	AT2G15790	AT2G02250
	AT1G32950	AT1G51610	AT1G51610	AT1G12940	AT1G12230	AT1G12940	AT1G09050	AT1G09230	AT1G09230	AT1G11480	AT1G12230	AT1G11480	AT1G09815	AT1G09850	AT1G09850	AT1G19300	AT1G14350	AT1G19300	AT1G20070	AT1G14880	AT1G14880	AT1G13160	AT1G13700	AT1G13160	AT1G11480	AT1G12710	AT1G11480	AT1G24147	AT1G27660	AT1G27660	AT2G01480	AT3G22960	AT3G22960	AT1G67230	AT1G78580	AT1G78580	AT2G02340	AT2G16050	AT2G02340
	AT1G33110	AT1G51940	AT1G51940	AT1G13180	AT1G12240	AT1G13180	AT1G09070	AT1G09310	AT1G09310	AT1G11905	AT1G12240	AT1G11905	AT1G09930	AT1G09900	AT1G09900	AT1G19380	AT1G14440	AT1G19380	AT1G20310	AT1G14920	AT1G14920	AT1G13245	AT1G13750	AT1G13245	AT1G11905	AT1G12730	AT1G11905	AT1G24190	AT1G27940	AT1G27940	AT2G01540	AT3G23050	AT3G23050	AT1G67620	AT1G79080	AT1G79080	AT2G02580	AT2G16630	AT2G02580
	AT1G33260	AT1G52155	AT1G52155	AT1G13195	AT1G12244	AT1G13195	AT1G09100	AT1G09340	AT1G09340	AT1G11960	AT1G12244	AT1G11960	AT1G09932	AT1G10030	AT1G10030	AT1G19490	AT1G14580	AT1G19490	AT1G20450	AT1G15000	AT1G15000	AT1G13340	AT1G13790	AT1G13340	AT1G11960	AT1G12750	AT1G11960	AT1G24267	AT1G27950	AT1G27950	AT2G01650	AT3G23780	AT3G23780	AT1G67635	AT1G79640	AT1G79640	AT2G02960	AT2G16770	AT2G02960
	AT1G33560	AT1G52290	AT1G52290	AT1G13310	AT1G12250	AT1G13310	AT1G09330	AT1G09350	AT1G09350	AT1G12200	AT1G12250	AT1G12200	AT1G09935	AT1G10120	AT1G10120	AT1G19570	AT1G14700	AT1G19570	AT1G20510	AT1G15060	AT1G15060	AT1G13480	AT1G13820	AT1G13480	AT1G12200	AT1G12770	AT1G12200	AT1G25280	AT1G28150	AT1G28150	AT2G02370	AT3G23890	AT3G23890	AT1G67680	AT1G79660	AT1G79660	AT2G04350	AT2G16780	AT2G04350
	AT1G34030	AT1G53035	AT1G53035	AT1G13340	AT1G12280	AT1G13340	AT1G09420	AT1G09390	AT1G09390	AT1G12320	AT1G12300	AT1G12320	AT1G09940	AT1G10200	AT1G10200	AT1G19580	AT1G14790	AT1G19580	AT1G21000	AT1G15260	AT1G15260	AT1G13810	AT1G13860	AT1G13810	AT1G12360	AT1G12775	AT1G12360	AT1G25540	AT1G28260	AT1G28260	AT2G02390	AT3G24460	AT3G24460	AT1G68150	AT1G79770	AT1G79770	AT2G04620	AT2G17150	AT2G04620
	AT1G35140	AT1G53040	AT1G53040	AT1G13390	AT1G12330	AT1G13390	AT1G09430	AT1G09415	AT1G09415	AT1G12360	AT1G12330	AT1G12360	AT1G09970	AT1G10350	AT1G10350	AT1G19600	AT1G14840	AT1G19600	AT1G21550	AT1G15290	AT1G15290	AT1G13990	AT1G13930	AT1G13990	AT1G12370	AT1G12780	AT1G12370	AT1G26340	AT1G28290	AT1G28290	AT2G03810	AT3G25590	AT3G25590	AT1G68300	AT1G80170	AT1G80170	AT2G04650	AT2G19280	AT2G04650
	AT1G43160	AT1G53110	AT1G53110	AT1G13470	AT1G12450	AT1G13470	AT1G09500	AT1G09440	AT1G09440	AT1G12580	AT1G12450	AT1G12580	AT1G10040	AT1G10360	AT1G10360	AT1G19640	AT1G14880	AT1G19640	AT1G21790	AT1G15550	AT1G15550	AT1G14060	AT1G14030	AT1G14060	AT1G12420	AT1G12800	AT1G12420	AT1G26730	AT1G28660	AT1G28660	AT2G04305	AT3G28140	AT3G28140	AT1G68710	AT2G01940	AT2G01940	AT2G05810	AT2G19720	AT2G05810
	AT1G43860	AT1G53160	AT1G53160	AT1G13480	AT1G12460	AT1G13480	AT1G09560	AT1G09490	AT1G09490	AT1G12610	AT1G12460	AT1G12610	AT1G10050	AT1G10510	AT1G10510	AT1G19650	AT1G14920	AT1G19650	AT1G22410	AT1G15730	AT1G15730	AT1G14130	AT1G14150	AT1G14130	AT1G12610	AT1G12845	AT1G12610	AT1G27290	AT1G29410	AT1G29410	AT2G05260	AT3G28270	AT3G28270	AT1G69810	AT2G02020	AT2G02020	AT2G14120	AT2G20190	AT2G14120
	AT1G43910	AT1G53230	AT1G53230	AT1G13520	AT1G12500	AT1G13520	AT1G09575	AT1G09570	AT1G09570	AT1G12650	AT1G12620	AT1G12650	AT1G10060	AT1G10522	AT1G10522	AT1G19670	AT1G15000	AT1G19670	AT1G23149	AT1G15820	AT1G15820	AT1G14260	AT1G14205	AT1G14260	AT1G12650	AT1G12860	AT1G12650	AT1G27450	AT1G29550	AT1G29550	AT2G05320	AT3G28640	AT3G28640	AT1G70500	AT2G02770	AT2G02770	AT2G14260	AT2G20300	AT2G14260
	AT1G44350	AT1G53390	AT1G53390	AT1G13530	AT1G12620	AT1G13530	AT1G09630	AT1G09660	AT1G09660	AT1G12830	AT1G12700	AT1G12830	AT1G10070	AT1G10610	AT1G10610	AT1G19680	AT1G15030	AT1G19680	AT1G23150	AT1G15885	AT1G15885	AT1G14300	AT1G14250	AT1G14300	AT1G12830	AT1G12900	AT1G12830	AT1G27760	AT1G29790	AT1G29790	AT2G06510	AT3G43600	AT3G43600	AT1G70590	AT2G02790	AT2G02790	AT2G16950	AT2G20550	AT2G16950
	AT1G45616	AT1G54410	AT1G54410	AT1G13540	AT1G12700	AT1G13540	AT1G09640	AT1G09710	AT1G09710	AT1G13160	AT1G12710	AT1G13160	AT1G10140	AT1G10657	AT1G10657	AT1G19700	AT1G15060	AT1G19700	AT1G23170	AT1G15890	AT1G15890	AT1G14330	AT1G14310	AT1G14330	AT1G12940	AT1G13090	AT1G12940	AT1G27970	AT1G29950	AT1G29950	AT2G12550	AT3G44735	AT3G44735	AT1G71140	AT2G03980	AT2G03980	AT2G17190	AT2G21170	AT2G17190
	AT1G47500	AT1G54820	AT1G54820	AT1G13550	AT1G12730	AT1G13550	AT1G09645	AT1G09750	AT1G09750	AT1G13180	AT1G12730	AT1G13180	AT1G10170	AT1G10760	AT1G10760	AT1G20030	AT1G15260	AT1G20030	AT1G23200	AT1G15980	AT1G15980	AT1G14530	AT1G14345	AT1G14530	AT1G13030	AT1G13100	AT1G13030	AT1G28200	AT1G30130	AT1G30130	AT2G13650	AT3G45680	AT3G45680	AT1G71780	AT2G04570	AT2G04570	AT2G17200	AT2G21180	AT2G17200
	AT1G47510	AT1G55000	AT1G55000	AT1G13810	AT1G12770	AT1G13810	AT1G09740	AT1G09800	AT1G09800	AT1G13245	AT1G12750	AT1G13245	AT1G10230	AT1G10820	AT1G10820	AT1G20070	AT1G15530	AT1G20070	AT1G23280	AT1G16020	AT1G16020	AT1G14540	AT1G14410	AT1G14540	AT1G13160	AT1G13170	AT1G13160	AT1G28510	AT1G31160	AT1G31160	AT2G14290	AT3G45930	AT3G45930	AT1G71800	AT2G04700	AT2G04700	AT2G17790	AT2G21300	AT2G17790
	AT1G48630	AT1G55120	AT1G55120	AT1G13960	AT1G12775	AT1G13960	AT1G09780	AT1G09840	AT1G09840	AT1G13310	AT1G12770	AT1G13310	AT1G10270	AT1G10830	AT1G10830	AT1G20450	AT1G15550	AT1G20450	AT1G23550	AT1G16080	AT1G16080	AT1G14740	AT1G14580	AT1G14740	AT1G13245	AT1G13250	AT1G13245	AT1G28520	AT1G31650	AT1G31650	AT2G16060	AT3G47600	AT3G47600	AT1G72000	AT2G05620	AT2G05620	AT2G18150	AT2G22125	AT2G18150
	AT1G48920	AT1G55130	AT1G55130	AT1G13990	AT1G12780	AT1G13990	AT1G09815	AT1G09850	AT1G09850	AT1G13340	AT1G12780	AT1G13340	AT1G10280	AT1G10850	AT1G10850	AT1G20510	AT1G15690	AT1G20510	AT1G23560	AT1G16260	AT1G16260	AT1G14830	AT1G14660	AT1G14830	AT1G13340	AT1G13270	AT1G13340	AT1G28680	AT1G31710	AT1G31710	AT2G16460	AT3G48590	AT3G48590	AT1G72280	AT2G07050	AT2G07050	AT2G19690	AT2G22270	AT2G19690
	AT1G49540	AT1G55370	AT1G55370	AT1G14010	AT1G12800	AT1G14010	AT1G09930	AT1G09900	AT1G09900	AT1G13480	AT1G12800	AT1G13480	AT1G10290	AT1G10910	AT1G10910	AT1G21000	AT1G15730	AT1G21000	AT1G23710	AT1G16340	AT1G16340	AT1G14850	AT1G14700	AT1G14850	AT1G13480	AT1G13380	AT1G13480	AT1G29060	AT1G31770	AT1G31770	AT2G16700	AT3G48610	AT3G48610	AT1G72690	AT2G12462	AT2G12462	AT2G20635	AT2G22430	AT2G20635
	AT1G49600	AT1G55450	AT1G55450	AT1G14130	AT1G12845	AT1G14130	AT1G09932	AT1G10120	AT1G10120	AT1G13530	AT1G12845	AT1G13530	AT1G10340	AT1G10930	AT1G10930	AT1G21550	AT1G15820	AT1G21550	AT1G23800	AT1G16410	AT1G16410	AT1G14870	AT1G14790	AT1G14870	AT1G13810	AT1G13470	AT1G13810	AT1G29150	AT1G31850	AT1G31850	AT2G16710	AT3G49170	AT3G49170	AT1G72730	AT2G14285	AT2G14285	AT2G20720	AT2G22795	AT2G20720
	AT1G50260	AT1G55760	AT1G55760	AT1G14260	AT1G12860	AT1G14260	AT1G09935	AT1G10240	AT1G10240	AT1G13540	AT1G12860	AT1G13540	AT1G10370	AT1G11090	AT1G11090	AT1G22410	AT1G15830	AT1G22410	AT1G23850	AT1G16460	AT1G16460	AT1G15010	AT1G14840	AT1G15010	AT1G13990	AT1G13650	AT1G13990	AT1G29310	AT1G32240	AT1G32240	AT2G17120	AT3G50050	AT3G50050	AT1G72840	AT2G14460	AT2G14460	AT2G21780	AT2G23460	AT2G21780
	AT1G50750	AT1G56220	AT1G56220	AT1G14300	AT1G12900	AT1G14300	AT1G09940	AT1G10360	AT1G10360	AT1G13550	AT1G12900	AT1G13550	AT1G10400	AT1G11130	AT1G11130	AT1G22500	AT1G15885	AT1G22500	AT1G23870	AT1G16720	AT1G16720	AT1G15100	AT1G14880	AT1G15100	AT1G14060	AT1G13700	AT1G14060	AT1G29760	AT1G32500	AT1G32500	AT2G17130	AT3G52060	AT3G52060	AT1G73200	AT2G15290	AT2G15290	AT2G21840	AT2G24210	AT2G21840
	AT1G51070	AT1G56300	AT1G56300	AT1G14330	AT1G13100	AT1G14330	AT1G09970	AT1G10510	AT1G10510	AT1G13810	AT1G13090	AT1G13810	AT1G10410	AT1G11180	AT1G11180	AT1G22880	AT1G15890	AT1G22880	AT1G24095	AT1G16780	AT1G16780	AT1G15110	AT1G15000	AT1G15110	AT1G14130	AT1G13750	AT1G14130	AT1G30000	AT1G32900	AT1G32900	AT2G17440	AT3G52170	AT3G52170	AT1G73250	AT2G15790	AT2G15790	AT2G21900	AT2G24520	AT2G21900
	AT1G51090	AT1G56720	AT1G56720	AT1G14370	AT1G13250	AT1G14370	AT1G09995	AT1G10522	AT1G10522	AT1G13990	AT1G13100	AT1G13990	AT1G10417	AT1G11210	AT1G11210	AT1G23040	AT1G15980	AT1G23040	AT1G24330	AT1G16880	AT1G16880	AT1G15350	AT1G15060	AT1G15350	AT1G14260	AT1G13820	AT1G14260	AT1G30070	AT1G33060	AT1G33060	AT2G18000	AT3G52940	AT3G52940	AT1G74740	AT2G16630	AT2G16630	AT2G22310	AT2G25590	AT2G22310
	AT1G51380	AT1G57600	AT1G57600	AT1G14530	AT1G13270	AT1G14530	AT1G10040	AT1G10600	AT1G10600	AT1G14060	AT1G13170	AT1G14060	AT1G10430	AT1G11290	AT1G11290	AT1G23149	AT1G16020	AT1G23149	AT1G24881	AT1G17100	AT1G17100	AT1G15415	AT1G15180	AT1G15415	AT1G14300	AT1G13860	AT1G14300	AT1G30190	AT1G33265	AT1G33265	AT2G18170	AT3G53380	AT3G53380	AT1G76065	AT2G16770	AT2G16770	AT2G22690	AT2G26100	AT2G22690
	AT1G51760	AT1G59580	AT1G59580	AT1G14540	AT1G13380	AT1G14540	AT1G10050	AT1G10610	AT1G10610	AT1G14130	AT1G13250	AT1G14130	AT1G10450	AT1G11300	AT1G11300	AT1G23170	AT1G16080	AT1G23170	AT1G25220	AT1G17140	AT1G17140	AT1G15420	AT1G15260	AT1G15420	AT1G14330	AT1G13930	AT1G14330	AT1G30450	AT1G33780	AT1G33780	AT2G18600	AT3G53420	AT3G53420	AT1G76090	AT2G16780	AT2G16780	AT2G26290	AT2G26690	AT2G26290
	AT1G51780	AT1G59870	AT1G59870	AT1G14740	AT1G13650	AT1G14740	AT1G10140	AT1G10657	AT1G10657	AT1G14260	AT1G13270	AT1G14260	AT1G10560	AT1G11350	AT1G11350	AT1G23200	AT1G16110	AT1G23200	AT1G25370	AT1G17190	AT1G17190	AT1G15430	AT1G15290	AT1G15430	AT1G14530	AT1G14030	AT1G14530	AT1G30630	AT1G33811	AT1G33811	AT2G18840	AT3G53920	AT3G53920	AT1G76130	AT2G17150	AT2G17150	AT2G26410	AT2G27190	AT2G26410
	AT1G51820	AT1G60600	AT1G60600	AT1G14820	AT1G13700	AT1G14820	AT1G10170	AT1G10760	AT1G10760	AT1G14300	AT1G13380	AT1G14300	AT1G10580	AT1G11380	AT1G11380	AT1G23550	AT1G16340	AT1G23550	AT1G25422	AT1G17200	AT1G17200	AT1G15440	AT1G15390	AT1G15440	AT1G14540	AT1G14150	AT1G14540	AT1G30757	AT1G34110	AT1G34110	AT2G19570	AT3G55240	AT3G55240	AT1G76640	AT2G19280	AT2G19280	AT2G26560	AT2G27960	AT2G26560
	AT1G52080	AT1G60870	AT1G60870	AT1G14870	AT1G13820	AT1G14870	AT1G10230	AT1G10820	AT1G10820	AT1G14330	AT1G13650	AT1G14330	AT1G10585	AT1G11410	AT1G11410	AT1G23560	AT1G16350	AT1G23560	AT1G25425	AT1G17220	AT1G17220	AT1G15520	AT1G15550	AT1G15520	AT1G14740	AT1G14205	AT1G14740	AT1G30810	AT1G34210	AT1G34210	AT2G19710	AT3G55420	AT3G55420	AT1G76760	AT2G19720	AT2G19720	AT2G26780	AT2G28260	AT2G26780
	AT1G52827	AT1G61170	AT1G61170	AT1G15010	AT1G13860	AT1G15010	AT1G10270	AT1G10830	AT1G10830	AT1G14370	AT1G13700	AT1G14370	AT1G10586	AT1G11430	AT1G11430	AT1G23800	AT1G16460	AT1G23800	AT1G25500	AT1G17240	AT1G17240	AT1G15670	AT1G15690	AT1G15670	AT1G14830	AT1G14270	AT1G14830	AT1G30814	AT1G34640	AT1G34640	AT2G20370	AT3G56090	AT3G56090	AT1G76950	AT2G20190	AT2G20190	AT2G28650	AT2G29090	AT2G28650
	AT1G52830	AT1G61240	AT1G61240	AT1G15100	AT1G13910	AT1G15100	AT1G10280	AT1G10910	AT1G10910	AT1G14530	AT1G13790	AT1G14530	AT1G10650	AT1G11440	AT1G11440	AT1G23850	AT1G16780	AT1G23850	AT1G25682	AT1G17250	AT1G17250	AT1G15700	AT1G15730	AT1G15700	AT1G14850	AT1G14310	AT1G14850	AT1G30825	AT1G35620	AT1G35620	AT2G20770	AT3G56630	AT3G56630	AT1G77250	AT2G20300	AT2G20300	AT2G29070	AT2G29890	AT2G29070
	AT1G52855	AT1G61795	AT1G61795	AT1G15110	AT1G13930	AT1G15110	AT1G10290	AT1G10930	AT1G10930	AT1G14540	AT1G13820	AT1G14540	AT1G10700	AT1G11530	AT1G11530	AT1G23870	AT1G16880	AT1G23870	AT1G26380	AT1G17330	AT1G17330	AT1G15750	AT1G15740	AT1G15750	AT1G14870	AT1G14345	AT1G14870	AT1G30890	AT1G36160	AT1G36160	AT2G20780	AT3G56750	AT3G56750	AT1G77360	AT2G20550	AT2G20550	AT2G29410	AT2G30930	AT2G29410
	AT1G52930	AT1G62510	AT1G62510	AT1G15350	AT1G14030	AT1G15350	AT1G10340	AT1G11090	AT1G11090	AT1G14740	AT1G13860	AT1G14740	AT1G10730	AT1G11545	AT1G11545	AT1G24095	AT1G16930	AT1G24095	AT1G26410	AT1G17600	AT1G17600	AT1G15860	AT1G15820	AT1G15860	AT1G14980	AT1G14380	AT1G14980	AT1G31280	AT1G36320	AT1G36320	AT2G21350	AT3G57930	AT3G57930	AT1G77770	AT2G21170	AT2G21170	AT2G29640	AT2G31380	AT2G29640
	AT1G52980	AT1G62610	AT1G62610	AT1G15400	AT1G14150	AT1G15400	AT1G10370	AT1G11130	AT1G11130	AT1G14830	AT1G13930	AT1G14830	AT1G10865	AT1G11700	AT1G11700	AT1G24280	AT1G17140	AT1G24280	AT1G26420	AT1G17610	AT1G17610	AT1G15870	AT1G15885	AT1G15870	AT1G15010	AT1G14440	AT1G15010	AT1G31885	AT1G43580	AT1G43580	AT2G21520	AT3G58620	AT3G58620	AT1G78200	AT2G21180	AT2G21180	AT2G29740	AT2G31830	AT2G29740
	AT1G53470	AT1G62810	AT1G62810	AT1G15415	AT1G14180	AT1G15415	AT1G10410	AT1G11180	AT1G11180	AT1G14850	AT1G14030	AT1G14850	AT1G11050	AT1G11720	AT1G11720	AT1G24330	AT1G17190	AT1G24330	AT1G26450	AT1G17650	AT1G17650	AT1G16090	AT1G15890	AT1G16090	AT1G15100	AT1G14580	AT1G15100	AT1G32170	AT1G45248	AT1G45248	AT2G21850	AT3G59940	AT3G59940	AT1G78550	AT2G21300	AT2G21300	AT2G30110	AT2G32280	AT2G30110
	AT1G53645	AT1G63240	AT1G63240	AT1G15420	AT1G14190	AT1G15420	AT1G10417	AT1G11210	AT1G11210	AT1G14870	AT1G14150	AT1G14870	AT1G11100	AT1G11820	AT1G11820	AT1G24625	AT1G17200	AT1G24625	AT1G26770	AT1G17850	AT1G17850	AT1G16130	AT1G15910	AT1G16130	AT1G15110	AT1G14660	AT1G15110	AT1G32230	AT1G46264	AT1G46264	AT2G22300	AT3G61490	AT3G61490	AT1G78800	AT2G21970	AT2G21970	AT2G31740	AT2G32530	AT2G31740
	AT1G54100	AT1G63360	AT1G63360	AT1G15430	AT1G14205	AT1G15430	AT1G10450	AT1G11260	AT1G11260	AT1G14980	AT1G14180	AT1G14980	AT1G11310	AT1G11840	AT1G11840	AT1G25220	AT1G17220	AT1G25220	AT1G26910	AT1G17990	AT1G17990	AT1G16150	AT1G15980	AT1G16150	AT1G15350	AT1G14700	AT1G15350	AT1G32460	AT1G47230	AT1G47230	AT2G22480	AT3G61750	AT3G61750	AT1G79210	AT2G22125	AT2G22125	AT2G31990	AT2G32690	AT2G31990
	AT1G54270	AT1G63460	AT1G63460	AT1G15440	AT1G14250	AT1G15440	AT1G10585	AT1G11280	AT1G11280	AT1G15010	AT1G14205	AT1G15010	AT1G11320	AT1G11860	AT1G11860	AT1G25370	AT1G17240	AT1G25370	AT1G27020	AT1G18010	AT1G18010	AT1G16300	AT1G16020	AT1G16300	AT1G15415	AT1G14790	AT1G15415	AT1G32530	AT1G47330	AT1G47330	AT2G22490	AT3G62300	AT3G62300	AT1G80290	AT2G22190	AT2G22190	AT2G32430	AT2G32950	AT2G32430
	AT1G54690	AT1G63800	AT1G63800	AT1G15520	AT1G14270	AT1G15520	AT1G10586	AT1G11290	AT1G11290	AT1G15100	AT1G14250	AT1G15100	AT1G11390	AT1G11870	AT1G11870	AT1G25400	AT1G17250	AT1G25400	AT1G27300	AT1G18060	AT1G18060	AT1G16370	AT1G16030	AT1G16370	AT1G15420	AT1G14840	AT1G15420	AT1G32928	AT1G47670	AT1G47670	AT2G23450	AT4G00040	AT4G00040	AT1G80510	AT2G22270	AT2G22270	AT2G33390	AT2G33770	AT2G33390
	AT1G55110	AT1G64170	AT1G64170	AT1G15670	AT1G14280	AT1G15670	AT1G10590	AT1G11350	AT1G11350	AT1G15110	AT1G14270	AT1G15110	AT1G11400	AT1G11930	AT1G11930	AT1G25422	AT1G17600	AT1G25422	AT1G27470	AT1G18170	AT1G18170	AT1G16510	AT1G16080	AT1G16510	AT1G15430	AT1G14880	AT1G15430	AT1G32950	AT1G48450	AT1G48450	AT2G24360	AT4G00050	AT4G00050	AT1G80590	AT2G22430	AT2G22430	AT2G34580	AT2G34300	AT2G34580
	AT1G55500	AT1G64710	AT1G64710	AT1G15700	AT1G14345	AT1G15700	AT1G10630	AT1G11380	AT1G11380	AT1G15350	AT1G14280	AT1G15350	AT1G11480	AT1G12020	AT1G12020	AT1G25425	AT1G17610	AT1G25425	AT1G27650	AT1G18265	AT1G18265	AT1G17170	AT1G16170	AT1G17170	AT1G15440	AT1G15000	AT1G15440	AT1G33050	AT1G48570	AT1G48570	AT2G24860	AT4G00750	AT4G00750	AT1G80830	AT2G22540	AT2G22540	AT2G34610	AT2G34780	AT2G34610
	AT1G55690	AT1G65010	AT1G65010	AT1G15750	AT1G14350	AT1G15750	AT1G10650	AT1G11410	AT1G11410	AT1G15415	AT1G14310	AT1G15415	AT1G11800	AT1G12050	AT1G12050	AT1G25450	AT1G17650	AT1G25450	AT1G27730	AT1G18360	AT1G18360	AT1G17180	AT1G16340	AT1G17180	AT1G15520	AT1G15060	AT1G15520	AT1G33250	AT1G48620	AT1G48620	AT2G25190	AT4G01390	AT4G01390	AT2G01340	AT2G22795	AT2G22795	AT2G35630	AT2G35040	AT2G35630
	AT1G55870	AT1G65590	AT1G65590	AT1G15790	AT1G14380	AT1G15790	AT1G10700	AT1G11430	AT1G11430	AT1G15420	AT1G14345	AT1G15420	AT1G11890	AT1G12060	AT1G12060	AT1G25500	AT1G17850	AT1G25500	AT1G27920	AT1G18485	AT1G18485	AT1G17290	AT1G16350	AT1G17290	AT1G15670	AT1G15080	AT1G15670	AT1G33730	AT1G49245	AT1G49245	AT2G26390	AT4G03190	AT4G03190	AT2G01470	AT2G23460	AT2G23460	AT2G35720	AT2G35060	AT2G35720
	AT1G55920	AT1G66150	AT1G66150	AT1G15800	AT1G14440	AT1G15800	AT1G10730	AT1G11440	AT1G11440	AT1G15430	AT1G14350	AT1G15430	AT1G11905	AT1G12090	AT1G12090	AT1G25682	AT1G17870	AT1G25682	AT1G27980	AT1G18620	AT1G18620	AT1G17380	AT1G16400	AT1G17380	AT1G15700	AT1G15125	AT1G15700	AT1G34260	AT1G49430	AT1G49430	AT2G26400	AT4G04770	AT4G04770	AT2G01480	AT2G24210	AT2G24210	AT2G36270	AT2G36730	AT2G36270
	AT1G56060	AT1G67050	AT1G67050	AT1G15860	AT1G14580	AT1G15860	AT1G10865	AT1G11530	AT1G11530	AT1G15440	AT1G14380	AT1G15440	AT1G11960	AT1G12220	AT1G12220	AT1G26420	AT1G18000	AT1G26420	AT1G28050	AT1G18650	AT1G18650	AT1G17420	AT1G16410	AT1G17420	AT1G15750	AT1G15170	AT1G15750	AT1G35160	AT1G49740	AT1G49740	AT2G26440	AT4G04955	AT4G04955	AT2G02250	AT2G24520	AT2G24520	AT2G36680	AT2G36830	AT2G36680
	AT1G56110	AT1G67410	AT1G67410	AT1G15880	AT1G14700	AT1G15880	AT1G11050	AT1G11545	AT1G11545	AT1G15520	AT1G14410	AT1G15520	AT1G12200	AT1G12230	AT1G12230	AT1G26730	AT1G18010	AT1G26730	AT1G28210	AT1G18730	AT1G18730	AT1G17745	AT1G16460	AT1G17745	AT1G15860	AT1G15180	AT1G15860	AT1G35510	AT1G49880	AT1G49880	AT2G28500	AT4G06534	AT4G06534	AT2G02340	AT2G25590	AT2G25590	AT2G37975	AT2G36970	AT2G37975
	AT1G56170	AT1G67510	AT1G67510	AT1G15920	AT1G14720	AT1G15920	AT1G11100	AT1G11700	AT1G11700	AT1G15670	AT1G14440	AT1G15670	AT1G12320	AT1G12240	AT1G12240	AT1G26770	AT1G18020	AT1G26770	AT1G28370	AT1G18810	AT1G18810	AT1G17750	AT1G16720	AT1G17750	AT1G15870	AT1G15260	AT1G15870	AT1G35580	AT1G49890	AT1G49890	AT2G28890	AT4G11450	AT4G11450	AT2G02580	AT2G25790	AT2G25790	AT2G38130	AT2G37170	AT2G38130
	AT1G56660	AT1G67910	AT1G67910	AT1G16300	AT1G14840	AT1G16300	AT1G11310	AT1G11720	AT1G11720	AT1G15700	AT1G14580	AT1G15700	AT1G12360	AT1G12244	AT1G12244	AT1G27300	AT1G18060	AT1G27300	AT1G28390	AT1G19000	AT1G19000	AT1G17830	AT1G16780	AT1G17830	AT1G15920	AT1G15290	AT1G15920	AT1G35670	AT1G50000	AT1G50000	AT2G29950	AT4G13195	AT4G13195	AT2G02960	AT2G26100	AT2G26100	AT2G38580	AT2G38320	AT2G38580
	AT1G57630	AT1G68050	AT1G68050	AT1G16370	AT1G14920	AT1G16370	AT1G11320	AT1G11750	AT1G11750	AT1G15750	AT1G14660	AT1G15750	AT1G12420	AT1G12250	AT1G12250	AT1G27470	AT1G18090	AT1G27470	AT1G28480	AT1G19050	AT1G19050	AT1G17860	AT1G16880	AT1G17860	AT1G15940	AT1G15490	AT1G15940	AT1G35910	AT1G50620	AT1G50620	AT2G29990	AT4G15210	AT4G15210	AT2G04350	AT2G26690	AT2G26690	AT2G38610	AT2G38420	AT2G38610
	AT1G58380	AT1G68100	AT1G68100	AT1G16420	AT1G15000	AT1G16420	AT1G11390	AT1G11820	AT1G11820	AT1G15860	AT1G14700	AT1G15860	AT1G12580	AT1G12280	AT1G12280	AT1G27650	AT1G18170	AT1G27650	AT1G28960	AT1G19150	AT1G19150	AT1G17940	AT1G17100	AT1G17940	AT1G16130	AT1G15530	AT1G16130	AT1G36050	AT1G50840	AT1G50840	AT2G30770	AT4G17090	AT4G17090	AT2G04620	AT2G27190	AT2G27190	AT2G38830	AT2G38540	AT2G38830
	AT1G59860	AT1G68190	AT1G68190	AT1G16470	AT1G15080	AT1G16470	AT1G11400	AT1G11840	AT1G11840	AT1G15870	AT1G14720	AT1G15870	AT1G12610	AT1G12300	AT1G12300	AT1G27730	AT1G18265	AT1G27730	AT1G29300	AT1G19330	AT1G19330	AT1G18070	AT1G17140	AT1G18070	AT1G16150	AT1G15550	AT1G16150	AT1G43130	AT1G52000	AT1G52000	AT2G30780	AT4G17180	AT4G17180	AT2G04650	AT2G27960	AT2G27960	AT2G39220	AT2G38695	AT2G39220
	AT1G60080	AT1G68520	AT1G68520	AT1G16540	AT1G15125	AT1G16540	AT1G11480	AT1G11860	AT1G11860	AT1G15920	AT1G14790	AT1G15920	AT1G12640	AT1G12330	AT1G12330	AT1G27760	AT1G18360	AT1G27760	AT1G29310	AT1G19660	AT1G19660	AT1G18200	AT1G17190	AT1G18200	AT1G16300	AT1G15730	AT1G16300	AT1G43310	AT1G52040	AT1G52040	AT2G30840	AT4G19060	AT4G19060	AT2G04900	AT2G28260	AT2G28260	AT2G39270	AT2G39010	AT2G39270
	AT1G60190	AT1G68600	AT1G68600	AT1G16670	AT1G15180	AT1G16670	AT1G11540	AT1G11930	AT1G11930	AT1G15940	AT1G14840	AT1G15940	AT1G12650	AT1G12430	AT1G12430	AT1G27920	AT1G18460	AT1G27920	AT1G29320	AT1G19715	AT1G19715	AT1G18210	AT1G17200	AT1G18210	AT1G16370	AT1G15740	AT1G16370	AT1G43860	AT1G52240	AT1G52240	AT2G30870	AT4G19890	AT4G19890	AT2G05260	AT2G28670	AT2G28670	AT2G39480	AT2G39450	AT2G39480
	AT1G60620	AT1G68780	AT1G68780	AT1G16900	AT1G15260	AT1G16900	AT1G11800	AT1G11950	AT1G11950	AT1G16130	AT1G14880	AT1G16130	AT1G12760	AT1G12450	AT1G12450	AT1G27980	AT1G18485	AT1G27980	AT1G29330	AT1G19720	AT1G19720	AT1G18290	AT1G17220	AT1G18290	AT1G16510	AT1G15820	AT1G16510	AT1G43890	AT1G52410	AT1G52410	AT2G31020	AT4G20060	AT4G20060	AT2G05810	AT2G29090	AT2G29090	AT2G39570	AT2G39980	AT2G39570
	AT1G60730	AT1G69040	AT1G69040	AT1G17020	AT1G15290	AT1G17020	AT1G11890	AT1G12020	AT1G12020	AT1G16150	AT1G14920	AT1G16150	AT1G12830	AT1G12460	AT1G12460	AT1G28010	AT1G18620	AT1G28010	AT1G29630	AT1G19770	AT1G19770	AT1G18300	AT1G17250	AT1G18300	AT1G16540	AT1G15830	AT1G16540	AT1G45000	AT1G52590	AT1G52590	AT2G34080	AT4G21215	AT4G21215	AT2G05840	AT2G29890	AT2G29890	AT2G40520	AT2G40190	AT2G40520
	AT1G60850	AT1G69440	AT1G69440	AT1G17060	AT1G15390	AT1G17060	AT1G11905	AT1G12050	AT1G12050	AT1G16300	AT1G15000	AT1G16300	AT1G13110	AT1G12620	AT1G12620	AT1G28050	AT1G18650	AT1G28050	AT1G29640	AT1G19960	AT1G19960	AT1G18310	AT1G17455	AT1G18310	AT1G16900	AT1G15885	AT1G16900	AT1G45180	AT1G52770	AT1G52770	AT2G34940	AT4G21760	AT4G21760	AT2G06510	AT2G31070	AT2G31070	AT2G40765	AT2G40460	AT2G40765
	AT1G61340	AT1G69890	AT1G69890	AT1G17170	AT1G15510	AT1G17170	AT1G11960	AT1G12090	AT1G12090	AT1G16370	AT1G15080	AT1G16370	AT1G13160	AT1G12700	AT1G12700	AT1G28370	AT1G18730	AT1G28370	AT1G29690	AT1G20010	AT1G20010	AT1G18390	AT1G17600	AT1G18390	AT1G17170	AT1G15890	AT1G17170	AT1G45688	AT1G52827	AT1G52827	AT2G35736	AT4G22200	AT4G22200	AT2G14120	AT2G31380	AT2G31380	AT2G41440	AT2G41170	AT2G41440
	AT1G61580	AT1G70750	AT1G70750	AT1G17290	AT1G15550	AT1G17290	AT1G12000	AT1G12220	AT1G12220	AT1G16420	AT1G15125	AT1G16420	AT1G13180	AT1G12710	AT1G12710	AT1G28480	AT1G18810	AT1G28480	AT1G29970	AT1G20020	AT1G20020	AT1G18740	AT1G17665	AT1G18740	AT1G17180	AT1G15910	AT1G17180	AT1G45976	AT1G53000	AT1G53000	AT2G35910	AT4G24540	AT4G24540	AT2G14260	AT2G31830	AT2G31830	AT2G41450	AT2G41540	AT2G41450
	AT1G61890	AT1G70820	AT1G70820	AT1G17340	AT1G15690	AT1G17340	AT1G12040	AT1G12230	AT1G12230	AT1G16510	AT1G15180	AT1G16510	AT1G13245	AT1G12730	AT1G12730	AT1G28520	AT1G18870	AT1G28520	AT1G30135	AT1G20190	AT1G20190	AT1G18800	AT1G17850	AT1G18800	AT1G17290	AT1G15980	AT1G17290	AT1G47250	AT1G53035	AT1G53035	AT2G37100	AT4G25470	AT4G25470	AT2G16950	AT2G32280	AT2G32280	AT2G41830	AT2G41710	AT2G41830
	AT1G62150	AT1G71020	AT1G71020	AT1G17380	AT1G15730	AT1G17380	AT1G12200	AT1G12240	AT1G12240	AT1G16540	AT1G15260	AT1G16540	AT1G13310	AT1G12750	AT1G12750	AT1G28960	AT1G19000	AT1G28960	AT1G30320	AT1G20340	AT1G20340	AT1G18850	AT1G17970	AT1G18850	AT1G17380	AT1G16080	AT1G17380	AT1G47380	AT1G53070	AT1G53070	AT2G37440	AT4G25480	AT4G25480	AT2G17120	AT2G32530	AT2G32530	AT2G42060	AT2G42200	AT2G42060
	AT1G62320	AT1G71695	AT1G71695	AT1G17410	AT1G15740	AT1G17410	AT1G12210	AT1G12244	AT1G12244	AT1G16900	AT1G15290	AT1G16900	AT1G13340	AT1G12770	AT1G12770	AT1G29195	AT1G19050	AT1G29195	AT1G30475	AT1G20620	AT1G20620	AT1G18890	AT1G18060	AT1G18890	AT1G17420	AT1G16340	AT1G17420	AT1G47750	AT1G53090	AT1G53090	AT2G38000	AT4G25490	AT4G25490	AT2G17130	AT2G32690	AT2G32690	AT2G43580	AT2G42590	AT2G43580
	AT1G62570	AT1G71696	AT1G71696	AT1G17420	AT1G15820	AT1G17420	AT1G12290	AT1G12250	AT1G12250	AT1G17020	AT1G15390	AT1G17020	AT1G13360	AT1G12775	AT1G12775	AT1G29280	AT1G19150	AT1G29280	AT1G30620	AT1G20810	AT1G20810	AT1G18980	AT1G18170	AT1G18980	AT1G17745	AT1G16350	AT1G17745	AT1G48040	AT1G53240	AT1G53240	AT2G38340	AT4G25960	AT4G25960	AT2G17190	AT2G32950	AT2G32950	AT2G43770	AT2G42620	AT2G43770
	AT1G63250	AT1G71790	AT1G71790	AT1G17450	AT1G15830	AT1G17450	AT1G12320	AT1G12280	AT1G12280	AT1G17060	AT1G15550	AT1G17060	AT1G13470	AT1G12780	AT1G12780	AT1G29300	AT1G19330	AT1G29300	AT1G30700	AT1G21050	AT1G21050	AT1G19020	AT1G18265	AT1G19020	AT1G17750	AT1G16460	AT1G17750	AT1G48160	AT1G53670	AT1G53670	AT2G39435	AT4G26150	AT4G26150	AT2G17200	AT2G33770	AT2G33770	AT2G44010	AT2G42730	AT2G44010
	AT1G63440	AT1G72310	AT1G72310	AT1G17500	AT1G15910	AT1G17500	AT1G12360	AT1G12300	AT1G12300	AT1G17170	AT1G15690	AT1G17170	AT1G13480	AT1G12800	AT1G12800	AT1G29330	AT1G19660	AT1G29330	AT1G30720	AT1G21060	AT1G21060	AT1G19025	AT1G18360	AT1G19025	AT1G17830	AT1G16650	AT1G17830	AT1G48170	AT1G54110	AT1G54110	AT2G39970	AT4G27030	AT4G27030	AT2G17790	AT2G34300	AT2G34300	AT2G44520	AT2G42750	AT2G44520
	AT1G63660	AT1G72630	AT1G72630	AT1G17550	AT1G15980	AT1G17550	AT1G12420	AT1G12330	AT1G12330	AT1G17290	AT1G15730	AT1G17290	AT1G13520	AT1G12820	AT1G12820	AT1G29640	AT1G19715	AT1G29640	AT1G30730	AT1G21130	AT1G21130	AT1G19180	AT1G18460	AT1G19180	AT1G17860	AT1G16720	AT1G17860	AT1G48490	AT1G54220	AT1G54220	AT2G40270	AT4G27340	AT4G27340	AT2G18150	AT2G34780	AT2G34780	AT2G44980	AT2G42770	AT2G44980
	AT1G63780	AT1G73110	AT1G73110	AT1G17600	AT1G16020	AT1G17600	AT1G12580	AT1G12430	AT1G12430	AT1G17380	AT1G15740	AT1G17380	AT1G13530	AT1G12845	AT1G12845	AT1G29970	AT1G19720	AT1G29970	AT1G30755	AT1G21150	AT1G21150	AT1G19190	AT1G18485	AT1G19190	AT1G17940	AT1G16750	AT1G17940	AT1G48870	AT1G54340	AT1G54340	AT2G40940	AT4G28150	AT4G28150	AT2G18600	AT2G35040	AT2G35040	AT2G45980	AT2G43535	AT2G45980
	AT1G63810	AT1G73655	AT1G73655	AT1G17610	AT1G16030	AT1G17610	AT1G12610	AT1G12450	AT1G12450	AT1G17420	AT1G15820	AT1G17420	AT1G13540	AT1G12860	AT1G12860	AT1G30135	AT1G19770	AT1G30135	AT1G32630	AT1G21250	AT1G21250	AT1G19380	AT1G18620	AT1G19380	AT1G18040	AT1G16780	AT1G18040	AT1G48960	AT1G54410	AT1G54410	AT2G42160	AT4G28640	AT4G28640	AT2G19690	AT2G35060	AT2G35060	AT2G46260	AT2G43700	AT2G46260
	AT1G63840	AT1G74210	AT1G74210	AT1G17730	AT1G16080	AT1G17730	AT1G12640	AT1G12500	AT1G12500	AT1G17610	AT1G15830	AT1G17610	AT1G13550	AT1G12900	AT1G12900	AT1G30320	AT1G19960	AT1G30320	AT1G32640	AT1G21270	AT1G21270	AT1G19490	AT1G18640	AT1G19490	AT1G18070	AT1G16880	AT1G18070	AT1G49040	AT1G54450	AT1G54450	AT2G43140	AT4G32770	AT4G32770	AT2G20635	AT2G36730	AT2G36730	AT2G47510	AT2G44040	AT2G47510
	AT1G64600	AT1G74670	AT1G74670	AT1G17745	AT1G16170	AT1G17745	AT1G12760	AT1G12620	AT1G12620	AT1G17745	AT1G15885	AT1G17745	AT1G13810	AT1G12930	AT1G12930	AT1G30510	AT1G20010	AT1G30510	AT1G32690	AT1G21350	AT1G21350	AT1G19640	AT1G18650	AT1G19640	AT1G18210	AT1G17140	AT1G18210	AT1G49950	AT1G54510	AT1G54510	AT2G43150	AT4G32800	AT4G32800	AT2G20720	AT2G36830	AT2G36830	AT3G02340	AT2G46630	AT3G02340
	AT1G64780	AT1G74940	AT1G74940	AT1G17750	AT1G16340	AT1G17750	AT1G13060	AT1G12700	AT1G12700	AT1G17750	AT1G15910	AT1G17750	AT1G13990	AT1G13090	AT1G13090	AT1G30620	AT1G20090	AT1G30620	AT1G32860	AT1G21440	AT1G21440	AT1G20070	AT1G18670	AT1G20070	AT1G18290	AT1G17145	AT1G18290	AT1G51160	AT1G54690	AT1G54690	AT2G43490	AT4G32880	AT4G32880	AT2G20770	AT2G36970	AT2G36970	AT3G02740	AT3G01930	AT3G02740
	AT1G65030	AT1G75380	AT1G75380	AT1G17830	AT1G16350	AT1G17830	AT1G13110	AT1G12710	AT1G12710	AT1G17830	AT1G15980	AT1G17830	AT1G14000	AT1G13100	AT1G13100	AT1G30700	AT1G20190	AT1G30700	AT1G32870	AT1G21500	AT1G21500	AT1G20140	AT1G18730	AT1G20140	AT1G18300	AT1G17190	AT1G18300	AT1G51350	AT1G54770	AT1G54770	AT2G43640	AT4G35320	AT4G35320	AT2G20780	AT2G37025	AT2G37025	AT3G02770	AT3G03250	AT3G02770
	AT1G65390	AT1G75820	AT1G75820	AT1G17860	AT1G16400	AT1G17860	AT1G13180	AT1G12730	AT1G12730	AT1G17860	AT1G16020	AT1G17860	AT1G14010	AT1G13170	AT1G13170	AT1G30720	AT1G20340	AT1G30720	AT1G32920	AT1G21560	AT1G21560	AT1G20440	AT1G18840	AT1G20440	AT1G18390	AT1G17200	AT1G18390	AT1G51590	AT1G55000	AT1G55000	AT2G43680	AT4G35335	AT4G35335	AT2G21780	AT2G37170	AT2G37170	AT3G03000	AT3G04310	AT3G03000
	AT1G66070	AT1G75960	AT1G75960	AT1G17940	AT1G16410	AT1G17940	AT1G13195	AT1G12770	AT1G12770	AT1G18070	AT1G16080	AT1G18070	AT1G14060	AT1G13250	AT1G13250	AT1G30730	AT1G20620	AT1G30730	AT1G32960	AT1G21580	AT1G21580	AT1G20450	AT1G19000	AT1G20450	AT1G18480	AT1G17220	AT1G18480	AT1G51640	AT1G55152	AT1G55152	AT2G44180	AT4G36180	AT4G36180	AT2G21840	AT2G37930	AT2G37930	AT3G03570	AT3G05130	AT3G03570
	AT1G66090	AT1G76020	AT1G76020	AT1G18210	AT1G16460	AT1G18210	AT1G13210	AT1G12775	AT1G12775	AT1G18210	AT1G16170	AT1G18210	AT1G14130	AT1G13270	AT1G13270	AT1G31550	AT1G20650	AT1G31550	AT1G33030	AT1G21600	AT1G21600	AT1G20460	AT1G19150	AT1G20460	AT1G18740	AT1G17250	AT1G18740	AT1G51670	AT1G55160	AT1G55160	AT2G44290	AT4G36240	AT4G36240	AT2G21900	AT2G38230	AT2G38230	AT3G03700	AT3G06035	AT3G03700
	AT1G66160	AT1G76100	AT1G76100	AT1G18290	AT1G16720	AT1G18290	AT1G13310	AT1G12780	AT1G12780	AT1G18290	AT1G16310	AT1G18290	AT1G14260	AT1G13280	AT1G13280	AT1G32380	AT1G20810	AT1G32380	AT1G33110	AT1G21770	AT1G21770	AT1G20510	AT1G19330	AT1G20510	AT1G18800	AT1G17455	AT1G18800	AT1G51710	AT1G55340	AT1G55340	AT2G44410	AT4G36660	AT4G36660	AT2G22310	AT2G38320	AT2G38320	AT3G04240	AT3G07360	AT3G04240
	AT1G66500	AT1G76930	AT1G76930	AT1G18300	AT1G16750	AT1G18300	AT1G13340	AT1G12800	AT1G12800	AT1G18300	AT1G16340	AT1G18300	AT1G14300	AT1G13380	AT1G13380	AT1G32630	AT1G20950	AT1G32630	AT1G33260	AT1G21920	AT1G21920	AT1G21000	AT1G19660	AT1G21000	AT1G18850	AT1G17600	AT1G18850	AT1G52160	AT1G55475	AT1G55475	AT2G45010	AT4G37470	AT4G37470	AT2G22480	AT2G38420	AT2G38420	AT3G04470	AT3G08000	AT3G04470
	AT1G66580	AT1G77210	AT1G77210	AT1G18480	AT1G16780	AT1G18480	AT1G13360	AT1G12820	AT1G12820	AT1G18390	AT1G16350	AT1G18390	AT1G14330	AT1G13650	AT1G13650	AT1G32640	AT1G21050	AT1G32640	AT1G33360	AT1G22160	AT1G22160	AT1G21010	AT1G19690	AT1G21010	AT1G18890	AT1G17610	AT1G18890	AT1G52280	AT1G55510	AT1G55510	AT2G45500	AT4G37540	AT4G37540	AT2G22690	AT2G38540	AT2G38540	AT3G05140	AT3G08670	AT3G05140
	AT1G66760	AT1G77460	AT1G77460	AT1G18570	AT1G16880	AT1G18570	AT1G13420	AT1G12845	AT1G12845	AT1G18480	AT1G16400	AT1G18480	AT1G14370	AT1G13700	AT1G13700	AT1G32690	AT1G21060	AT1G32690	AT1G33700	AT1G22250	AT1G22250	AT1G21080	AT1G19715	AT1G21080	AT1G18980	AT1G17640	AT1G18980	AT1G52320	AT1G55540	AT1G55540	AT2G45910	AT4G37550	AT4G37550	AT2G24260	AT2G38695	AT2G38695	AT3G05170	AT3G09770	AT3G05170
	AT1G67360	AT1G77580	AT1G77580	AT1G18890	AT1G17100	AT1G18890	AT1G13470	AT1G12860	AT1G12860	AT1G18570	AT1G16410	AT1G18570	AT1G14480	AT1G13740	AT1G13740	AT1G32700	AT1G21130	AT1G32700	AT1G34300	AT1G22330	AT1G22330	AT1G21120	AT1G19720	AT1G21120	AT1G19020	AT1G17665	AT1G19020	AT1G52360	AT1G55550	AT1G55550	AT2G45920	AT4G37580	AT4G37580	AT2G24830	AT2G38820	AT2G38820	AT3G05210	AT3G10130	AT3G05210
	AT1G68290	AT1G77960	AT1G77960	AT1G19020	AT1G17140	AT1G19020	AT1G13480	AT1G12900	AT1G12900	AT1G18740	AT1G16460	AT1G18740	AT1G14530	AT1G13790	AT1G13790	AT1G32790	AT1G21250	AT1G32790	AT1G35230	AT1G22360	AT1G22360	AT1G21240	AT1G19740	AT1G21240	AT1G19025	AT1G17850	AT1G19025	AT1G52550	AT1G55675	AT1G55675	AT2G46410	AT4G37590	AT4G37590	AT2G26290	AT2G39010	AT2G39010	AT3G05290	AT3G10350	AT3G05290
	AT1G68440	AT1G78270	AT1G78270	AT1G19180	AT1G17190	AT1G19180	AT1G13520	AT1G13220	AT1G13220	AT1G18800	AT1G16720	AT1G18800	AT1G14540	AT1G13820	AT1G13820	AT1G32860	AT1G21270	AT1G32860	AT1G36622	AT1G22370	AT1G22370	AT1G21390	AT1G19770	AT1G21390	AT1G19180	AT1G17970	AT1G19180	AT1G52900	AT1G55805	AT1G55805	AT2G46650	AT4G38330	AT4G38330	AT2G26410	AT2G39450	AT2G39450	AT3G05420	AT3G11120	AT3G05420
	AT1G68740	AT1G78830	AT1G78830	AT1G19250	AT1G17200	AT1G19250	AT1G13530	AT1G13250	AT1G13250	AT1G18850	AT1G16750	AT1G18850	AT1G14670	AT1G13860	AT1G13860	AT1G32870	AT1G21350	AT1G32870	AT1G37130	AT1G22380	AT1G22380	AT1G21400	AT1G19835	AT1G21400	AT1G19380	AT1G18010	AT1G19380	AT1G53165	AT1G56000	AT1G56000	AT2G47130	AT4G39470	AT4G39470	AT2G26560	AT2G39870	AT2G39870	AT3G05530	AT3G11280	AT3G05530
	AT1G68760	AT1G78995	AT1G78995	AT1G19270	AT1G17220	AT1G19270	AT1G13540	AT1G13270	AT1G13270	AT1G18890	AT1G16780	AT1G18890	AT1G14740	AT1G13930	AT1G13930	AT1G32900	AT1G21500	AT1G32900	AT1G43160	AT1G22430	AT1G22430	AT1G21450	AT1G19960	AT1G21450	AT1G19490	AT1G18060	AT1G19490	AT1G53633	AT1G56430	AT1G56430	AT2G47560	AT4G40060	AT4G40060	AT2G26780	AT2G39980	AT2G39980	AT3G05970	AT3G11490	AT3G05970
	AT1G68990	AT1G79440	AT1G79440	AT1G19300	AT1G17650	AT1G19300	AT1G13550	AT1G13280	AT1G13280	AT1G18980	AT1G16880	AT1G18980	AT1G14780	AT1G14030	AT1G14030	AT1G32920	AT1G21520	AT1G32920	AT1G43245	AT1G22570	AT1G22570	AT1G21550	AT1G20010	AT1G21550	AT1G19640	AT1G18170	AT1G19640	AT1G53645	AT1G56600	AT1G56600	AT2G47800	AT5G01090	AT5G01090	AT2G28650	AT2G40190	AT2G40190	AT3G05990	AT3G11690	AT3G05990
	AT1G69070	AT1G79460	AT1G79460	AT1G19360	AT1G17850	AT1G19360	AT1G13570	AT1G13380	AT1G13380	AT1G19020	AT1G17100	AT1G19020	AT1G14830	AT1G14150	AT1G14150	AT1G32960	AT1G21560	AT1G32960	AT1G43710	AT1G22590	AT1G22590	AT1G22400	AT1G20020	AT1G22400	AT1G19670	AT1G18265	AT1G19670	AT1G53750	AT1G56690	AT1G56690	AT3G01720	AT5G02650	AT5G02650	AT2G29020	AT2G40460	AT2G40460	AT3G06780	AT3G13040	AT3G06780
	AT1G69260	AT1G79670	AT1G79670	AT1G19380	AT1G17870	AT1G19380	AT1G13960	AT1G13440	AT1G13440	AT1G19025	AT1G17140	AT1G19025	AT1G14850	AT1G14205	AT1G14205	AT1G33110	AT1G21580	AT1G33110	AT1G44350	AT1G22630	AT1G22630	AT1G22410	AT1G20190	AT1G22410	AT1G19980	AT1G18360	AT1G19980	AT1G53830	AT1G57790	AT1G57790	AT3G02160	AT5G03780	AT5G03780	AT2G29070	AT2G41170	AT2G41170	AT3G07160	AT3G13350	AT3G07160
	AT1G69480	AT1G79790	AT1G79790	AT1G19640	AT1G17970	AT1G19640	AT1G13990	AT1G13650	AT1G13650	AT1G19180	AT1G17145	AT1G19180	AT1G14870	AT1G14210	AT1G14210	AT1G33260	AT1G21600	AT1G33260	AT1G44800	AT1G22640	AT1G22640	AT1G22690	AT1G20340	AT1G22690	AT1G20070	AT1G18460	AT1G20070	AT1G53850	AT1G57870	AT1G57870	AT3G02480	AT5G04620	AT5G04620	AT2G29400	AT2G41540	AT2G41540	AT3G07565	AT3G14570	AT3G07565
	AT1G69570	AT1G80850	AT1G80850	AT1G19670	AT1G18000	AT1G19670	AT1G14000	AT1G13700	AT1G13700	AT1G19190	AT1G17190	AT1G19190	AT1G14980	AT1G14250	AT1G14250	AT1G34300	AT1G21830	AT1G34300	AT1G45050	AT1G22700	AT1G22700	AT1G22810	AT1G20540	AT1G22810	AT1G20100	AT1G18485	AT1G20100	AT1G54090	AT1G58080	AT1G58080	AT3G03160	AT5G05860	AT5G05860	AT2G29410	AT2G41710	AT2G41710	AT3G07590	AT3G15030	AT3G07590
	AT1G69750	AT1G80920	AT1G80920	AT1G19680	AT1G18010	AT1G19680	AT1G14010	AT1G13730	AT1G13730	AT1G19250	AT1G17200	AT1G19250	AT1G15010	AT1G14270	AT1G14270	AT1G35516	AT1G21920	AT1G35516	AT1G47270	AT1G22740	AT1G22740	AT1G22840	AT1G20620	AT1G22840	AT1G20140	AT1G18600	AT1G20140	AT1G54150	AT1G58210	AT1G58210	AT3G03320	AT5G06050	AT5G06050	AT2G29640	AT2G42200	AT2G42200	AT3G08990	AT3G15115	AT3G08990
	AT1G69770	AT1G80960	AT1G80960	AT1G20070	AT1G18020	AT1G20070	AT1G14020	AT1G13740	AT1G13740	AT1G19270	AT1G17220	AT1G19270	AT1G15110	AT1G14280	AT1G14280	AT1G36622	AT1G22250	AT1G36622	AT1G47380	AT1G22850	AT1G22850	AT1G22950	AT1G20650	AT1G22950	AT1G20310	AT1G18620	AT1G20310	AT1G54270	AT1G58280	AT1G58280	AT3G03740	AT5G07250	AT5G07250	AT2G29740	AT2G42490	AT2G42490	AT3G09300	AT3G15120	AT3G09300
	AT1G69790	AT2G01170	AT2G01170	AT1G20200	AT1G18060	AT1G20200	AT1G14060	AT1G13820	AT1G13820	AT1G19380	AT1G17350	AT1G19380	AT1G15350	AT1G14310	AT1G14310	AT1G37130	AT1G22330	AT1G37130	AT1G47395	AT1G23050	AT1G23050	AT1G23040	AT1G20810	AT1G23040	AT1G20440	AT1G18650	AT1G20440	AT1G54960	AT1G59900	AT1G59900	AT3G04181	AT5G09960	AT5G09960	AT2G30110	AT2G42590	AT2G42590	AT3G09790	AT3G15780	AT3G09790
	AT1G69840	AT2G03480	AT2G03480	AT1G20310	AT1G18090	AT1G20310	AT1G14130	AT1G13860	AT1G13860	AT1G19490	AT1G17455	AT1G19490	AT1G15415	AT1G14340	AT1G14340	AT1G42540	AT1G22360	AT1G42540	AT1G47400	AT1G23080	AT1G23080	AT1G23149	AT1G20840	AT1G23149	AT1G20450	AT1G18670	AT1G20450	AT1G55110	AT1G60260	AT1G60260	AT3G04420	AT5G10430	AT5G10430	AT2G30270	AT2G42620	AT2G42620	AT3G09810	AT3G16200	AT3G09810
	AT1G69870	AT2G05160	AT2G05160	AT1G20460	AT1G18170	AT1G20460	AT1G14170	AT1G13930	AT1G13930	AT1G19640	AT1G17665	AT1G19640	AT1G15420	AT1G14345	AT1G14345	AT1G43160	AT1G22370	AT1G43160	AT1G47870	AT1G23180	AT1G23180	AT1G23170	AT1G21130	AT1G23170	AT1G20460	AT1G18730	AT1G20460	AT1G55530	AT1G60560	AT1G60560	AT3G06300	AT5G10470	AT5G10470	AT2G30780	AT2G42730	AT2G42730	AT3G09910	AT3G16910	AT3G09910
	AT1G69880	AT2G05790	AT2G05790	AT1G20510	AT1G18265	AT1G20510	AT1G14260	AT1G14030	AT1G14030	AT1G19670	AT1G17850	AT1G19670	AT1G15430	AT1G14350	AT1G14350	AT1G43245	AT1G22380	AT1G43245	AT1G48300	AT1G23205	AT1G23205	AT1G23200	AT1G21250	AT1G23200	AT1G20510	AT1G18870	AT1G20510	AT1G55535	AT1G60660	AT1G60660	AT3G06455	AT5G10800	AT5G10800	AT2G30840	AT2G42750	AT2G42750	AT3G10660	AT3G17850	AT3G10660
	AT1G70000	AT2G06925	AT2G06925	AT1G20740	AT1G18360	AT1G20740	AT1G14300	AT1G14150	AT1G14150	AT1G20070	AT1G17970	AT1G20070	AT1G15440	AT1G14380	AT1G14380	AT1G43710	AT1G22430	AT1G43710	AT1G48605	AT1G23390	AT1G23390	AT1G23280	AT1G21270	AT1G23280	AT1G21000	AT1G19000	AT1G21000	AT1G55790	AT1G60700	AT1G60700	AT3G07700	AT5G11590	AT5G11590	AT2G30870	AT2G42770	AT2G42770	AT3G10770	AT3G18020	AT3G10770
	AT1G70700	AT2G10940	AT2G10940	AT1G21000	AT1G18460	AT1G21000	AT1G14330	AT1G14180	AT1G14180	AT1G20140	AT1G18010	AT1G20140	AT1G15520	AT1G14410	AT1G14410	AT1G44350	AT1G22590	AT1G44350	AT1G48850	AT1G23400	AT1G23400	AT1G23410	AT1G21350	AT1G23410	AT1G21010	AT1G19150	AT1G21010	AT1G55920	AT1G60790	AT1G60790	AT3G07980	AT5G12110	AT5G12110	AT2G31350	AT2G42880	AT2G42880	AT3G11220	AT3G19170	AT3G11220
	AT1G71260	AT2G14170	AT2G14170	AT1G21070	AT1G18485	AT1G21070	AT1G14370	AT1G14190	AT1G14190	AT1G20200	AT1G18060	AT1G20200	AT1G15670	AT1G14440	AT1G14440	AT1G44800	AT1G22630	AT1G44800	AT1G49000	AT1G23480	AT1G23480	AT1G23440	AT1G21440	AT1G23440	AT1G21080	AT1G19330	AT1G21080	AT1G56145	AT1G60810	AT1G60810	AT3G09020	AT5G13290	AT5G13290	AT2G31740	AT2G43340	AT2G43340	AT3G12230	AT3G19300	AT3G12230
	AT1G71360	AT2G14610	AT2G14610	AT1G21120	AT1G18620	AT1G21120	AT1G14480	AT1G14205	AT1G14205	AT1G20310	AT1G18090	AT1G20310	AT1G15700	AT1G14580	AT1G14580	AT1G45050	AT1G22640	AT1G45050	AT1G49240	AT1G23740	AT1G23740	AT1G23490	AT1G21500	AT1G23490	AT1G21120	AT1G19340	AT1G21120	AT1G56240	AT1G61100	AT1G61100	AT3G09030	AT5G13400	AT5G13400	AT2G31990	AT2G43535	AT2G43535	AT3G12300	AT3G20270	AT3G12300
	AT1G71530	AT2G15090	AT2G15090	AT1G21240	AT1G18650	AT1G21240	AT1G14530	AT1G14210	AT1G14210	AT1G20440	AT1G18170	AT1G20440	AT1G15750	AT1G14660	AT1G14660	AT1G45332	AT1G22700	AT1G45332	AT1G49450	AT1G23830	AT1G23830	AT1G23550	AT1G21560	AT1G23550	AT1G21240	AT1G19660	AT1G21240	AT1G56450	AT1G61350	AT1G61350	AT3G09280	AT5G13520	AT5G13520	AT2G32430	AT2G43700	AT2G43700	AT3G12550	AT3G20540	AT3G12550
	AT1G71850	AT2G15230	AT2G15230	AT1G21310	AT1G18670	AT1G21310	AT1G14540	AT1G14250	AT1G14250	AT1G20450	AT1G18265	AT1G20450	AT1G15780	AT1G14690	AT1G14690	AT1G45976	AT1G22740	AT1G45976	AT1G49540	AT1G23840	AT1G23840	AT1G23560	AT1G21600	AT1G23560	AT1G21390	AT1G19690	AT1G21390	AT1G56520	AT1G61900	AT1G61900	AT3G09570	AT5G13930	AT5G13930	AT2G33390	AT2G43750	AT2G43750	AT3G13235	AT3G20720	AT3G13235
	AT1G72040	AT2G15820	AT2G15820	AT1G21370	AT1G18730	AT1G21370	AT1G14670	AT1G14270	AT1G14270	AT1G20510	AT1G18360	AT1G20510	AT1G15790	AT1G14700	AT1G14700	AT1G47270	AT1G22830	AT1G47270	AT1G49600	AT1G23940	AT1G23940	AT1G23710	AT1G21730	AT1G23710	AT1G21400	AT1G19715	AT1G21400	AT1G56540	AT1G62260	AT1G62260	AT3G09735	AT5G15740	AT5G15740	AT2G34580	AT2G44040	AT2G44040	AT3G13900	AT3G21250	AT3G13900
	AT1G72120	AT2G15890	AT2G15890	AT1G21380	AT1G18810	AT1G21380	AT1G14740	AT1G14280	AT1G14280	AT1G21000	AT1G18460	AT1G21000	AT1G15800	AT1G14720	AT1G14720	AT1G47380	AT1G23030	AT1G47380	AT1G50420	AT1G24147	AT1G24147	AT1G23800	AT1G21770	AT1G23800	AT1G21450	AT1G19720	AT1G21450	AT1G56610	AT1G62430	AT1G62430	AT3G09960	AT5G16560	AT5G16560	AT2G34610	AT2G45700	AT2G45700	AT3G14075	AT3G21670	AT3G14075
	AT1G72210	AT2G16370	AT2G16370	AT1G21390	AT1G18840	AT1G21390	AT1G14780	AT1G14340	AT1G14340	AT1G21010	AT1G18485	AT1G21010	AT1G15860	AT1G14790	AT1G14790	AT1G47395	AT1G23050	AT1G47395	AT1G50460	AT1G24148	AT1G24148	AT1G24095	AT1G21920	AT1G24095	AT1G21550	AT1G19740	AT1G21550	AT1G57700	AT1G62640	AT1G62640	AT3G10420	AT5G16600	AT5G16600	AT2G35630	AT2G45960	AT2G45960	AT3G14130	AT3G23090	AT3G14130
	AT1G72440	AT2G16380	AT2G16380	AT1G21400	AT1G18870	AT1G21400	AT1G14830	AT1G14345	AT1G14345	AT1G21070	AT1G18490	AT1G21070	AT1G15880	AT1G14840	AT1G14840	AT1G47400	AT1G23080	AT1G47400	AT1G50640	AT1G24160	AT1G24160	AT1G24145	AT1G21930	AT1G24145	AT1G21750	AT1G19770	AT1G21750	AT1G57820	AT1G62660	AT1G62660	AT3G11040	AT5G16720	AT5G16720	AT2G35720	AT2G46630	AT2G46630	AT3G14270	AT3G23810	AT3G14270
	AT1G72680	AT2G16660	AT2G16660	AT1G21450	AT1G18880	AT1G21450	AT1G14850	AT1G14350	AT1G14350	AT1G21080	AT1G18600	AT1G21080	AT1G15920	AT1G14920	AT1G14920	AT1G47870	AT1G23180	AT1G47870	AT1G50740	AT1G24170	AT1G24170	AT1G24267	AT1G22160	AT1G24267	AT1G22400	AT1G19835	AT1G22400	AT1G58100	AT1G62800	AT1G62800	AT3G11080	AT5G16730	AT5G16730	AT2G35736	AT3G01930	AT3G01930	AT3G14430	AT3G23820	AT3G14430
	AT1G72750	AT2G16700	AT2G16700	AT1G21520	AT1G19000	AT1G21520	AT1G14860	AT1G14380	AT1G14380	AT1G21120	AT1G18620	AT1G21120	AT1G15940	AT1G14970	AT1G14970	AT1G48000	AT1G23205	AT1G48000	AT1G51090	AT1G24440	AT1G24440	AT1G24310	AT1G22330	AT1G24310	AT1G22410	AT1G19960	AT1G22410	AT1G59610	AT1G62810	AT1G62810	AT3G11420	AT5G16990	AT5G16990	AT2G36270	AT3G03250	AT3G03250	AT3G14460	AT3G23830	AT3G14460
	AT1G72770	AT2G16990	AT2G16990	AT1G21550	AT1G19050	AT1G21550	AT1G14870	AT1G14440	AT1G14440	AT1G21240	AT1G18650	AT1G21240	AT1G16090	AT1G15000	AT1G15000	AT1G48300	AT1G23360	AT1G48300	AT1G51140	AT1G24470	AT1G24470	AT1G24530	AT1G22360	AT1G24530	AT1G22810	AT1G20010	AT1G22810	AT1G59810	AT1G62914	AT1G62914	AT3G11880	AT5G17790	AT5G17790	AT2G36680	AT3G03780	AT3G03780	AT3G15180	AT3G24420	AT3G15180
	AT1G72900	AT2G17030	AT2G17030	AT1G21740	AT1G19150	AT1G21740	AT1G15010	AT1G14460	AT1G14460	AT1G21370	AT1G18670	AT1G21370	AT1G16130	AT1G15080	AT1G15080	AT1G48605	AT1G23390	AT1G48605	AT1G51380	AT1G25230	AT1G25230	AT1G25220	AT1G22370	AT1G25220	AT1G22840	AT1G20020	AT1G22840	AT1G59850	AT1G63420	AT1G63420	AT3G11900	AT5G18760	AT5G18760	AT2G37100	AT3G04310	AT3G04310	AT3G15430	AT3G24520	AT3G15430
	AT1G73080	AT2G17130	AT2G17130	AT1G22070	AT1G19450	AT1G22070	AT1G15110	AT1G14580	AT1G14580	AT1G21390	AT1G18710	AT1G21390	AT1G16150	AT1G15125	AT1G15125	AT1G48850	AT1G23400	AT1G48850	AT1G51620	AT1G25275	AT1G25275	AT1G25260	AT1G22430	AT1G25260	AT1G22880	AT1G20190	AT1G22880	AT1G59860	AT1G64360	AT1G64360	AT3G12040	AT5G19150	AT5G19150	AT2G37975	AT3G04690	AT3G04690	AT3G17700	AT3G24760	AT3G17700
	AT1G73510	AT2G17525	AT2G17525	AT1G22180	AT1G19660	AT1G22180	AT1G15130	AT1G14660	AT1G14660	AT1G21400	AT1G18730	AT1G21400	AT1G16300	AT1G15180	AT1G15180	AT1G49000	AT1G23480	AT1G49000	AT1G51740	AT1G25290	AT1G25290	AT1G25370	AT1G22500	AT1G25370	AT1G22885	AT1G20340	AT1G22885	AT1G59870	AT1G64390	AT1G64390	AT3G12250	AT5G19160	AT5G19160	AT2G38130	AT3G04870	AT3G04870	AT3G18260	AT3G25010	AT3G18260
	AT1G74100	AT2G17630	AT2G17630	AT1G22280	AT1G19690	AT1G22280	AT1G15350	AT1G14690	AT1G14690	AT1G21450	AT1G18840	AT1G21450	AT1G16370	AT1G15215	AT1G15215	AT1G49240	AT1G23740	AT1G49240	AT1G51760	AT1G25440	AT1G25440	AT1G25390	AT1G22540	AT1G25390	AT1G22950	AT1G20540	AT1G22950	AT1G60490	AT1G64450	AT1G64450	AT3G12620	AT5G19530	AT5G19530	AT2G38580	AT3G05130	AT3G05130	AT3G18290	AT3G25560	AT3G18290
	AT1G74310	AT2G17780	AT2G17780	AT1G22400	AT1G19715	AT1G22400	AT1G15400	AT1G14700	AT1G14700	AT1G21550	AT1G18870	AT1G21550	AT1G16420	AT1G15260	AT1G15260	AT1G49450	AT1G23750	AT1G49450	AT1G51780	AT1G26150	AT1G26150	AT1G25400	AT1G22570	AT1G25400	AT1G23040	AT1G20620	AT1G23040	AT1G60780	AT1G64670	AT1G64670	AT3G13050	AT5G20110	AT5G20110	AT2G38610	AT3G06035	AT3G06035	AT3G19270	AT3G25710	AT3G19270
	AT1G74330	AT2G18050	AT2G18050	AT1G22410	AT1G19720	AT1G22410	AT1G15415	AT1G14720	AT1G14720	AT1G21740	AT1G19000	AT1G21740	AT1G16510	AT1G15290	AT1G15290	AT1G49520	AT1G23830	AT1G49520	AT1G51790	AT1G26210	AT1G26210	AT1G25425	AT1G22590	AT1G25425	AT1G23150	AT1G20650	AT1G23150	AT1G61470	AT1G65960	AT1G65960	AT3G13782	AT5G20450	AT5G20450	AT2G38830	AT3G07360	AT3G07360	AT3G19950	AT3G27030	AT3G19950
	AT1G74340	AT2G18280	AT2G18280	AT1G22510	AT1G19740	AT1G22510	AT1G15420	AT1G14840	AT1G14840	AT1G21750	AT1G19080	AT1G21750	AT1G16540	AT1G15390	AT1G15390	AT1G49600	AT1G23840	AT1G49600	AT1G51800	AT1G26220	AT1G26220	AT1G25450	AT1G22630	AT1G25450	AT1G23170	AT1G20810	AT1G23170	AT1G61490	AT1G66100	AT1G66100	AT3G14180	AT5G20540	AT5G20540	AT2G39050	AT3G08000	AT3G08000	AT3G20800	AT3G28200	AT3G20800
	AT1G74750	AT2G18290	AT2G18290	AT1G22840	AT1G19835	AT1G22840	AT1G15430	AT1G14900	AT1G14900	AT1G22400	AT1G19150	AT1G22400	AT1G16670	AT1G15410	AT1G15410	AT1G49660	AT1G23940	AT1G49660	AT1G51820	AT1G26230	AT1G26230	AT1G25682	AT1G22640	AT1G25682	AT1G23200	AT1G20840	AT1G23200	AT1G61660	AT1G66190	AT1G66190	AT3G14280	AT5G23100	AT5G23100	AT2G39100	AT3G08670	AT3G08670	AT3G22950	AT3G28910	AT3G22950
	AT1G74810	AT2G18300	AT2G18300	AT1G22900	AT1G19920	AT1G22900	AT1G15440	AT1G14920	AT1G14920	AT1G22410	AT1G19330	AT1G22410	AT1G16900	AT1G15490	AT1G15490	AT1G50260	AT1G24147	AT1G50260	AT1G51850	AT1G26800	AT1G26800	AT1G26340	AT1G22700	AT1G26340	AT1G23280	AT1G21130	AT1G23280	AT1G61690	AT1G66330	AT1G66330	AT3G14470	AT5G23420	AT5G23420	AT2G39220	AT3G09770	AT3G09770	AT3G23280	AT3G29090	AT3G23280
	AT1G74870	AT2G18390	AT2G18390	AT1G23040	AT1G19940	AT1G23040	AT1G15520	AT1G14970	AT1G14970	AT1G22510	AT1G19450	AT1G22510	AT1G16930	AT1G15500	AT1G15500	AT1G50460	AT1G24150	AT1G50460	AT1G51860	AT1G26810	AT1G26810	AT1G26380	AT1G22740	AT1G26380	AT1G23440	AT1G21250	AT1G23440	AT1G61810	AT1G66520	AT1G66520	AT3G14700	AT5G23760	AT5G23760	AT2G39270	AT3G09820	AT3G09820	AT3G23980	AT3G30720	AT3G23980
	AT1G75170	AT2G18890	AT2G18890	AT1G23149	AT1G19950	AT1G23149	AT1G15670	AT1G15000	AT1G15000	AT1G22840	AT1G19660	AT1G22840	AT1G17020	AT1G15510	AT1G15510	AT1G50640	AT1G24160	AT1G50640	AT1G51890	AT1G26945	AT1G26945	AT1G26420	AT1G22850	AT1G26420	AT1G23490	AT1G21270	AT1G23490	AT1G61820	AT1G66530	AT1G66530	AT3G14840	AT5G24010	AT5G24010	AT2G39435	AT3G10130	AT3G10130	AT3G25400	AT3G44150	AT3G25400
	AT1G75270	AT2G19130	AT2G19130	AT1G23170	AT1G19960	AT1G23170	AT1G15700	AT1G15080	AT1G15080	AT1G23040	AT1G19690	AT1G23040	AT1G17170	AT1G15550	AT1G15550	AT1G51090	AT1G24170	AT1G51090	AT1G52200	AT1G27030	AT1G27030	AT1G26450	AT1G22940	AT1G26450	AT1G23550	AT1G21350	AT1G23550	AT1G62045	AT1G66670	AT1G66670	AT3G15770	AT5G24155	AT5G24155	AT2G39480	AT3G10350	AT3G10350	AT3G25572	AT3G44310	AT3G25572
	AT1G75580	AT2G19170	AT2G19170	AT1G23200	AT1G20010	AT1G23200	AT1G15750	AT1G15125	AT1G15125	AT1G23170	AT1G19715	AT1G23170	AT1G17180	AT1G15690	AT1G15690	AT1G51130	AT1G25230	AT1G51130	AT1G52565	AT1G27120	AT1G27120	AT1G26470	AT1G23020	AT1G26470	AT1G23560	AT1G21440	AT1G23560	AT1G62600	AT1G67280	AT1G67280	AT3G17205	AT5G24750	AT5G24750	AT2G39570	AT3G10720	AT3G10720	AT3G26170	AT3G44380	AT3G26170
	AT1G75670	AT2G19190	AT2G19190	AT1G23440	AT1G20020	AT1G23440	AT1G15780	AT1G15180	AT1G15180	AT1G23280	AT1G19720	AT1G23280	AT1G17270	AT1G15730	AT1G15730	AT1G51140	AT1G25275	AT1G51140	AT1G52720	AT1G27180	AT1G27180	AT1G26730	AT1G23030	AT1G26730	AT1G23710	AT1G21500	AT1G23710	AT1G62740	AT1G68060	AT1G68060	AT3G18440	AT5G24850	AT5G24850	AT2G39970	AT3G10970	AT3G10970	AT3G26440	AT3G44740	AT3G26440
	AT1G76070	AT2G19400	AT2G19400	AT1G23490	AT1G20090	AT1G23490	AT1G15790	AT1G15215	AT1G15215	AT1G23440	AT1G19740	AT1G23440	AT1G17290	AT1G15740	AT1G15740	AT1G51160	AT1G25290	AT1G51160	AT1G52760	AT1G27420	AT1G27420	AT1G26770	AT1G23050	AT1G26770	AT1G23800	AT1G21560	AT1G23800	AT1G62790	AT1G68220	AT1G68220	AT3G20250	AT5G26780	AT5G26780	AT2G40520	AT3G11120	AT3G11120	AT3G27610	AT3G45900	AT3G27610
	AT1G76180	AT2G19810	AT2G19810	AT1G23550	AT1G20160	AT1G23550	AT1G15800	AT1G15260	AT1G15260	AT1G23490	AT1G19835	AT1G23490	AT1G17340	AT1G15810	AT1G15810	AT1G51620	AT1G25440	AT1G51620	AT1G52770	AT1G27460	AT1G27460	AT1G26910	AT1G23080	AT1G26910	AT1G24095	AT1G21600	AT1G24095	AT1G62820	AT1G68238	AT1G68238	AT3G20910	AT5G26850	AT5G26850	AT2G40765	AT3G11280	AT3G11280	AT3G28510	AT3G47580	AT3G28510
	AT1G76520	AT2G20180	AT2G20180	AT1G23560	AT1G20190	AT1G23560	AT1G15860	AT1G15290	AT1G15290	AT1G23550	AT1G19920	AT1G23550	AT1G17380	AT1G15820	AT1G15820	AT1G51760	AT1G26150	AT1G51760	AT1G52890	AT1G27480	AT1G27480	AT1G27020	AT1G23180	AT1G27020	AT1G24145	AT1G21730	AT1G24145	AT1G63780	AT1G68260	AT1G68260	AT3G20960	AT5G26910	AT5G26910	AT2G41440	AT3G11490	AT3G11490	AT3G28570	AT3G47960	AT3G28570
	AT1G76600	AT2G20440	AT2G20440	AT1G23710	AT1G20340	AT1G23710	AT1G15880	AT1G15340	AT1G15340	AT1G23560	AT1G19950	AT1G23560	AT1G17420	AT1G15830	AT1G15830	AT1G51780	AT1G26210	AT1G51780	AT1G52980	AT1G27940	AT1G27940	AT1G27050	AT1G23205	AT1G27050	AT1G24267	AT1G21770	AT1G24267	AT1G63820	AT1G68490	AT1G68490	AT3G21630	AT5G36740	AT5G36740	AT2G41450	AT3G11630	AT3G11630	AT3G28620	AT3G49740	AT3G28620
	AT1G76650	AT2G20650	AT2G20650	AT1G23800	AT1G20540	AT1G23800	AT1G15920	AT1G15410	AT1G15410	AT1G23710	AT1G19960	AT1G23710	AT1G17450	AT1G15910	AT1G15910	AT1G51800	AT1G26220	AT1G51800	AT1G53320	AT1G28100	AT1G28100	AT1G27300	AT1G23360	AT1G27300	AT1G24310	AT1G21920	AT1G24310	AT1G64140	AT1G68530	AT1G68530	AT3G22400	AT5G37020	AT5G37020	AT2G41830	AT3G11690	AT3G11690	AT3G29240	AT3G49940	AT3G29240
	AT1G76680	AT2G20740	AT2G20740	AT1G23840	AT1G20620	AT1G23840	AT1G16090	AT1G15490	AT1G15490	AT1G23800	AT1G20010	AT1G23800	AT1G17500	AT1G15980	AT1G15980	AT1G51820	AT1G26230	AT1G51820	AT1G53470	AT1G28110	AT1G28110	AT1G27470	AT1G23390	AT1G27470	AT1G24330	AT1G21930	AT1G24330	AT1G64400	AT1G68550	AT1G68550	AT3G22620	AT5G40080	AT5G40080	AT2G42060	AT3G11700	AT3G11700	AT3G42790	AT3G50100	AT3G42790
	AT1G76690	AT2G20750	AT2G20750	AT1G23850	AT1G20650	AT1G23850	AT1G16150	AT1G15500	AT1G15500	AT1G23850	AT1G20020	AT1G23850	AT1G17590	AT1G16020	AT1G16020	AT1G51850	AT1G26580	AT1G51850	AT1G53625	AT1G28230	AT1G28230	AT1G27650	AT1G23400	AT1G27650	AT1G24530	AT1G22160	AT1G24530	AT1G65020	AT1G68790	AT1G68790	AT3G22630	AT5G41590	AT5G41590	AT2G43140	AT3G13040	AT3G13040	AT3G44300	AT3G50740	AT3G44300
	AT1G76980	AT2G21140	AT2G21140	AT1G23870	AT1G20810	AT1G23870	AT1G16300	AT1G15510	AT1G15510	AT1G24140	AT1G20030	AT1G24140	AT1G17600	AT1G16060	AT1G16060	AT1G51860	AT1G26800	AT1G51860	AT1G53645	AT1G28310	AT1G28310	AT1G27720	AT1G23480	AT1G27720	AT1G25211	AT1G22250	AT1G25211	AT1G65520	AT1G68870	AT1G68870	AT3G24180	AT5G41760	AT5G41760	AT2G43580	AT3G13350	AT3G13350	AT3G44326	AT3G51600	AT3G44326
	AT1G77030	AT2G21180	AT2G21180	AT1G24095	AT1G20950	AT1G24095	AT1G16370	AT1G15550	AT1G15550	AT1G24145	AT1G20190	AT1G24145	AT1G17610	AT1G16080	AT1G16080	AT1G51890	AT1G26810	AT1G51890	AT1G53903	AT1G28330	AT1G28330	AT1G27730	AT1G23740	AT1G27730	AT1G25220	AT1G22330	AT1G25220	AT1G65840	AT1G68920	AT1G68920	AT3G25070	AT5G41900	AT5G41900	AT2G43770	AT3G14395	AT3G14395	AT3G44730	AT3G53400	AT3G44730
	AT1G77120	AT2G21660	AT2G21660	AT1G24100	AT1G21050	AT1G24100	AT1G16420	AT1G15690	AT1G15690	AT1G24150	AT1G20340	AT1G24150	AT1G17615	AT1G16310	AT1G16310	AT1G52565	AT1G26945	AT1G52565	AT1G54000	AT1G28400	AT1G28400	AT1G27760	AT1G23750	AT1G27760	AT1G25260	AT1G22360	AT1G25260	AT1G65850	AT1G69020	AT1G69020	AT3G25870	AT5G41980	AT5G41980	AT2G44010	AT3G14570	AT3G14570	AT3G47250	AT3G53402	AT3G47250
	AT1G77230	AT2G22450	AT2G22450	AT1G24140	AT1G21130	AT1G24140	AT1G16470	AT1G15730	AT1G15730	AT1G24267	AT1G20540	AT1G24267	AT1G17620	AT1G16340	AT1G16340	AT1G52710	AT1G27030	AT1G52710	AT1G54010	AT1G28570	AT1G28570	AT1G27910	AT1G24147	AT1G27910	AT1G25370	AT1G22370	AT1G25370	AT1G66070	AT1G69330	AT1G69330	AT3G26840	AT5G43070	AT5G43070	AT2G44520	AT3G15030	AT3G15030	AT3G47530	AT3G54400	AT3G47530
	AT1G77320	AT2G22830	AT2G22830	AT1G24145	AT1G21350	AT1G24145	AT1G16540	AT1G15740	AT1G15740	AT1G24330	AT1G20620	AT1G24330	AT1G17730	AT1G16350	AT1G16350	AT1G52720	AT1G27100	AT1G52720	AT1G54050	AT1G28600	AT1G28600	AT1G27980	AT1G24148	AT1G27980	AT1G25390	AT1G22430	AT1G25390	AT1G66160	AT1G69440	AT1G69440	AT3G27330	AT5G43270	AT5G43270	AT2G44940	AT3G15115	AT3G15115	AT3G48860	AT3G54470	AT3G48860
	AT1G77450	AT2G22970	AT2G22970	AT1G24150	AT1G21440	AT1G24150	AT1G16560	AT1G15810	AT1G15810	AT1G24530	AT1G20650	AT1G24530	AT1G17745	AT1G16400	AT1G16400	AT1G52760	AT1G27120	AT1G52760	AT1G54100	AT1G28660	AT1G28660	AT1G28010	AT1G24160	AT1G28010	AT1G25400	AT1G22490	AT1G25400	AT1G66260	AT1G69530	AT1G69530	AT3G27570	AT5G44040	AT5G44040	AT2G44980	AT3G15120	AT3G15120	AT3G48870	AT3G54500	AT3G48870
	AT1G77570	AT2G22980	AT2G22980	AT1G24330	AT1G21460	AT1G24330	AT1G16670	AT1G15820	AT1G15820	AT1G25220	AT1G20693	AT1G25220	AT1G17750	AT1G16410	AT1G16410	AT1G52827	AT1G27180	AT1G52827	AT1G54575	AT1G28670	AT1G28670	AT1G28190	AT1G24170	AT1G28190	AT1G25450	AT1G22500	AT1G25450	AT1G66400	AT1G69580	AT1G69580	AT3G28540	AT5G45300	AT5G45300	AT2G45980	AT3G15780	AT3G15780	AT3G51360	AT3G54660	AT3G51360
	AT1G78070	AT2G22990	AT2G22990	AT1G24530	AT1G21500	AT1G24530	AT1G17060	AT1G15830	AT1G15830	AT1G25260	AT1G20810	AT1G25260	AT1G17830	AT1G16460	AT1G16460	AT1G52855	AT1G27210	AT1G52855	AT1G55080	AT1G29070	AT1G29070	AT1G28210	AT1G24400	AT1G28210	AT1G25682	AT1G22540	AT1G25682	AT1G66460	AT1G69690	AT1G69690	AT3G28930	AT5G47110	AT5G47110	AT2G46260	AT3G15850	AT3G15850	AT3G51460	AT3G55120	AT3G51460
	AT1G78120	AT2G24630	AT2G24630	AT1G25220	AT1G21560	AT1G25220	AT1G17080	AT1G15910	AT1G15910	AT1G25280	AT1G21130	AT1G25280	AT1G17860	AT1G16480	AT1G16480	AT1G52880	AT1G27410	AT1G52880	AT1G55190	AT1G29240	AT1G29240	AT1G28370	AT1G24440	AT1G28370	AT1G26380	AT1G22570	AT1G26380	AT1G66500	AT1G69830	AT1G69830	AT3G29400	AT5G47720	AT5G47720	AT2G46650	AT3G16200	AT3G16200	AT3G51620	AT3G55360	AT3G51620
	AT1G78230	AT2G25270	AT2G25270	AT1G25370	AT1G21580	AT1G25370	AT1G17147	AT1G15980	AT1G15980	AT1G25370	AT1G21350	AT1G25370	AT1G18070	AT1G16590	AT1G16590	AT1G52890	AT1G27420	AT1G52890	AT1G55500	AT1G29395	AT1G29395	AT1G28390	AT1G24470	AT1G28390	AT1G26410	AT1G22590	AT1G26410	AT1G66680	AT1G69850	AT1G69850	AT3G43240	AT5G51080	AT5G51080	AT2G47510	AT3G16890	AT3G16890	AT3G51770	AT3G57770	AT3G51770
	AT1G78290	AT2G25480	AT2G25480	AT1G25390	AT1G21600	AT1G25390	AT1G17170	AT1G16020	AT1G16020	AT1G25390	AT1G21440	AT1G25390	AT1G18200	AT1G16680	AT1G16680	AT1G52905	AT1G27460	AT1G52905	AT1G55690	AT1G29430	AT1G29430	AT1G28395	AT1G25230	AT1G28395	AT1G26420	AT1G22630	AT1G26420	AT1G67190	AT1G70230	AT1G70230	AT3G44830	AT5G52900	AT5G52900	AT3G02340	AT3G17470	AT3G17470	AT3G52360	AT3G57800	AT3G52360
	AT1G78380	AT2G25730	AT2G25730	AT1G25400	AT1G21830	AT1G25400	AT1G17270	AT1G16080	AT1G16080	AT1G25400	AT1G21500	AT1G25400	AT1G18210	AT1G16720	AT1G16720	AT1G52980	AT1G27480	AT1G52980	AT1G55820	AT1G29440	AT1G29440	AT1G28480	AT1G25275	AT1G28480	AT1G26450	AT1G22700	AT1G26450	AT1G67230	AT1G70310	AT1G70310	AT3G45060	AT5G52940	AT5G52940	AT3G02740	AT3G17850	AT3G17850	AT3G52520	AT3G58100	AT3G52520
	AT1G78510	AT2G25735	AT2G25735	AT1G25422	AT1G21840	AT1G25422	AT1G17290	AT1G16340	AT1G16340	AT1G25450	AT1G21560	AT1G25450	AT1G18290	AT1G16750	AT1G16750	AT1G53190	AT1G28100	AT1G53190	AT1G56060	AT1G29450	AT1G29450	AT1G29060	AT1G25290	AT1G29060	AT1G26470	AT1G22740	AT1G26470	AT1G67470	AT1G70820	AT1G70820	AT3G45620	AT5G54880	AT5G54880	AT3G02770	AT3G18020	AT3G18020	AT3G53065	AT3G58610	AT3G53065
	AT1G78570	AT2G25930	AT2G25930	AT1G25425	AT1G21880	AT1G25425	AT1G17340	AT1G16350	AT1G16350	AT1G25682	AT1G21600	AT1G25682	AT1G18300	AT1G16780	AT1G16780	AT1G53320	AT1G28110	AT1G53320	AT1G56140	AT1G29460	AT1G29460	AT1G29250	AT1G25440	AT1G29250	AT1G26770	AT1G22850	AT1G26770	AT1G67620	AT1G71980	AT1G71980	AT3G45830	AT5G56590	AT5G56590	AT3G03000	AT3G18710	AT3G18710	AT3G53160	AT3G59060	AT3G53160
	AT1G78930	AT2G26240	AT2G26240	AT1G25500	AT1G21920	AT1G25500	AT1G17380	AT1G16400	AT1G16400	AT1G26380	AT1G21650	AT1G26380	AT1G18390	AT1G16880	AT1G16880	AT1G53470	AT1G28230	AT1G53470	AT1G57610	AT1G29500	AT1G29500	AT1G29300	AT1G26090	AT1G29300	AT1G26910	AT1G22940	AT1G26910	AT1G67635	AT1G71990	AT1G71990	AT3G46510	AT5G57130	AT5G57130	AT3G03570	AT3G19170	AT3G19170	AT3G53670	AT3G59220	AT3G53670
	AT1G79150	AT2G26330	AT2G26330	AT1G25550	AT1G22160	AT1G25550	AT1G17410	AT1G16410	AT1G16410	AT1G26390	AT1G21730	AT1G26390	AT1G18480	AT1G17100	AT1G17100	AT1G53510	AT1G28310	AT1G53510	AT1G57630	AT1G29510	AT1G29510	AT1G29310	AT1G26150	AT1G29310	AT1G27050	AT1G23030	AT1G27050	AT1G67680	AT1G72090	AT1G72090	AT3G48020	AT5G57685	AT5G57685	AT3G03700	AT3G19450	AT3G19450	AT3G54040	AT3G59330	AT3G54040
	AT1G79270	AT2G26400	AT2G26400	AT1G25682	AT1G22250	AT1G25682	AT1G17420	AT1G16460	AT1G16460	AT1G26410	AT1G21880	AT1G26410	AT1G18570	AT1G17140	AT1G17140	AT1G53700	AT1G28330	AT1G53700	AT1G57820	AT1G29530	AT1G29530	AT1G29320	AT1G26180	AT1G29320	AT1G27300	AT1G23050	AT1G27300	AT1G67880	AT1G72180	AT1G72180	AT3G48210	AT5G57790	AT5G57790	AT3G04181	AT3G19650	AT3G19650	AT3G54270	AT3G61220	AT3G54270
	AT1G79410	AT2G26560	AT2G26560	AT1G26130	AT1G22330	AT1G26130	AT1G17450	AT1G16680	AT1G16680	AT1G26420	AT1G21920	AT1G26420	AT1G18740	AT1G17145	AT1G17145	AT1G53760	AT1G28400	AT1G53760	AT1G58235	AT1G29660	AT1G29660	AT1G29330	AT1G26190	AT1G29330	AT1G27330	AT1G23080	AT1G27330	AT1G68150	AT1G72190	AT1G72190	AT3G48760	AT5G57887	AT5G57887	AT3G04240	AT3G19680	AT3G19680	AT3G54300	AT3G62540	AT3G54300
	AT1G79520	AT2G26870	AT2G26870	AT1G26300	AT1G22360	AT1G26300	AT1G17500	AT1G16720	AT1G16720	AT1G26450	AT1G21930	AT1G26450	AT1G18800	AT1G17190	AT1G17190	AT1G53903	AT1G28560	AT1G53903	AT1G58270	AT1G29670	AT1G29670	AT1G29630	AT1G26210	AT1G29630	AT1G27390	AT1G23180	AT1G27390	AT1G68250	AT1G72480	AT1G72480	AT3G49370	AT5G58340	AT5G58340	AT3G04470	AT3G20010	AT3G20010	AT3G54740	AT3G62860	AT3G54740
	AT1G79920	AT2G27050	AT2G27050	AT1G26380	AT1G22370	AT1G26380	AT1G17550	AT1G16730	AT1G16730	AT1G26690	AT1G22160	AT1G26690	AT1G18850	AT1G17200	AT1G17200	AT1G54010	AT1G28570	AT1G54010	AT1G58420	AT1G29700	AT1G29700	AT1G29640	AT1G26220	AT1G29640	AT1G27470	AT1G23205	AT1G27470	AT1G68300	AT1G72500	AT1G72500	AT3G49780	AT5G58770	AT5G58770	AT3G04560	AT3G20200	AT3G20200	AT3G55390	AT3G63120	AT3G55390
	AT1G80245	AT2G27310	AT2G27310	AT1G26390	AT1G22380	AT1G26390	AT1G17590	AT1G16750	AT1G16750	AT1G26770	AT1G22170	AT1G26770	AT1G18890	AT1G17220	AT1G17220	AT1G54030	AT1G28660	AT1G54030	AT1G59640	AT1G29720	AT1G29720	AT1G29690	AT1G26230	AT1G29690	AT1G27650	AT1G23360	AT1G27650	AT1G68310	AT1G73320	AT1G73320	AT3G50770	AT5G59070	AT5G59070	AT3G05140	AT3G20540	AT3G20540	AT3G55410	AT4G00238	AT3G55410
	AT1G80270	AT2G27385	AT2G27385	AT1G26410	AT1G22430	AT1G26410	AT1G17600	AT1G16780	AT1G16780	AT1G26910	AT1G22250	AT1G26910	AT1G18900	AT1G17350	AT1G17350	AT1G54050	AT1G28670	AT1G54050	AT1G60190	AT1G29910	AT1G29910	AT1G29940	AT1G26260	AT1G29940	AT1G27720	AT1G23390	AT1G27720	AT1G68370	AT1G73350	AT1G73350	AT3G51340	AT5G61300	AT5G61300	AT3G05170	AT3G20720	AT3G20720	AT3G55890	AT4G00360	AT3G55890
	AT1G80750	AT2G27770	AT2G27770	AT1G26420	AT1G22530	AT1G26420	AT1G17610	AT1G16880	AT1G16880	AT1G27050	AT1G22330	AT1G27050	AT1G18980	AT1G17455	AT1G17455	AT1G54100	AT1G28690	AT1G54100	AT1G60270	AT1G29930	AT1G29930	AT1G29965	AT1G26800	AT1G29965	AT1G27730	AT1G23400	AT1G27730	AT1G68410	AT1G73630	AT1G73630	AT3G51350	AT5G61830	AT5G61830	AT3G05210	AT3G21250	AT3G21250	AT3G55960	AT4G00710	AT3G55960
	AT1G80820	AT2G27920	AT2G27920	AT1G26690	AT1G22540	AT1G26690	AT1G17615	AT1G17100	AT1G17100	AT1G27300	AT1G22360	AT1G27300	AT1G19020	AT1G17665	AT1G17665	AT1G54217	AT1G29070	AT1G54217	AT1G60620	AT1G30280	AT1G30280	AT1G29970	AT1G26810	AT1G29970	AT1G27760	AT1G23480	AT1G27760	AT1G68840	AT1G73660	AT1G73660	AT3G52460	AT5G61930	AT5G61930	AT3G05290	AT3G21670	AT3G21670	AT3G56110	AT4G00740	AT3G56110
	AT1G80840	AT2G28100	AT2G28100	AT1G26770	AT1G22590	AT1G26770	AT1G17620	AT1G17140	AT1G17140	AT1G27330	AT1G22370	AT1G27330	AT1G19025	AT1G17850	AT1G17850	AT1G54570	AT1G29240	AT1G54570	AT1G60730	AT1G30380	AT1G30380	AT1G30135	AT1G26920	AT1G30135	AT1G27910	AT1G23740	AT1G27910	AT1G69030	AT1G73680	AT1G73680	AT3G52540	AT5G62350	AT5G62350	AT3G05420	AT3G23050	AT3G23050	AT3G56410	AT4G01570	AT3G56410
	AT2G02010	AT2G28630	AT2G28630	AT1G26930	AT1G22630	AT1G26930	AT1G17730	AT1G17190	AT1G17190	AT1G27470	AT1G22430	AT1G27470	AT1G19180	AT1G17920	AT1G17920	AT1G54575	AT1G29395	AT1G54575	AT1G61250	AT1G30440	AT1G30440	AT1G30320	AT1G26945	AT1G30320	AT1G27920	AT1G23750	AT1G27920	AT1G69210	AT1G73710	AT1G73710	AT3G53490	AT5G62360	AT5G62360	AT3G05530	AT3G23090	AT3G23090	AT3G56440	AT4G02070	AT3G56440
	AT2G02860	AT2G28810	AT2G28810	AT1G27020	AT1G22640	AT1G27020	AT1G17745	AT1G17200	AT1G17200	AT1G27650	AT1G22490	AT1G27650	AT1G19190	AT1G17970	AT1G17970	AT1G55110	AT1G29430	AT1G55110	AT1G61340	AT1G30520	AT1G30520	AT1G30370	AT1G27030	AT1G30370	AT1G27980	AT1G23840	AT1G27980	AT1G69250	AT1G73760	AT1G73760	AT3G53668	AT5G62500	AT5G62500	AT3G05970	AT3G23810	AT3G23810	AT3G56891	AT4G02820	AT3G56891
	AT2G02955	AT2G28840	AT2G28840	AT1G27100	AT1G22700	AT1G27100	AT1G17750	AT1G17220	AT1G17220	AT1G27720	AT1G22500	AT1G27720	AT1G19240	AT1G18010	AT1G18010	AT1G55500	AT1G29440	AT1G55500	AT1G61360	AT1G30570	AT1G30570	AT1G30620	AT1G27120	AT1G30620	AT1G28010	AT1G23935	AT1G28010	AT1G69430	AT1G73920	AT1G73920	AT3G53720	AT5G62760	AT5G62760	AT3G05990	AT3G23820	AT3G23820	AT3G57420	AT4G02920	AT3G57420
	AT2G02990	AT2G28900	AT2G28900	AT1G27300	AT1G22740	AT1G27300	AT1G17780	AT1G17250	AT1G17250	AT1G27730	AT1G22540	AT1G27730	AT1G19250	AT1G18060	AT1G18060	AT1G55680	AT1G29450	AT1G55680	AT1G61380	AT1G30610	AT1G30610	AT1G30630	AT1G27150	AT1G30630	AT1G28190	AT1G23940	AT1G28190	AT1G69770	AT1G73990	AT1G73990	AT3G53860	AT5G63630	AT5G63630	AT3G06455	AT3G23830	AT3G23830	AT3G57630	AT4G04840	AT3G57630
	AT2G03240	AT2G28950	AT2G28950	AT1G27360	AT1G22830	AT1G27360	AT1G17830	AT1G17430	AT1G17430	AT1G27760	AT1G22550	AT1G27760	AT1G19270	AT1G18170	AT1G18170	AT1G55690	AT1G29460	AT1G55690	AT1G61560	AT1G30840	AT1G30840	AT1G30700	AT1G27210	AT1G30700	AT1G28370	AT1G24147	AT1G28370	AT1G69810	AT1G74290	AT1G74290	AT3G54030	AT5G64320	AT5G64320	AT3G06780	AT3G24420	AT3G24420	AT3G58150	AT4G05590	AT3G58150
	AT2G03760	AT2G29310	AT2G29310	AT1G27470	AT1G22850	AT1G27470	AT1G17860	AT1G17650	AT1G17650	AT1G27770	AT1G22590	AT1G27770	AT1G19300	AT1G18265	AT1G18265	AT1G55820	AT1G29500	AT1G55820	AT1G61610	AT1G30910	AT1G30910	AT1G30720	AT1G27410	AT1G30720	AT1G28390	AT1G24148	AT1G28390	AT1G70130	AT1G74300	AT1G74300	AT3G54100	AT5G65410	AT5G65410	AT3G07160	AT3G24520	AT3G24520	AT3G58640	AT4G06536	AT3G58640
	AT2G04040	AT2G29630	AT2G29630	AT1G27650	AT1G23030	AT1G27650	AT1G17890	AT1G17840	AT1G17840	AT1G27920	AT1G22630	AT1G27920	AT1G19360	AT1G18360	AT1G18360	AT1G56650	AT1G29510	AT1G56650	AT1G61620	AT1G31150	AT1G31150	AT1G30730	AT1G27460	AT1G30730	AT1G28395	AT1G24160	AT1G28395	AT1G70490	AT1G74320	AT1G74320	AT3G54620	AT5G65940	AT5G65940	AT3G07565	AT3G24760	AT3G24760	AT3G59020	AT4G08310	AT3G59020
	AT2G04050	AT2G29980	AT2G29980	AT1G27720	AT1G23050	AT1G27720	AT1G17980	AT1G17850	AT1G17850	AT1G27980	AT1G22640	AT1G27980	AT1G19380	AT1G18460	AT1G18460	AT1G57610	AT1G29530	AT1G57610	AT1G61640	AT1G31190	AT1G31190	AT1G30750	AT1G27480	AT1G30750	AT1G28480	AT1G24170	AT1G28480	AT1G70500	AT1G74390	AT1G74390	AT3G55830	AT5G67385	AT5G67385	AT3G07590	AT3G25560	AT3G25560	AT3G59430	AT4G09180	AT3G59430
	AT2G06040	AT2G30010	AT2G30010	AT1G27730	AT1G23080	AT1G27730	AT1G18210	AT1G17870	AT1G17870	AT1G28190	AT1G22700	AT1G28190	AT1G19640	AT1G18485	AT1G18485	AT1G57630	AT1G29660	AT1G57630	AT1G61770	AT1G31220	AT1G31220	AT1G30755	AT1G28100	AT1G30755	AT1G28680	AT1G24290	AT1G28680	AT1G70740	AT1G74800	AT1G74800	AT3G56400	AT5G67420	AT5G67420	AT3G07980	AT3G25710	AT3G25710	AT3G59570	AT4G10280	AT3G59570
	AT2G06050	AT2G30424	AT2G30424	AT1G27770	AT1G23180	AT1G27770	AT1G18290	AT1G17970	AT1G17970	AT1G28370	AT1G22740	AT1G28370	AT1G19980	AT1G18490	AT1G18490	AT1G58235	AT1G29670	AT1G58235	AT1G61800	AT1G31230	AT1G31230	AT1G30960	AT1G28110	AT1G30960	AT1G28960	AT1G24400	AT1G28960	AT1G71000	AT1G75310	AT1G75310	AT3G56710	AT1G01790	AT1G01790	AT3G08990	AT3G26540	AT3G26540	AT3G59640	AT4G10400	AT3G59640
	AT2G15000	AT2G30432	AT2G30432	AT1G27920	AT1G23205	AT1G27920	AT1G18300	AT1G17990	AT1G17990	AT1G28390	AT1G22850	AT1G28390	AT1G20070	AT1G18620	AT1G18620	AT1G58270	AT1G29700	AT1G58270	AT1G61890	AT1G31330	AT1G31330	AT1G31010	AT1G28140	AT1G31010	AT1G29060	AT1G24470	AT1G29060	AT1G71140	AT1G75330	AT1G75330	AT3G56740	AT1G03410	AT1G03410	AT3G09300	AT3G27030	AT3G27030	AT3G60520	AT4G10800	AT3G60520
	AT2G15480	AT2G30790	AT2G30790	AT1G27980	AT1G23360	AT1G27980	AT1G18390	AT1G18000	AT1G18000	AT1G28480	AT1G22940	AT1G28480	AT1G20100	AT1G18640	AT1G18640	AT1G59640	AT1G29720	AT1G59640	AT1G62150	AT1G31580	AT1G31580	AT1G31130	AT1G28150	AT1G31130	AT1G29195	AT1G24610	AT1G29195	AT1G71780	AT1G75420	AT1G75420	AT3G58490	AT1G03870	AT1G03870	AT3G09790	AT3G28140	AT3G28140	AT3G60820	AT4G11960	AT3G60820
	AT2G15490	AT2G31040	AT2G31040	AT1G28050	AT1G23390	AT1G28050	AT1G18480	AT1G18010	AT1G18010	AT1G28680	AT1G23030	AT1G28680	AT1G20140	AT1G18650	AT1G18650	AT1G59740	AT1G29910	AT1G59740	AT1G62570	AT1G31690	AT1G31690	AT1G31540	AT1G28230	AT1G31540	AT1G29300	AT1G25230	AT1G29300	AT1G71940	AT1G75730	AT1G75730	AT3G59100	AT1G04000	AT1G04000	AT3G09810	AT3G28200	AT3G28200	AT3G60961	AT4G12560	AT3G60961
	AT2G16500	AT2G31800	AT2G31800	AT1G28190	AT1G23400	AT1G28190	AT1G18570	AT1G18060	AT1G18060	AT1G28960	AT1G23050	AT1G28960	AT1G20200	AT1G18670	AT1G18670	AT1G60080	AT1G29930	AT1G60080	AT1G62710	AT1G31800	AT1G31800	AT1G31660	AT1G28260	AT1G31660	AT1G29310	AT1G25290	AT1G29310	AT1G72240	AT1G75800	AT1G75800	AT3G59660	AT1G05850	AT1G05850	AT3G09910	AT3G28910	AT3G28910	AT3G61860	AT4G13560	AT3G61860
	AT2G16586	AT2G31870	AT2G31870	AT1G28210	AT1G23480	AT1G28210	AT1G18740	AT1G18090	AT1G18090	AT1G29195	AT1G23080	AT1G29195	AT1G20310	AT1G18710	AT1G18710	AT1G60190	AT1G30280	AT1G60190	AT1G62840	AT1G31820	AT1G31820	AT1G31770	AT1G28310	AT1G31770	AT1G29320	AT1G25440	AT1G29320	AT1G72280	AT1G76405	AT1G76405	AT3G59760	AT1G06040	AT1G06040	AT3G10660	AT3G29090	AT3G29090	AT3G62240	AT4G14360	AT3G62240
	AT2G16720	AT2G32010	AT2G32010	AT1G28370	AT1G23740	AT1G28370	AT1G18890	AT1G18170	AT1G18170	AT1G29290	AT1G23180	AT1G29290	AT1G20440	AT1G18730	AT1G18730	AT1G60260	AT1G30380	AT1G60260	AT1G63010	AT1G31920	AT1G31920	AT1G31870	AT1G28330	AT1G31870	AT1G29330	AT1G25480	AT1G29330	AT1G72730	AT1G76570	AT1G76570	AT3G60190	AT1G06690	AT1G06690	AT3G10770	AT3G30720	AT3G30720	AT3G63240	AT4G14390	AT3G63240
	AT2G16900	AT2G32100	AT2G32100	AT1G28380	AT1G23750	AT1G28380	AT1G18900	AT1G18265	AT1G18265	AT1G29300	AT1G23205	AT1G29300	AT1G20450	AT1G18810	AT1G18810	AT1G60270	AT1G30420	AT1G60270	AT1G63160	AT1G32060	AT1G32060	AT1G31970	AT1G28400	AT1G31970	AT1G29355	AT1G26100	AT1G29355	AT1G72840	AT1G76880	AT1G76880	AT3G60860	AT1G06760	AT1G06760	AT3G11040	AT3G43720	AT3G43720	AT3G63420	AT4G14440	AT3G63420
	AT2G17250	AT2G32970	AT2G32970	AT1G28390	AT1G23935	AT1G28390	AT1G18910	AT1G18330	AT1G18330	AT1G29310	AT1G23360	AT1G29310	AT1G20460	AT1G18840	AT1G18840	AT1G60730	AT1G30440	AT1G60730	AT1G63440	AT1G32070	AT1G32070	AT1G32170	AT1G28530	AT1G32170	AT1G29630	AT1G26150	AT1G29630	AT1G73010	AT1G77400	AT1G77400	AT3G62330	AT1G06820	AT1G06820	AT3G11220	AT3G44150	AT3G44150	AT4G00570	AT4G14850	AT4G00570
	AT2G17500	AT2G33830	AT2G33830	AT1G28480	AT1G23940	AT1G28480	AT1G19020	AT1G18340	AT1G18340	AT1G29320	AT1G23390	AT1G29320	AT1G20510	AT1G18880	AT1G18880	AT1G60890	AT1G30520	AT1G60890	AT1G63530	AT1G32080	AT1G32080	AT1G32640	AT1G28570	AT1G32640	AT1G29640	AT1G26180	AT1G29640	AT1G73020	AT1G77480	AT1G77480	AT3G62422	AT1G07790	AT1G07790	AT3G11420	AT3G44310	AT3G44310	AT4G00590	AT4G15630	AT4G00590
	AT2G17660	AT2G34200	AT2G34200	AT1G28960	AT1G24148	AT1G28960	AT1G19130	AT1G18360	AT1G18360	AT1G29330	AT1G23400	AT1G29330	AT1G20740	AT1G19000	AT1G19000	AT1G61065	AT1G30570	AT1G61065	AT1G63580	AT1G32120	AT1G32120	AT1G32860	AT1G28580	AT1G32860	AT1G29690	AT1G26210	AT1G29690	AT1G73200	AT1G78010	AT1G78010	AT3G62770	AT1G07820	AT1G07820	AT3G12230	AT3G44380	AT3G44380	AT4G00840	AT4G15680	AT4G00840
	AT2G17670	AT2G34430	AT2G34430	AT1G29290	AT1G24160	AT1G29290	AT1G19180	AT1G18460	AT1G18460	AT1G29630	AT1G23480	AT1G29630	AT1G20780	AT1G19150	AT1G19150	AT1G61120	AT1G30610	AT1G61120	AT1G63720	AT1G32200	AT1G32200	AT1G32870	AT1G28610	AT1G32870	AT1G29940	AT1G26220	AT1G29940	AT1G73540	AT1G78070	AT1G78070	AT4G00330	AT1G08570	AT1G08570	AT3G12300	AT3G44740	AT3G44740	AT4G01400	AT4G15730	AT4G01400
	AT2G17840	AT2G34510	AT2G34510	AT1G29300	AT1G24290	AT1G29300	AT1G19240	AT1G18485	AT1G18485	AT1G29640	AT1G23740	AT1G29640	AT1G21000	AT1G19220	AT1G19220	AT1G61255	AT1G30840	AT1G61255	AT1G63840	AT1G32220	AT1G32220	AT1G32920	AT1G28670	AT1G32920	AT1G29965	AT1G26230	AT1G29965	AT1G73730	AT1G78270	AT1G78270	AT4G00550	AT1G09310	AT1G09310	AT3G12550	AT3G45900	AT3G45900	AT4G01550	AT4G16008	AT4G01550
	AT2G18193	AT2G34620	AT2G34620	AT1G29330	AT1G24450	AT1G29330	AT1G19250	AT1G18490	AT1G18490	AT1G29690	AT1G23750	AT1G29690	AT1G21010	AT1G19330	AT1G19330	AT1G61340	AT1G31150	AT1G61340	AT1G63980	AT1G32470	AT1G32470	AT1G32940	AT1G29070	AT1G32940	AT1G29970	AT1G26260	AT1G29970	AT1G74080	AT1G78460	AT1G78460	AT4G01370	AT1G10020	AT1G10020	AT3G13235	AT3G47580	AT3G47580	AT4G02030	AT4G16140	AT4G02030
	AT2G18220	AT2G36230	AT2G36230	AT1G29340	AT1G24470	AT1G29340	AT1G19270	AT1G18620	AT1G18620	AT1G29940	AT1G23880	AT1G29940	AT1G21070	AT1G19350	AT1G19350	AT1G61380	AT1G31190	AT1G61380	AT1G64040	AT1G32540	AT1G32540	AT1G32950	AT1G29240	AT1G32950	AT1G30135	AT1G26800	AT1G30135	AT1G74310	AT1G78490	AT1G78490	AT4G01860	AT1G10380	AT1G10380	AT3G13460	AT3G47600	AT3G47600	AT4G02350	AT4G16190	AT4G02350
	AT2G18900	AT2G36390	AT2G36390	AT1G29630	AT1G24764	AT1G29630	AT1G19300	AT1G18650	AT1G18650	AT1G29970	AT1G23940	AT1G29970	AT1G21080	AT1G19570	AT1G19570	AT1G61560	AT1G31220	AT1G61560	AT1G64170	AT1G32550	AT1G32550	AT1G32960	AT1G29395	AT1G32960	AT1G30240	AT1G26810	AT1G30240	AT1G74330	AT1G78510	AT1G78510	AT4G01920	AT1G10960	AT1G10960	AT3G13900	AT3G47960	AT3G47960	AT4G02660	AT4G16765	AT4G02660
	AT2G19385	AT2G36410	AT2G36410	AT1G29640	AT1G24880	AT1G29640	AT1G19310	AT1G18670	AT1G18670	AT1G30040	AT1G24020	AT1G30040	AT1G21110	AT1G19660	AT1G19660	AT1G61610	AT1G31330	AT1G61610	AT1G64200	AT1G32780	AT1G32780	AT1G33030	AT1G29410	AT1G33030	AT1G30320	AT1G26920	AT1G30320	AT1G74350	AT1G78580	AT1G78580	AT4G02200	AT1G11280	AT1G11280	AT3G14075	AT3G49740	AT3G49740	AT4G04090	AT4G17245	AT4G04090
	AT2G19490	AT2G36470	AT2G36470	AT1G29690	AT1G25230	AT1G29690	AT1G19360	AT1G18730	AT1G18730	AT1G30135	AT1G24120	AT1G30135	AT1G21120	AT1G19690	AT1G19690	AT1G61620	AT1G31580	AT1G61620	AT1G64330	AT1G32990	AT1G32990	AT1G33110	AT1G29440	AT1G33110	AT1G30370	AT1G26945	AT1G30370	AT1G74740	AT1G78680	AT1G78680	AT4G02220	AT1G11820	AT1G11820	AT3G14130	AT3G49940	AT3G49940	AT4G04220	AT4G17340	AT4G04220
	AT2G19540	AT2G37035	AT2G37035	AT1G29970	AT1G25250	AT1G29970	AT1G19380	AT1G18810	AT1G18810	AT1G30270	AT1G24148	AT1G30270	AT1G21200	AT1G19715	AT1G19715	AT1G61667	AT1G31690	AT1G61667	AT1G64600	AT1G33040	AT1G33040	AT1G33260	AT1G29450	AT1G33260	AT1G30475	AT1G27030	AT1G30475	AT1G74870	AT1G79080	AT1G79080	AT4G03820	AT1G12280	AT1G12280	AT3G14270	AT3G50100	AT3G50100	AT4G05000	AT4G17550	AT4G05000
	AT2G19640	AT2G37478	AT2G37478	AT1G30040	AT1G25275	AT1G30040	AT1G19640	AT1G18840	AT1G18840	AT1G30320	AT1G24160	AT1G30320	AT1G21240	AT1G19720	AT1G19720	AT1G61770	AT1G31800	AT1G61770	AT1G64620	AT1G33170	AT1G33170	AT1G33390	AT1G29460	AT1G33390	AT1G30620	AT1G27120	AT1G30620	AT1G75990	AT1G79230	AT1G79230	AT4G04700	AT1G12500	AT1G12500	AT3G14430	AT3G50740	AT3G50740	AT4G05018	AT4G18130	AT4G05018
	AT2G20490	AT2G37480	AT2G37480	AT1G30100	AT1G25290	AT1G30100	AT1G19670	AT1G18880	AT1G18880	AT1G30370	AT1G24290	AT1G30370	AT1G21310	AT1G19740	AT1G19740	AT1G61800	AT1G31820	AT1G61800	AT1G64900	AT1G33240	AT1G33240	AT1G33600	AT1G29530	AT1G33600	AT1G30630	AT1G27150	AT1G30630	AT1G76090	AT1G79510	AT1G79510	AT4G04910	AT1G12775	AT1G12775	AT3G14460	AT3G51600	AT3G51600	AT4G10100	AT4G18390	AT4G10100
	AT2G20560	AT2G37585	AT2G37585	AT1G30135	AT1G25440	AT1G30135	AT1G19680	AT1G19000	AT1G19000	AT1G30420	AT1G24400	AT1G30420	AT1G21370	AT1G19835	AT1G19835	AT1G61890	AT1G31920	AT1G61890	AT1G65030	AT1G33340	AT1G33340	AT1G33610	AT1G29660	AT1G33610	AT1G30700	AT1G27170	AT1G30700	AT1G76470	AT1G79520	AT1G79520	AT4G08320	AT1G14190	AT1G14190	AT3G15180	AT3G52230	AT3G52230	AT4G11070	AT4G20930	AT4G11070
	AT2G20940	AT2G37678	AT2G37678	AT1G30270	AT1G25480	AT1G30270	AT1G20110	AT1G19050	AT1G19050	AT1G30620	AT1G24470	AT1G30620	AT1G21380	AT1G19920	AT1G19920	AT1G62310	AT1G32060	AT1G62310	AT1G65220	AT1G33350	AT1G33350	AT1G34370	AT1G29700	AT1G34370	AT1G30720	AT1G27180	AT1G30720	AT1G76610	AT1G79640	AT1G79640	AT4G08780	AT1G17650	AT1G17650	AT3G15430	AT3G53400	AT3G53400	AT4G11820	AT4G21620	AT4G11820
	AT2G21510	AT2G37920	AT2G37920	AT1G30320	AT1G25570	AT1G30320	AT1G20200	AT1G19150	AT1G19150	AT1G30630	AT1G24610	AT1G30630	AT1G21390	AT1G19940	AT1G19940	AT1G62440	AT1G32070	AT1G62440	AT1G65240	AT1G33440	AT1G33440	AT1G35140	AT1G29720	AT1G35140	AT1G30730	AT1G27200	AT1G30730	AT1G77140	AT1G79660	AT1G79660	AT4G09300	AT1G17870	AT1G17870	AT3G17205	AT3G53402	AT3G53402	AT4G11840	AT4G21880	AT4G11840
	AT2G21640	AT2G37950	AT2G37950	AT1G30370	AT1G26100	AT1G30370	AT1G20310	AT1G19220	AT1G19220	AT1G30640	AT1G24764	AT1G30640	AT1G21400	AT1G19950	AT1G19950	AT1G62570	AT1G32080	AT1G62570	AT1G65390	AT1G33480	AT1G33480	AT1G35230	AT1G29840	AT1G35230	AT1G30755	AT1G27210	AT1G30755	AT1G77250	AT1G79770	AT1G79770	AT4G09570	AT1G18000	AT1G18000	AT3G17250	AT3G54400	AT3G54400	AT4G11860	AT4G23140	AT4G11860
	AT2G22100	AT2G38460	AT2G38460	AT1G30410	AT1G26150	AT1G30410	AT1G20460	AT1G19330	AT1G19330	AT1G30700	AT1G25230	AT1G30700	AT1G21450	AT1G19960	AT1G19960	AT1G62660	AT1G32120	AT1G62660	AT1G65486	AT1G33600	AT1G33600	AT1G35670	AT1G29910	AT1G35670	AT1G30757	AT1G27410	AT1G30757	AT1G77360	AT1G79970	AT1G79970	AT4G10930	AT1G18020	AT1G18020	AT3G17611	AT3G54470	AT3G54470	AT4G12690	AT4G23530	AT4G12690
	AT2G22330	AT2G38465	AT2G38465	AT1G30420	AT1G26180	AT1G30420	AT1G20510	AT1G19340	AT1G19340	AT1G30720	AT1G25290	AT1G30720	AT1G21520	AT1G20010	AT1G20010	AT1G62710	AT1G32190	AT1G62710	AT1G65500	AT1G33720	AT1G33720	AT1G36622	AT1G29930	AT1G36622	AT1G30860	AT1G27420	AT1G30860	AT1G77660	AT1G80690	AT1G80690	AT4G11370	AT1G18810	AT1G18810	AT3G17700	AT3G54660	AT3G54660	AT4G12910	AT4G24510	AT4G12910
	AT2G22470	AT2G39400	AT2G39400	AT1G30475	AT1G26190	AT1G30475	AT1G20575	AT1G19350	AT1G19350	AT1G30730	AT1G25320	AT1G30730	AT1G21550	AT1G20020	AT1G20020	AT1G62790	AT1G32200	AT1G62790	AT1G65610	AT1G33810	AT1G33810	AT1G37130	AT1G30250	AT1G37130	AT1G30960	AT1G27460	AT1G30960	AT1G77770	AT1G80980	AT1G80980	AT4G11660	AT1G19050	AT1G19050	AT3G18260	AT3G55120	AT3G55120	AT4G13510	AT4G25990	AT4G13510
	AT2G22500	AT2G39800	AT2G39800	AT1G30510	AT1G26210	AT1G30510	AT1G20740	AT1G19450	AT1G19450	AT1G30755	AT1G25440	AT1G30755	AT1G21740	AT1G20030	AT1G20030	AT1G62840	AT1G32220	AT1G62840	AT1G65690	AT1G34000	AT1G34000	AT1G42440	AT1G30260	AT1G42440	AT1G31130	AT1G27480	AT1G31130	AT1G77840	AT2G01130	AT2G01130	AT4G11670	AT1G20090	AT1G20090	AT3G18290	AT3G55360	AT3G55360	AT4G13820	AT4G26590	AT4G13820
	AT2G22870	AT2G39900	AT2G39900	AT1G30620	AT1G26220	AT1G30620	AT1G20770	AT1G19570	AT1G19570	AT1G30850	AT1G26090	AT1G30850	AT1G21750	AT1G20160	AT1G20160	AT1G63010	AT1G32470	AT1G63010	AT1G65730	AT1G34010	AT1G34010	AT1G42990	AT1G30280	AT1G42990	AT1G31660	AT1G27660	AT1G31660	AT1G78000	AT2G01440	AT2G01440	AT4G12070	AT1G20950	AT1G20950	AT3G19270	AT3G56260	AT3G56260	AT4G14800	AT4G26630	AT4G14800
	AT2G23120	AT2G39920	AT2G39920	AT1G30640	AT1G26230	AT1G30640	AT1G20780	AT1G19660	AT1G19660	AT1G30860	AT1G26100	AT1G30860	AT1G21900	AT1G20190	AT1G20190	AT1G63160	AT1G32540	AT1G63160	AT1G65845	AT1G34380	AT1G34380	AT1G43160	AT1G30380	AT1G43160	AT1G31870	AT1G28100	AT1G31870	AT1G78200	AT2G01830	AT2G01830	AT4G12250	AT1G21050	AT1G21050	AT3G19950	AT3G57770	AT3G57770	AT4G15093	AT4G27730	AT4G15093
	AT2G23150	AT2G39930	AT2G39930	AT1G30700	AT1G26560	AT1G30700	AT1G20840	AT1G19690	AT1G19690	AT1G30960	AT1G26150	AT1G30960	AT1G22180	AT1G20340	AT1G20340	AT1G63270	AT1G32550	AT1G63270	AT1G66090	AT1G34430	AT1G34430	AT1G43710	AT1G30520	AT1G43710	AT1G31970	AT1G28110	AT1G31970	AT1G78300	AT2G01940	AT2G01940	AT4G13040	AT1G21580	AT1G21580	AT3G20250	AT3G57800	AT3G57800	AT4G15350	AT4G31140	AT4G15350
	AT2G24100	AT2G40080	AT2G40080	AT1G30720	AT1G26761	AT1G30720	AT1G20980	AT1G19710	AT1G19710	AT1G31010	AT1G26180	AT1G31010	AT1G22280	AT1G20380	AT1G20380	AT1G63440	AT1G32780	AT1G63440	AT1G66480	AT1G34570	AT1G34570	AT1G43860	AT1G30610	AT1G43860	AT1G32170	AT1G28260	AT1G32170	AT1G78550	AT2G02020	AT2G02020	AT4G13330	AT1G21830	AT1G21830	AT3G20800	AT3G57930	AT3G57930	AT4G15740	AT4G31870	AT4G15740
	AT2G24500	AT2G40390	AT2G40390	AT1G30730	AT1G26800	AT1G30730	AT1G21000	AT1G19715	AT1G19715	AT1G31130	AT1G26190	AT1G31130	AT1G22400	AT1G20470	AT1G20470	AT1G63530	AT1G32990	AT1G63530	AT1G66550	AT1G35180	AT1G35180	AT1G43890	AT1G30840	AT1G43890	AT1G32640	AT1G28310	AT1G32640	AT1G78780	AT2G02100	AT2G02100	AT4G14220	AT1G22380	AT1G22380	AT3G22400	AT3G58100	AT3G58100	AT4G16444	AT4G32175	AT4G16444
	AT2G24960	AT2G40410	AT2G40410	AT1G30755	AT1G26810	AT1G30755	AT1G21060	AT1G19720	AT1G19720	AT1G31290	AT1G26210	AT1G31290	AT1G22410	AT1G20490	AT1G20490	AT1G63720	AT1G33040	AT1G63720	AT1G66580	AT1G35340	AT1G35340	AT1G44350	AT1G31150	AT1G44350	AT1G32690	AT1G28330	AT1G32690	AT1G78800	AT2G02750	AT2G02750	AT4G14450	AT1G22830	AT1G22830	AT3G22630	AT3G58610	AT3G58610	AT4G16600	AT4G32420	AT4G16600
	AT2G24990	AT2G40420	AT2G40420	AT1G30850	AT1G26920	AT1G30850	AT1G21070	AT1G19740	AT1G19740	AT1G31540	AT1G26220	AT1G31540	AT1G22510	AT1G20540	AT1G20540	AT1G63780	AT1G33170	AT1G63780	AT1G66590	AT1G35560	AT1G35560	AT1G44890	AT1G31160	AT1G44890	AT1G32860	AT1G28400	AT1G32860	AT1G78850	AT2G02770	AT2G02770	AT4G14580	AT1G24880	AT1G24880	AT3G22850	AT3G58620	AT3G58620	AT4G17486	AT4G32605	AT4G17486
	AT2G25460	AT2G40610	AT2G40610	AT1G30860	AT1G26945	AT1G30860	AT1G21080	AT1G19800	AT1G19800	AT1G31660	AT1G26230	AT1G31660	AT1G22650	AT1G20620	AT1G20620	AT1G63840	AT1G33240	AT1G63840	AT1G66600	AT1G35680	AT1G35680	AT1G45688	AT1G31190	AT1G45688	AT1G32870	AT1G28530	AT1G32870	AT1G78860	AT2G02790	AT2G02790	AT4G15070	AT1G25275	AT1G25275	AT3G22950	AT3G59060	AT3G59060	AT4G18140	AT4G32790	AT4G18140
	AT2G26150	AT2G40800	AT2G40800	AT1G30900	AT1G27030	AT1G30900	AT1G21120	AT1G19835	AT1G19835	AT1G31870	AT1G26260	AT1G31870	AT1G22840	AT1G20650	AT1G20650	AT1G63980	AT1G33340	AT1G63980	AT1G66760	AT1G35710	AT1G35710	AT1G47278	AT1G31220	AT1G47278	AT1G32920	AT1G28560	AT1G32920	AT1G79020	AT2G03140	AT2G03140	AT4G15280	AT1G27150	AT1G27150	AT3G23280	AT3G59220	AT3G59220	AT4G19040	AT4G33030	AT4G19040
	AT2G27080	AT2G40840	AT2G40840	AT1G31010	AT1G27120	AT1G31010	AT1G21240	AT1G19870	AT1G19870	AT1G31880	AT1G26761	AT1G31880	AT1G22885	AT1G20810	AT1G20810	AT1G64040	AT1G33480	AT1G64040	AT1G66780	AT1G36390	AT1G36390	AT1G47380	AT1G31230	AT1G47380	AT1G32940	AT1G28570	AT1G32940	AT1G79210	AT2G03340	AT2G03340	AT4G15520	AT1G27420	AT1G27420	AT3G23980	AT3G59330	AT3G59330	AT4G19560	AT4G33170	AT4G19560
	AT2G27420	AT2G41180	AT2G41180	AT1G31130	AT1G27150	AT1G31130	AT1G21310	AT1G19920	AT1G19920	AT1G31970	AT1G26800	AT1G31970	AT1G22890	AT1G20950	AT1G20950	AT1G64170	AT1G33560	AT1G64170	AT1G66830	AT1G41830	AT1G41830	AT1G47500	AT1G31330	AT1G47500	AT1G32950	AT1G28660	AT1G32950	AT1G79920	AT2G03780	AT2G03780	AT4G16250	AT1G28230	AT1G28230	AT3G24180	AT3G59940	AT3G59940	AT4G19925	AT4G33530	AT4G19925
	AT2G27500	AT2G41560	AT2G41560	AT1G31290	AT1G27210	AT1G31290	AT1G21370	AT1G19950	AT1G19950	AT1G32170	AT1G26810	AT1G32170	AT1G22900	AT1G21130	AT1G21130	AT1G64200	AT1G33590	AT1G64200	AT1G67210	AT1G42550	AT1G42550	AT1G47510	AT1G31410	AT1G47510	AT1G32960	AT1G28670	AT1G32960	AT1G80510	AT2G03980	AT2G03980	AT4G16500	AT1G28690	AT1G28690	AT3G25070	AT3G61220	AT3G61220	AT4G22305	AT4G33580	AT4G22305
	AT2G27690	AT2G42170	AT2G42170	AT1G31470	AT1G27420	AT1G31470	AT1G21380	AT1G19960	AT1G19960	AT1G32350	AT1G26920	AT1G32350	AT1G22950	AT1G21350	AT1G21350	AT1G64330	AT1G33600	AT1G64330	AT1G67300	AT1G42970	AT1G42970	AT1G47870	AT1G31580	AT1G47870	AT1G33110	AT1G29070	AT1G33110	AT1G80590	AT2G04570	AT2G04570	AT4G16880	AT1G30440	AT1G30440	AT3G25400	AT3G62540	AT3G62540	AT4G22770	AT4G34350	AT4G22770
	AT2G27840	AT2G42190	AT2G42190	AT1G31540	AT1G27460	AT1G31540	AT1G21390	AT1G20010	AT1G20010	AT1G32380	AT1G26945	AT1G32380	AT1G23040	AT1G21440	AT1G21440	AT1G64600	AT1G33720	AT1G64600	AT1G67360	AT1G43560	AT1G43560	AT1G48040	AT1G31690	AT1G48040	AT1G33260	AT1G29240	AT1G33260	AT1G80710	AT2G04700	AT2G04700	AT4G16920	AT1G33600	AT1G33600	AT3G25572	AT3G62860	AT3G62860	AT4G23320	AT4G34650	AT4G23320
	AT2G28400	AT2G42380	AT2G42380	AT1G31550	AT1G27480	AT1G31550	AT1G21450	AT1G20020	AT1G20020	AT1G32630	AT1G27030	AT1G32630	AT1G23140	AT1G21460	AT1G21460	AT1G64620	AT1G33810	AT1G64620	AT1G67420	AT1G43620	AT1G43620	AT1G48560	AT1G31800	AT1G48560	AT1G33390	AT1G29390	AT1G33390	AT2G01300	AT2G04850	AT2G04850	AT4G16950	AT1G48540	AT1G48540	AT3G26170	AT3G63120	AT3G63120	AT4G23440	AT4G34920	AT4G23440
	AT2G28450	AT2G42690	AT2G42690	AT1G32120	AT1G28100	AT1G32120	AT1G21520	AT1G20030	AT1G20030	AT1G32640	AT1G27120	AT1G32640	AT1G23150	AT1G21500	AT1G21500	AT1G64900	AT1G33960	AT1G64900	AT1G67810	AT1G43670	AT1G43670	AT1G48630	AT1G31820	AT1G48630	AT1G33600	AT1G29395	AT1G33600	AT2G01470	AT2G04890	AT2G04890	AT4G17070	AT1G50250	AT1G50250	AT3G26440	AT4G00040	AT4G00040	AT4G23920	AT4G35090	AT4G23920
	AT2G28500	AT2G43010	AT2G43010	AT1G32330	AT1G28110	AT1G32330	AT1G21550	AT1G20090	AT1G20090	AT1G32690	AT1G27200	AT1G32690	AT1G23170	AT1G21560	AT1G21560	AT1G64950	AT1G34000	AT1G64950	AT1G67850	AT1G43910	AT1G43910	AT1G48635	AT1G31850	AT1G48635	AT1G33980	AT1G29410	AT1G33980	AT2G01640	AT2G04940	AT2G04940	AT4G17240	AT1G51060	AT1G51060	AT3G27610	AT4G00238	AT4G00238	AT4G24290	AT4G35780	AT4G24290
	AT2G28510	AT2G43200	AT2G43200	AT1G32340	AT1G28230	AT1G32340	AT1G21720	AT1G20160	AT1G20160	AT1G32870	AT1G27210	AT1G32870	AT1G23200	AT1G21600	AT1G21600	AT1G65220	AT1G34010	AT1G65220	AT1G67856	AT1G44000	AT1G44000	AT1G48850	AT1G31920	AT1G48850	AT1G34370	AT1G29430	AT1G34370	AT2G01670	AT2G05620	AT2G05620	AT4G17270	AT1G51440	AT1G51440	AT3G28510	AT4G00360	AT4G00360	AT4G24330	AT4G35980	AT4G24330
	AT2G28600	AT2G43350	AT2G43350	AT1G32350	AT1G28310	AT1G32350	AT1G21740	AT1G20190	AT1G20190	AT1G32920	AT1G27410	AT1G32920	AT1G23280	AT1G21650	AT1G21650	AT1G65240	AT1G34065	AT1G65240	AT1G67920	AT1G44575	AT1G44575	AT1G48920	AT1G32060	AT1G48920	AT1G35140	AT1G29440	AT1G35140	AT2G01818	AT2G05760	AT2G05760	AT4G17660	AT1G51570	AT1G51570	AT3G28570	AT4G00710	AT4G00710	AT4G25090	AT4G36860	AT4G25090
	AT2G29090	AT2G43620	AT2G43620	AT1G32380	AT1G28330	AT1G32380	AT1G21900	AT1G20340	AT1G20340	AT1G32940	AT1G27460	AT1G32940	AT1G23410	AT1G21680	AT1G21680	AT1G65390	AT1G34380	AT1G65390	AT1G68110	AT1G44920	AT1G44920	AT1G49000	AT1G32070	AT1G49000	AT1G35670	AT1G29450	AT1G35670	AT2G02230	AT2G05920	AT2G05920	AT4G17695	AT1G54740	AT1G54740	AT3G28620	AT4G00740	AT4G00740	AT4G25180	AT4G37740	AT4G25180
	AT2G29200	AT2G43850	AT2G43850	AT1G32630	AT1G28400	AT1G32630	AT1G22180	AT1G20410	AT1G20410	AT1G32950	AT1G27480	AT1G32950	AT1G23440	AT1G21730	AT1G21730	AT1G65486	AT1G34570	AT1G65486	AT1G68140	AT1G45010	AT1G45010	AT1G49410	AT1G32080	AT1G49410	AT1G36622	AT1G29460	AT1G36622	AT2G02250	AT2G05990	AT2G05990	AT4G17895	AT1G55330	AT1G55330	AT3G29240	AT4G00750	AT4G00750	AT4G25680	AT4G38090	AT4G25680
	AT2G29420	AT2G44730	AT2G44730	AT1G32640	AT1G28440	AT1G32640	AT1G22200	AT1G20540	AT1G20540	AT1G32960	AT1G27630	AT1G32960	AT1G23490	AT1G21880	AT1G21880	AT1G65500	AT1G35680	AT1G65500	AT1G68340	AT1G45130	AT1G45130	AT1G49450	AT1G32090	AT1G49450	AT1G42440	AT1G29530	AT1G42440	AT2G02320	AT2G06010	AT2G06010	AT4G18630	AT1G58225	AT1G58225	AT3G42790	AT4G01390	AT4G01390	AT4G25840	AT4G38810	AT4G25840
	AT2G29450	AT2G44740	AT2G44740	AT1G32690	AT1G28530	AT1G32690	AT1G22280	AT1G20620	AT1G20620	AT1G33030	AT1G27660	AT1G33030	AT1G23550	AT1G21920	AT1G21920	AT1G65610	AT1G35710	AT1G65610	AT1G68500	AT1G45191	AT1G45191	AT1G49540	AT1G32120	AT1G49540	AT1G42990	AT1G29660	AT1G42990	AT2G02340	AT2G07050	AT2G07050	AT4G19006	AT1G58440	AT1G58440	AT3G44300	AT4G01450	AT4G01450	AT4G25900	AT4G38890	AT4G25900
	AT2G29460	AT2G45470	AT2G45470	AT1G32790	AT1G28570	AT1G32790	AT1G22400	AT1G20650	AT1G20650	AT1G33110	AT1G27940	AT1G33110	AT1G23560	AT1G21930	AT1G21930	AT1G65660	AT1G36390	AT1G65660	AT1G68620	AT1G45207	AT1G45207	AT1G50260	AT1G32200	AT1G50260	AT1G43160	AT1G29700	AT1G43160	AT2G02350	AT2G14285	AT2G14285	AT4G19045	AT1G62030	AT1G62030	AT3G44326	AT4G01570	AT4G01570	AT4G26070	AT5G01260	AT4G26070
	AT2G29490	AT2G45600	AT2G45600	AT1G32860	AT1G28610	AT1G32860	AT1G22410	AT1G20810	AT1G20810	AT1G33260	AT1G28100	AT1G33260	AT1G23710	AT1G22060	AT1G22060	AT1G65690	AT1G41830	AT1G65690	AT1G68690	AT1G45474	AT1G45474	AT1G50300	AT1G32220	AT1G50300	AT1G43710	AT1G29720	AT1G43710	AT2G02580	AT2G14460	AT2G14460	AT4G20110	AT1G63090	AT1G63090	AT3G44730	AT4G02070	AT4G02070	AT4G26140	AT5G01470	AT4G26140
	AT2G29500	AT2G45850	AT2G45850	AT1G32870	AT1G28670	AT1G32870	AT1G22510	AT1G20950	AT1G20950	AT1G33390	AT1G28110	AT1G33390	AT1G23800	AT1G22160	AT1G22160	AT1G65730	AT1G42550	AT1G65730	AT1G69260	AT1G47530	AT1G47530	AT1G50400	AT1G32450	AT1G50400	AT1G43860	AT1G29840	AT1G43860	AT2G02960	AT2G14740	AT2G14740	AT4G20380	AT1G63260	AT1G63260	AT3G45620	AT4G02820	AT4G02820	AT4G26180	AT5G01780	AT4G26180
	AT2G30020	AT2G46330	AT2G46330	AT1G32920	AT1G28690	AT1G32920	AT1G22610	AT1G21050	AT1G21050	AT1G33420	AT1G28150	AT1G33420	AT1G23850	AT1G22170	AT1G22170	AT1G65820	AT1G42970	AT1G65820	AT1G69295	AT1G47580	AT1G47580	AT1G50640	AT1G32540	AT1G50640	AT1G44350	AT1G29910	AT1G44350	AT2G02970	AT2G15280	AT2G15280	AT4G20880	AT1G63360	AT1G63360	AT3G47250	AT4G02920	AT4G02920	AT4G26270	AT5G01880	AT4G26270
	AT2G30040	AT2G46490	AT2G46490	AT1G32940	AT1G29070	AT1G32940	AT1G22650	AT1G21130	AT1G21130	AT1G33560	AT1G28310	AT1G33560	AT1G23900	AT1G22250	AT1G22250	AT1G65845	AT1G43560	AT1G65845	AT1G69360	AT1G48030	AT1G48030	AT1G50740	AT1G32550	AT1G50740	AT1G44800	AT1G29930	AT1G44800	AT2G03410	AT2G15290	AT2G15290	AT4G21450	AT1G63880	AT1G63880	AT3G47530	AT4G04840	AT4G04840	AT4G26550	AT5G02180	AT4G26550
	AT2G30140	AT2G46530	AT2G46530	AT1G32960	AT1G29170	AT1G32960	AT1G22840	AT1G21150	AT1G21150	AT1G33600	AT1G28330	AT1G33600	AT1G24095	AT1G22330	AT1G22330	AT1G66550	AT1G43670	AT1G66550	AT1G69370	AT1G48240	AT1G48240	AT1G50750	AT1G32990	AT1G50750	AT1G44890	AT1G30250	AT1G44890	AT2G03800	AT2G15300	AT2G15300	AT4G21500	AT1G64500	AT1G64500	AT3G48860	AT4G04955	AT4G04955	AT4G26610	AT5G02480	AT4G26610
	AT2G30280	AT2G46550	AT2G46550	AT1G33030	AT1G29390	AT1G33030	AT1G22870	AT1G21350	AT1G21350	AT1G33610	AT1G28400	AT1G33610	AT1G24100	AT1G22360	AT1G22360	AT1G66580	AT1G44000	AT1G66580	AT1G69480	AT1G48330	AT1G48330	AT1G50920	AT1G33040	AT1G50920	AT1G45332	AT1G30260	AT1G45332	AT2G04050	AT2G15790	AT2G15790	AT4G21540	AT1G65490	AT1G65490	AT3G48870	AT4G05590	AT4G05590	AT4G28600	AT5G02810	AT4G28600
	AT2G30360	AT2G46630	AT2G46630	AT1G33110	AT1G29395	AT1G33110	AT1G22885	AT1G21440	AT1G21440	AT1G33720	AT1G28440	AT1G33720	AT1G24140	AT1G22370	AT1G22370	AT1G66600	AT1G44446	AT1G66600	AT1G69520	AT1G48350	AT1G48350	AT1G51090	AT1G33170	AT1G51090	AT1G45688	AT1G30280	AT1G45688	AT2G04350	AT2G16050	AT2G16050	AT4G21610	AT1G65790	AT1G65790	AT3G50770	AT4G06536	AT4G06536	AT4G29670	AT5G03360	AT4G29670
	AT2G30490	AT2G46710	AT2G46710	AT1G33360	AT1G29430	AT1G33360	AT1G22890	AT1G21460	AT1G21460	AT1G33950	AT1G28530	AT1G33950	AT1G24145	AT1G22430	AT1G22430	AT1G67070	AT1G44575	AT1G67070	AT1G69610	AT1G48420	AT1G48420	AT1G51130	AT1G33240	AT1G51130	AT1G47278	AT1G30380	AT1G47278	AT2G04620	AT2G16270	AT2G16270	AT4G21700	AT1G66180	AT1G66180	AT3G51360	AT4G08310	AT4G08310	AT4G29735	AT5G04190	AT4G29735
	AT2G30830	AT2G47910	AT2G47910	AT1G33390	AT1G29440	AT1G33390	AT1G23040	AT1G21500	AT1G21500	AT1G33960	AT1G28570	AT1G33960	AT1G24150	AT1G22490	AT1G22490	AT1G67210	AT1G44900	AT1G67210	AT1G69750	AT1G48480	AT1G48480	AT1G51380	AT1G33265	AT1G51380	AT1G47380	AT1G30520	AT1G47380	AT2G04650	AT2G16390	AT2G16390	AT4G21800	AT1G66230	AT1G66230	AT3G51460	AT4G09180	AT4G09180	AT4G29790	AT5G05270	AT4G29790
	AT2G31200	AT2G47930	AT2G47930	AT1G33420	AT1G29450	AT1G33420	AT1G23149	AT1G21560	AT1G21560	AT1G33980	AT1G28580	AT1G33980	AT1G24267	AT1G22500	AT1G22500	AT1G67300	AT1G44920	AT1G67300	AT1G69770	AT1G48520	AT1G48520	AT1G51620	AT1G33340	AT1G51620	AT1G47500	AT1G30570	AT1G47500	AT2G05810	AT2G16400	AT2G16400	AT4G22330	AT1G66940	AT1G66940	AT3G51620	AT4G10280	AT4G10280	AT4G29810	AT5G05480	AT4G29810
	AT2G31280	AT2G48030	AT2G48030	AT1G33560	AT1G29460	AT1G33560	AT1G23150	AT1G21600	AT1G21600	AT1G34300	AT1G28610	AT1G34300	AT1G24330	AT1G22540	AT1G22540	AT1G67360	AT1G45130	AT1G67360	AT1G69870	AT1G48600	AT1G48600	AT1G51680	AT1G33480	AT1G51680	AT1G47510	AT1G30610	AT1G47510	AT2G14120	AT2G16630	AT2G16630	AT4G23310	AT1G67340	AT1G67340	AT3G51770	AT4G10400	AT4G10400	AT4G30090	AT5G05970	AT4G30090
	AT2G31380	AT3G01440	AT3G01440	AT1G33720	AT1G29500	AT1G33720	AT1G23170	AT1G21650	AT1G21650	AT1G34370	AT1G28670	AT1G34370	AT1G24530	AT1G22550	AT1G22550	AT1G67420	AT1G45191	AT1G67420	AT1G69880	AT1G49010	AT1G49010	AT1G51700	AT1G33720	AT1G51700	AT1G47750	AT1G30840	AT1G47750	AT2G14260	AT2G16770	AT2G16770	AT4G23450	AT1G68940	AT1G68940	AT3G52240	AT4G10800	AT4G10800	AT4G31000	AT5G06265	AT4G31000
	AT2G31390	AT3G01690	AT3G01690	AT1G33800	AT1G29510	AT1G33800	AT1G23200	AT1G21680	AT1G21680	AT1G34420	AT1G29070	AT1G34420	AT1G25220	AT1G22570	AT1G22570	AT1G67810	AT1G45207	AT1G67810	AT1G69930	AT1G49230	AT1G49230	AT1G51760	AT1G33810	AT1G51760	AT1G47830	AT1G31150	AT1G47830	AT2G14835	AT2G16780	AT2G16780	AT4G23570	AT1G69780	AT1G69780	AT3G52360	AT4G11960	AT4G11960	AT4G31170	AT5G06980	AT4G31170
	AT2G31410	AT3G01750	AT3G01750	AT1G33950	AT1G29530	AT1G33950	AT1G23440	AT1G21730	AT1G21730	AT1G34750	AT1G29170	AT1G34750	AT1G25260	AT1G22590	AT1G22590	AT1G68110	AT1G45474	AT1G68110	AT1G70140	AT1G49380	AT1G49380	AT1G51780	AT1G33811	AT1G51780	AT1G47870	AT1G31190	AT1G47870	AT2G16500	AT2G17150	AT2G17150	AT4G23610	AT1G70090	AT1G70090	AT3G52520	AT4G12560	AT4G12560	AT4G31490	AT5G07340	AT4G31490
	AT2G31750	AT3G02870	AT3G02870	AT1G33960	AT1G29660	AT1G33960	AT1G23490	AT1G21830	AT1G21830	AT1G35140	AT1G29240	AT1G35140	AT1G25280	AT1G22630	AT1G22630	AT1G68140	AT1G47530	AT1G68140	AT1G70170	AT1G49480	AT1G49480	AT1G51790	AT1G33970	AT1G51790	AT1G47890	AT1G31220	AT1G47890	AT2G16870	AT2G17210	AT2G17210	AT4G23710	AT1G70420	AT1G70420	AT3G52540	AT4G13560	AT4G13560	AT4G31960	AT5G07460	AT4G31960
	AT2G32140	AT3G04550	AT3G04550	AT1G33980	AT1G29670	AT1G33980	AT1G23550	AT1G21880	AT1G21880	AT1G35210	AT1G29390	AT1G35210	AT1G25370	AT1G22700	AT1G22700	AT1G68340	AT1G47580	AT1G68340	AT1G70300	AT1G49490	AT1G49490	AT1G51800	AT1G34000	AT1G51800	AT1G48040	AT1G31230	AT1G48040	AT2G16950	AT2G17265	AT2G17265	AT4G24730	AT1G70550	AT1G70550	AT3G53065	AT4G14360	AT4G14360	AT4G32130	AT5G08420	AT4G32130
	AT2G32190	AT3G04720	AT3G04720	AT1G34180	AT1G29700	AT1G34180	AT1G23560	AT1G21920	AT1G21920	AT1G35230	AT1G29395	AT1G35230	AT1G25390	AT1G22740	AT1G22740	AT1G68500	AT1G47960	AT1G68500	AT1G70480	AT1G49500	AT1G49500	AT1G51810	AT1G34010	AT1G51810	AT1G48560	AT1G31330	AT1G48560	AT2G17190	AT2G17320	AT2G17320	AT4G25110	AT1G70830	AT1G70830	AT3G53160	AT4G14440	AT4G14440	AT4G32160	AT5G08780	AT4G32160
	AT2G32210	AT3G04910	AT3G04910	AT1G34190	AT1G29720	AT1G34190	AT1G23710	AT1G22160	AT1G22160	AT1G35350	AT1G29410	AT1G35350	AT1G25400	AT1G22770	AT1G22770	AT1G68620	AT1G48030	AT1G68620	AT1G70700	AT1G49560	AT1G49560	AT1G51820	AT1G34380	AT1G51820	AT1G48630	AT1G31410	AT1G48630	AT2G17200	AT2G17630	AT2G17630	AT4G25692	AT1G71030	AT1G71030	AT3G53670	AT4G14560	AT4G14560	AT4G33140	AT5G10060	AT4G33140
	AT2G32240	AT3G05160	AT3G05160	AT1G34300	AT1G29840	AT1G34300	AT1G23800	AT1G22170	AT1G22170	AT1G35670	AT1G29430	AT1G35670	AT1G25450	AT1G22850	AT1G22850	AT1G68690	AT1G48330	AT1G68690	AT1G70780	AT1G49630	AT1G49630	AT1G51850	AT1G34430	AT1G51850	AT1G48635	AT1G31580	AT1G48635	AT2G17480	AT2G18230	AT2G18230	AT4G25710	AT1G72300	AT1G72300	AT3G53720	AT4G14850	AT4G14850	AT4G33180	AT5G10170	AT4G33180
	AT2G33020	AT3G05800	AT3G05800	AT1G34370	AT1G29910	AT1G34370	AT1G23850	AT1G22250	AT1G22250	AT1G36622	AT1G29440	AT1G36622	AT1G25550	AT1G22940	AT1G22940	AT1G69260	AT1G48350	AT1G69260	AT1G70782	AT1G49730	AT1G49730	AT1G51860	AT1G34570	AT1G51860	AT1G48850	AT1G31690	AT1G48850	AT2G17660	AT2G18328	AT2G18328	AT4G26240	AT1G74180	AT1G74180	AT3G54030	AT4G15630	AT4G15630	AT4G34040	AT5G10200	AT4G34040
	AT2G33380	AT3G06060	AT3G06060	AT1G34420	AT1G29920	AT1G34420	AT1G23900	AT1G22330	AT1G22330	AT1G37130	AT1G29450	AT1G37130	AT1G25682	AT1G23050	AT1G23050	AT1G69295	AT1G48480	AT1G69295	AT1G70790	AT1G49750	AT1G49750	AT1G51890	AT1G35340	AT1G51890	AT1G48920	AT1G31800	AT1G48920	AT2G17790	AT2G18400	AT2G18400	AT4G26455	AT1G74910	AT1G74910	AT3G54040	AT4G15680	AT4G15680	AT4G34310	AT5G13360	AT4G34310
	AT2G33590	AT3G06450	AT3G06450	AT1G34750	AT1G29930	AT1G34750	AT1G24095	AT1G22360	AT1G22360	AT1G42990	AT1G29460	AT1G42990	AT1G26130	AT1G23080	AT1G23080	AT1G69360	AT1G48520	AT1G69360	AT1G70800	AT1G49880	AT1G49880	AT1G52080	AT1G35420	AT1G52080	AT1G49000	AT1G31820	AT1G49000	AT2G17840	AT2G18570	AT2G18570	AT4G26940	AT1G75100	AT1G75100	AT3G54270	AT4G15730	AT4G15730	AT4G34440	AT5G13410	AT4G34440
	AT2G34070	AT3G06470	AT3G06470	AT1G35210	AT1G30010	AT1G35210	AT1G24100	AT1G22370	AT1G22370	AT1G43160	AT1G29500	AT1G43160	AT1G26240	AT1G23180	AT1G23180	AT1G69370	AT1G48600	AT1G69370	AT1G70810	AT1G49975	AT1G49975	AT1G52200	AT1G35460	AT1G52200	AT1G49410	AT1G31850	AT1G49410	AT2G17900	AT2G18650	AT2G18650	AT4G27480	AT1G75210	AT1G75210	AT3G54300	AT4G16008	AT4G16008	AT4G36550	AT5G13460	AT4G36550
	AT2G34260	AT3G06880	AT3G06880	AT1G35230	AT1G30250	AT1G35230	AT1G24140	AT1G22380	AT1G22380	AT1G43710	AT1G29510	AT1G43710	AT1G26270	AT1G23205	AT1G23205	AT1G69410	AT1G49010	AT1G69410	AT1G71000	AT1G49990	AT1G49990	AT1G52565	AT1G35560	AT1G52565	AT1G49450	AT1G31920	AT1G49450	AT2G18110	AT2G18850	AT2G18850	AT4G27540	AT1G75500	AT1G75500	AT3G54740	AT4G16140	AT4G16140	AT4G36700	AT5G13710	AT4G36700
	AT2G34355	AT3G07010	AT3G07010	AT1G36622	AT1G30280	AT1G36622	AT1G24145	AT1G22430	AT1G22430	AT1G43860	AT1G29530	AT1G43860	AT1G26340	AT1G23360	AT1G23360	AT1G69480	AT1G49130	AT1G69480	AT1G71080	AT1G50250	AT1G50250	AT1G52760	AT1G35680	AT1G52760	AT1G49540	AT1G32060	AT1G49540	AT2G18150	AT2G18910	AT2G18910	AT4G27745	AT1G76080	AT1G76080	AT3G55390	AT4G16141	AT4G16141	AT4G36750	AT5G15280	AT4G36750
	AT2G34357	AT3G07320	AT3G07320	AT1G37130	AT1G30380	AT1G37130	AT1G24147	AT1G22490	AT1G22490	AT1G43890	AT1G29660	AT1G43890	AT1G26380	AT1G23390	AT1G23390	AT1G69520	AT1G49180	AT1G69520	AT1G71100	AT1G50280	AT1G50280	AT1G52827	AT1G36180	AT1G52827	AT1G49600	AT1G32070	AT1G49600	AT2G18465	AT2G19280	AT2G19280	AT4G28540	AT1G76240	AT1G76240	AT3G55410	AT4G16190	AT4G16190	AT4G36760	AT5G15860	AT4G36760
	AT2G34500	AT3G07570	AT3G07570	AT1G42990	AT1G30440	AT1G42990	AT1G24150	AT1G22500	AT1G22500	AT1G43910	AT1G29670	AT1G43910	AT1G26390	AT1G23400	AT1G23400	AT1G69610	AT1G49230	AT1G69610	AT1G71110	AT1G50320	AT1G50320	AT1G52855	AT1G36390	AT1G52855	AT1G50260	AT1G32080	AT1G50260	AT2G18670	AT2G19720	AT2G19720	AT4G28550	AT1G78830	AT1G78830	AT3G55880	AT4G16765	AT4G16765	AT4G37780	AT5G15960	AT4G37780
	AT2G34570	AT3G07650	AT3G07650	AT1G43160	AT1G30520	AT1G43160	AT1G24190	AT1G22530	AT1G22530	AT1G44130	AT1G29700	AT1G44130	AT1G26410	AT1G23480	AT1G23480	AT1G69750	AT1G49380	AT1G69750	AT1G71410	AT1G50380	AT1G50380	AT1G52890	AT1G38131	AT1G52890	AT1G50370	AT1G32090	AT1G50370	AT2G18680	AT2G19940	AT2G19940	AT4G28570	AT1G78915	AT1G78915	AT3G55890	AT4G17245	AT4G17245	AT4G38630	AT5G15970	AT4G38630
	AT2G34660	AT3G08670	AT3G08670	AT1G43245	AT1G30530	AT1G43245	AT1G24267	AT1G22550	AT1G22550	AT1G44350	AT1G29720	AT1G44350	AT1G26420	AT1G23740	AT1G23740	AT1G69770	AT1G49480	AT1G69770	AT1G71697	AT1G50450	AT1G50450	AT1G52905	AT1G41830	AT1G52905	AT1G50460	AT1G32120	AT1G50460	AT2G18900	AT2G20190	AT2G20190	AT4G29210	AT1G79070	AT1G79070	AT3G55960	AT4G17340	AT4G17340	AT4G38790	AT5G16120	AT4G38790
	AT2G34810	AT3G08680	AT3G08680	AT1G43710	AT1G30570	AT1G43710	AT1G24330	AT1G22590	AT1G22590	AT1G44890	AT1G29840	AT1G44890	AT1G26470	AT1G23750	AT1G23750	AT1G69850	AT1G49490	AT1G69850	AT1G72120	AT1G50732	AT1G50732	AT1G52930	AT1G42550	AT1G52930	AT1G50640	AT1G32200	AT1G50640	AT2G19160	AT2G20210	AT2G20210	AT4G29440	AT1G79720	AT1G79720	AT3G56110	AT4G17550	AT4G17550	AT4G39020	AT5G16610	AT4G39020
	AT2G34900	AT3G08800	AT3G08800	AT1G43910	AT1G30610	AT1G43910	AT1G24530	AT1G22630	AT1G22630	AT1G45145	AT1G29910	AT1G45145	AT1G26690	AT1G23880	AT1G23880	AT1G69870	AT1G49500	AT1G69870	AT1G72175	AT1G50900	AT1G50900	AT1G52980	AT1G42970	AT1G52980	AT1G50740	AT1G32220	AT1G50740	AT2G19270	AT2G20300	AT2G20300	AT4G30260	AT1G80380	AT1G80380	AT3G56410	AT4G18130	AT4G18130	AT4G39610	AT5G17050	AT4G39610
	AT2G35480	AT3G08920	AT3G08920	AT1G44130	AT1G30840	AT1G44130	AT1G25220	AT1G22640	AT1G22640	AT1G45688	AT1G29920	AT1G45688	AT1G26730	AT1G23940	AT1G23940	AT1G69880	AT1G49560	AT1G69880	AT1G72440	AT1G51060	AT1G51060	AT1G53200	AT1G43560	AT1G53200	AT1G50750	AT1G32450	AT1G50750	AT2G19385	AT2G20440	AT2G20440	AT4G31770	AT1G80760	AT1G80760	AT3G56440	AT4G18380	AT4G18380	AT4G39650	AT5G17700	AT4G39650
	AT2G35700	AT3G09020	AT3G09020	AT1G44350	AT1G31150	AT1G44350	AT1G25280	AT1G22700	AT1G22700	AT1G47210	AT1G29930	AT1G47210	AT1G26770	AT1G24020	AT1G24020	AT1G69930	AT1G49630	AT1G69930	AT1G72450	AT1G51080	AT1G51080	AT1G53310	AT1G43580	AT1G53310	AT1G50920	AT1G32470	AT1G50920	AT2G19690	AT2G20550	AT2G20550	AT4G31920	AT2G01570	AT2G01570	AT3G56891	AT4G18390	AT4G18390	AT4G39820	AT5G17710	AT4G39820
	AT2G36160	AT3G09050	AT3G09050	AT1G44800	AT1G31190	AT1G44800	AT1G25370	AT1G22740	AT1G22740	AT1G47278	AT1G30010	AT1G47278	AT1G26910	AT1G24120	AT1G24120	AT1G69980	AT1G49730	AT1G69980	AT1G72470	AT1G51110	AT1G51110	AT1G53470	AT1G43620	AT1G53470	AT1G51090	AT1G32540	AT1G51090	AT2G19880	AT2G21080	AT2G21080	AT4G31980	AT2G01950	AT2G01950	AT3G57420	AT4G19060	AT4G19060	AT5G01030	AT5G18440	AT5G01030
	AT2G36220	AT3G09410	AT3G09410	AT1G45050	AT1G31230	AT1G45050	AT1G25390	AT1G22770	AT1G22770	AT1G47380	AT1G30250	AT1G47380	AT1G27050	AT1G24148	AT1G24148	AT1G70000	AT1G49750	AT1G70000	AT1G72500	AT1G51400	AT1G51400	AT1G53625	AT1G43670	AT1G53625	AT1G51130	AT1G32550	AT1G51130	AT2G20130	AT2G21170	AT2G21170	AT4G32040	AT2G02130	AT2G02130	AT3G57630	AT4G19500	AT4G19500	AT5G01160	AT5G18650	AT5G01160
	AT2G36590	AT3G09540	AT3G09540	AT1G45145	AT1G31330	AT1G45145	AT1G25400	AT1G22790	AT1G22790	AT1G47500	AT1G30260	AT1G47500	AT1G27100	AT1G24160	AT1G24160	AT1G70140	AT1G49780	AT1G70140	AT1G72520	AT1G51440	AT1G51440	AT1G53633	AT1G44000	AT1G53633	AT1G51380	AT1G32780	AT1G51380	AT2G20320	AT2G21180	AT2G21180	AT4G32680	AT2G02450	AT2G02450	AT3G58150	AT4G20930	AT4G20930	AT5G01500	AT5G18930	AT5G01500
	AT2G36630	AT3G09550	AT3G09550	AT1G47056	AT1G31410	AT1G47056	AT1G25540	AT1G22830	AT1G22830	AT1G47510	AT1G30280	AT1G47510	AT1G27300	AT1G24240	AT1G24240	AT1G70300	AT1G49975	AT1G70300	AT1G72750	AT1G51500	AT1G51500	AT1G53645	AT1G44446	AT1G53645	AT1G51620	AT1G32990	AT1G51620	AT2G20560	AT2G21195	AT2G21195	AT4G33040	AT2G02950	AT2G02950	AT3G58490	AT4G21620	AT4G21620	AT5G01610	AT5G19370	AT5G01610
	AT2G36750	AT3G09580	AT3G09580	AT1G47210	AT1G31420	AT1G47210	AT1G25550	AT1G22850	AT1G22850	AT1G47750	AT1G30290	AT1G47750	AT1G27330	AT1G24290	AT1G24290	AT1G70480	AT1G49990	AT1G70480	AT1G72770	AT1G51640	AT1G51640	AT1G53760	AT1G44575	AT1G53760	AT1G51680	AT1G33040	AT1G51680	AT2G20635	AT2G21300	AT2G21300	AT4G33690	AT2G05100	AT2G05100	AT3G58640	AT4G21760	AT4G21760	AT5G02040	AT5G20220	AT5G02040
	AT2G36770	AT3G10020	AT3G10020	AT1G47270	AT1G31690	AT1G47270	AT1G25682	AT1G22910	AT1G22910	AT1G47870	AT1G30380	AT1G47870	AT1G27350	AT1G24400	AT1G24400	AT1G70590	AT1G50280	AT1G70590	AT1G73080	AT1G51805	AT1G51805	AT1G54050	AT1G44780	AT1G54050	AT1G51700	AT1G33080	AT1G51700	AT2G20720	AT2G21340	AT2G21340	AT4G33890	AT2G15020	AT2G15020	AT3G59020	AT4G21880	AT4G21880	AT5G02170	AT5G20270	AT5G02170
	AT2G36780	AT3G10405	AT3G10405	AT1G47395	AT1G31800	AT1G47395	AT1G26130	AT1G23050	AT1G23050	AT1G47890	AT1G30520	AT1G47890	AT1G27390	AT1G24450	AT1G24450	AT1G70640	AT1G50380	AT1G70640	AT1G73210	AT1G51940	AT1G51940	AT1G54100	AT1G44920	AT1G54100	AT1G51740	AT1G33170	AT1G51740	AT2G20940	AT2G21380	AT2G21380	AT4G33925	AT2G15880	AT2G15880	AT3G59100	AT4G23530	AT4G23530	AT5G02400	AT5G20380	AT5G02400
	AT2G36790	AT3G10410	AT3G10410	AT1G47400	AT1G31820	AT1G47400	AT1G26300	AT1G23080	AT1G23080	AT1G48040	AT1G30530	AT1G48040	AT1G27470	AT1G24470	AT1G24470	AT1G70700	AT1G50450	AT1G70700	AT1G73390	AT1G52190	AT1G52190	AT1G54270	AT1G45130	AT1G54270	AT1G51760	AT1G33240	AT1G51760	AT2G21190	AT2G21560	AT2G21560	AT4G33985	AT2G16280	AT2G16280	AT3G59430	AT4G24510	AT4G24510	AT5G03220	AT5G20720	AT5G03220
	AT2G36800	AT3G10520	AT3G10520	AT1G47510	AT1G31920	AT1G47510	AT1G26340	AT1G23180	AT1G23180	AT1G48320	AT1G30570	AT1G48320	AT1G27650	AT1G24610	AT1G24610	AT1G70780	AT1G50732	AT1G70780	AT1G73500	AT1G52220	AT1G52220	AT1G55110	AT1G45201	AT1G55110	AT1G51780	AT1G33265	AT1G51780	AT2G21390	AT2G22122	AT2G22122	AT4G35310	AT2G18160	AT2G18160	AT3G59570	AT4G25490	AT4G25490	AT5G03730	AT5G22720	AT5G03730
	AT2G36830	AT3G10700	AT3G10700	AT1G47870	AT1G32060	AT1G47870	AT1G26380	AT1G23205	AT1G23205	AT1G48630	AT1G30600	AT1G48630	AT1G27720	AT1G24764	AT1G24764	AT1G70782	AT1G50900	AT1G70782	AT1G73530	AT1G52230	AT1G52230	AT1G55210	AT1G45230	AT1G55210	AT1G51790	AT1G33290	AT1G51790	AT2G21640	AT2G22125	AT2G22125	AT4G36030	AT2G18700	AT2G18700	AT3G59640	AT4G25990	AT4G25990	AT5G04010	AT5G23050	AT5G04010
	AT2G36930	AT3G10740	AT3G10740	AT1G47890	AT1G32070	AT1G47890	AT1G26390	AT1G23390	AT1G23390	AT1G48635	AT1G30610	AT1G48635	AT1G27730	AT1G25230	AT1G25230	AT1G70790	AT1G51060	AT1G70790	AT1G73590	AT1G52240	AT1G52240	AT1G55500	AT1G45474	AT1G55500	AT1G51800	AT1G33340	AT1G51800	AT2G21780	AT2G22170	AT2G22170	AT4G36500	AT2G19310	AT2G19310	AT3G60190	AT4G26590	AT4G26590	AT5G04920	AT5G23230	AT5G04920
	AT2G37060	AT3G10870	AT3G10870	AT1G48210	AT1G32080	AT1G48210	AT1G26410	AT1G23400	AT1G23400	AT1G48850	AT1G30840	AT1G48850	AT1G27760	AT1G25290	AT1G25290	AT1G70800	AT1G51080	AT1G70800	AT1G74010	AT1G52290	AT1G52290	AT1G55535	AT1G47580	AT1G55535	AT1G51820	AT1G33480	AT1G51820	AT2G21790	AT2G22260	AT2G22260	AT4G36520	AT2G19620	AT2G19620	AT3G60520	AT4G26630	AT4G26630	AT5G05780	AT5G23820	AT5G05780
	AT2G37170	AT3G12610	AT3G12610	AT1G48320	AT1G32090	AT1G48320	AT1G26420	AT1G23480	AT1G23480	AT1G49000	AT1G30910	AT1G49000	AT1G27770	AT1G25320	AT1G25320	AT1G70810	AT1G51400	AT1G70810	AT1G74020	AT1G52342	AT1G52342	AT1G55690	AT1G47740	AT1G55690	AT1G51850	AT1G33720	AT1G51850	AT2G21840	AT2G22270	AT2G22270	AT4G36945	AT2G20050	AT2G20050	AT3G60820	AT4G26680	AT4G26680	AT5G06310	AT5G24150	AT5G06310
	AT2G37180	AT3G13450	AT3G13450	AT1G48370	AT1G32200	AT1G48370	AT1G26690	AT1G23740	AT1G23740	AT1G49450	AT1G31150	AT1G49450	AT1G27970	AT1G25360	AT1G25360	AT1G71000	AT1G51440	AT1G71000	AT1G74030	AT1G52400	AT1G52400	AT1G55820	AT1G47960	AT1G55820	AT1G51860	AT1G33810	AT1G51860	AT2G21900	AT2G22430	AT2G22430	AT4G37010	AT2G20670	AT2G20670	AT3G60961	AT4G27230	AT4G27230	AT5G06560	AT5G24930	AT5G06560
	AT2G37270	AT3G13690	AT3G13690	AT1G48605	AT1G32220	AT1G48605	AT1G26730	AT1G23750	AT1G23750	AT1G49540	AT1G31160	AT1G49540	AT1G27980	AT1G25375	AT1G25375	AT1G71080	AT1G51805	AT1G71080	AT1G74100	AT1G52510	AT1G52510	AT1G55915	AT1G48030	AT1G55915	AT1G51890	AT1G33811	AT1G51890	AT2G21910	AT2G22450	AT2G22450	AT4G37020	AT2G20690	AT2G20690	AT3G61860	AT4G27300	AT4G27300	AT5G07760	AT5G24990	AT5G07760
	AT2G37600	AT3G13700	AT3G13700	AT1G48850	AT1G32450	AT1G48850	AT1G26770	AT1G23880	AT1G23880	AT1G50260	AT1G31190	AT1G50260	AT1G28190	AT1G25440	AT1G25440	AT1G71100	AT1G51940	AT1G71100	AT1G74250	AT1G52670	AT1G52670	AT1G55920	AT1G48050	AT1G55920	AT1G52080	AT1G33970	AT1G52080	AT2G22310	AT2G22530	AT2G22530	AT4G37520	AT2G21185	AT2G21185	AT3G62240	AT4G27340	AT4G27340	AT5G09290	AT5G25080	AT5G09290
	AT2G37690	AT3G13750	AT3G13750	AT1G49000	AT1G32470	AT1G49000	AT1G27100	AT1G23940	AT1G23940	AT1G50370	AT1G31230	AT1G50370	AT1G28200	AT1G25470	AT1G25470	AT1G71110	AT1G52150	AT1G71110	AT1G74430	AT1G53100	AT1G53100	AT1G56060	AT1G48100	AT1G56060	AT1G52200	AT1G34000	AT1G52200	AT2G22690	AT2G22795	AT2G22795	AT4G39190	AT2G21650	AT2G21650	AT3G62330	AT4G27730	AT4G27730	AT5G09790	AT5G25120	AT5G09790
	AT2G37760	AT3G14000	AT3G14000	AT1G49050	AT1G32520	AT1G49050	AT1G27290	AT1G23980	AT1G23980	AT1G50640	AT1G31330	AT1G50640	AT1G28210	AT1G25480	AT1G25480	AT1G71410	AT1G52190	AT1G71410	AT1G74710	AT1G53110	AT1G53110	AT1G56110	AT1G48175	AT1G56110	AT1G52500	AT1G34010	AT1G52500	AT2G23310	AT2G22900	AT2G22900	AT4G39370	AT2G22540	AT2G22540	AT3G63240	AT4G28150	AT4G28150	AT5G09900	AT5G25610	AT5G09900
	AT2G37770	AT3G14020	AT3G14020	AT1G49240	AT1G32540	AT1G49240	AT1G27300	AT1G24020	AT1G24020	AT1G50740	AT1G31410	AT1G50740	AT1G28240	AT1G25570	AT1G25570	AT1G71697	AT1G52220	AT1G71697	AT1G74750	AT1G53160	AT1G53160	AT1G56140	AT1G48330	AT1G56140	AT1G52565	AT1G34120	AT1G52565	AT2G23420	AT2G23010	AT2G23010	AT4G39390	AT2G22870	AT2G22870	AT3G63420	AT4G30950	AT4G30950	AT5G10840	AT5G25810	AT5G10840
	AT2G37970	AT3G14150	AT3G14150	AT1G49450	AT1G32550	AT1G49450	AT1G27450	AT1G24040	AT1G24040	AT1G50750	AT1G31420	AT1G50750	AT1G28360	AT1G26090	AT1G26090	AT1G71960	AT1G52230	AT1G71960	AT1G74790	AT1G53230	AT1G53230	AT1G56510	AT1G48350	AT1G56510	AT1G52760	AT1G34380	AT1G52760	AT2G23770	AT2G23460	AT2G23460	AT4G39740	AT2G24420	AT2G24420	AT4G00550	AT4G31140	AT4G31140	AT5G11340	AT5G28370	AT5G11340
	AT2G37990	AT3G14172	AT3G14172	AT1G50260	AT1G32780	AT1G50260	AT1G27470	AT1G24120	AT1G24120	AT1G50920	AT1G31650	AT1G50920	AT1G28370	AT1G26100	AT1G26100	AT1G72120	AT1G52240	AT1G72120	AT1G74870	AT1G53350	AT1G53350	AT1G56660	AT1G48420	AT1G56660	AT1G52827	AT1G34430	AT1G52827	AT2G24285	AT2G23670	AT2G23670	AT4G39940	AT2G26250	AT2G26250	AT4G00570	AT4G31870	AT4G31870	AT5G11870	AT5G28770	AT5G11870
	AT2G38170	AT3G14220	AT3G14220	AT1G50640	AT1G32990	AT1G50640	AT1G27650	AT1G24148	AT1G24148	AT1G51090	AT1G31690	AT1G51090	AT1G28380	AT1G26150	AT1G26150	AT1G72175	AT1G52290	AT1G72175	AT1G74930	AT1G53450	AT1G53450	AT1G57620	AT1G48480	AT1G57620	AT1G52830	AT1G34570	AT1G52830	AT2G25240	AT2G24210	AT2G24210	AT5G01450	AT2G26670	AT2G26670	AT4G00590	AT4G32175	AT4G32175	AT5G11960	AT5G28840	AT5G11960
	AT2G38230	AT3G14310	AT3G14310	AT1G50740	AT1G33040	AT1G50740	AT1G27720	AT1G24160	AT1G24160	AT1G51130	AT1G31800	AT1G51130	AT1G28390	AT1G26180	AT1G26180	AT1G72210	AT1G52342	AT1G72210	AT1G74950	AT1G53520	AT1G53520	AT1G57630	AT1G48540	AT1G57630	AT1G52855	AT1G34640	AT1G52855	AT2G25440	AT2G24390	AT2G24390	AT5G01900	AT2G27402	AT2G27402	AT4G00840	AT4G32420	AT4G32420	AT5G13800	AT5G35450	AT5G13800
	AT2G38240	AT3G14930	AT3G14930	AT1G50750	AT1G33170	AT1G50750	AT1G27730	AT1G24290	AT1G24290	AT1G51270	AT1G31820	AT1G51270	AT1G28480	AT1G26190	AT1G26190	AT1G72440	AT1G52510	AT1G72440	AT1G75170	AT1G53670	AT1G53670	AT1G57650	AT1G48600	AT1G57650	AT1G52890	AT1G35340	AT1G52890	AT2G26230	AT2G24520	AT2G24520	AT5G01970	AT2G27820	AT2G27820	AT4G01400	AT4G32605	AT4G32605	AT5G13810	AT5G39350	AT5G13810
	AT2G38250	AT3G14980	AT3G14980	AT1G51130	AT1G33240	AT1G51130	AT1G27760	AT1G24340	AT1G24340	AT1G51380	AT1G31850	AT1G51380	AT1G28490	AT1G26210	AT1G26210	AT1G72450	AT1G52670	AT1G72450	AT1G75200	AT1G53730	AT1G53730	AT1G57820	AT1G49010	AT1G57820	AT1G52905	AT1G35420	AT1G52905	AT2G26290	AT2G24650	AT2G24650	AT5G03540	AT2G28830	AT2G28830	AT4G01550	AT4G32790	AT4G32790	AT5G16230	AT5G41480	AT5G16230
	AT2G38280	AT3G15160	AT3G15160	AT1G51270	AT1G33290	AT1G51270	AT1G27770	AT1G24400	AT1G24400	AT1G51620	AT1G31920	AT1G51620	AT1G28680	AT1G26220	AT1G26220	AT1G72470	AT1G53040	AT1G72470	AT1G75220	AT1G53800	AT1G53800	AT1G57990	AT1G49130	AT1G57990	AT1G52930	AT1G35560	AT1G52930	AT2G26410	AT2G25170	AT2G25170	AT5G03990	AT2G30010	AT2G30010	AT4G02030	AT4G32800	AT4G32800	AT5G16510	AT5G42760	AT5G16510
	AT2G38870	AT3G15450	AT3G15450	AT1G51620	AT1G33340	AT1G51620	AT1G27970	AT1G24450	AT1G24450	AT1G51660	AT1G32060	AT1G51660	AT1G29060	AT1G26230	AT1G26230	AT1G72500	AT1G53070	AT1G72500	AT1G75270	AT1G53870	AT1G53870	AT1G58340	AT1G49180	AT1G58340	AT1G52980	AT1G35680	AT1G52980	AT2G26560	AT2G25590	AT2G25590	AT5G04520	AT2G30520	AT2G30520	AT4G02350	AT4G33110	AT4G33110	AT5G16800	AT5G43820	AT5G16800
	AT2G39350	AT3G15570	AT3G15570	AT1G51660	AT1G33350	AT1G51660	AT1G27980	AT1G24470	AT1G24470	AT1G51670	AT1G32070	AT1G51670	AT1G29150	AT1G26260	AT1G26260	AT1G72510	AT1G53110	AT1G72510	AT1G75370	AT1G53887	AT1G53887	AT1G58420	AT1G49230	AT1G58420	AT1G53200	AT1G35710	AT1G53200	AT2G26590	AT2G26100	AT2G26100	AT5G05460	AT2G30600	AT2G30600	AT4G02660	AT4G33580	AT4G33580	AT5G17190	AT5G44200	AT5G17190
	AT2G39660	AT3G15630	AT3G15630	AT1G51740	AT1G33400	AT1G51740	AT1G28190	AT1G24610	AT1G24610	AT1G51680	AT1G32080	AT1G51680	AT1G29195	AT1G26560	AT1G26560	AT1G72520	AT1G53160	AT1G72520	AT1G75400	AT1G54160	AT1G54160	AT1G59820	AT1G49380	AT1G59820	AT1G53310	AT1G36180	AT1G53310	AT2G26780	AT2G26270	AT2G26270	AT5G06750	AT2G30620	AT2G30620	AT4G03030	AT4G34350	AT4G34350	AT5G17640	AT5G46550	AT5G17640
	AT2G39795	AT3G16000	AT3G16000	AT1G51760	AT1G33440	AT1G51760	AT1G28200	AT1G24764	AT1G24764	AT1G51700	AT1G32090	AT1G51700	AT1G29250	AT1G26761	AT1G26761	AT1G72750	AT1G53230	AT1G72750	AT1G75490	AT1G54310	AT1G54310	AT1G59860	AT1G49470	AT1G59860	AT1G53320	AT1G36390	AT1G53320	AT2G27200	AT2G26690	AT2G26690	AT5G07150	AT2G32450	AT2G32450	AT4G03820	AT4G34650	AT4G34650	AT5G17650	AT5G47550	AT5G17650
	AT2G40360	AT3G16180	AT3G16180	AT1G51780	AT1G33480	AT1G51780	AT1G28210	AT1G24880	AT1G24880	AT1G51760	AT1G32200	AT1G51760	AT1G29290	AT1G26810	AT1G26810	AT1G72770	AT1G53350	AT1G72770	AT1G75670	AT1G54350	AT1G54350	AT1G59910	AT1G49480	AT1G59910	AT1G53470	AT1G38131	AT1G53470	AT2G27490	AT2G27130	AT2G27130	AT5G07360	AT2G32870	AT2G32870	AT4G04090	AT4G34920	AT4G34920	AT5G17690	AT5G48300	AT5G17690
	AT2G40430	AT3G16250	AT3G16250	AT1G51790	AT1G33600	AT1G51790	AT1G28370	AT1G25230	AT1G25230	AT1G51780	AT1G32220	AT1G51780	AT1G29300	AT1G26920	AT1G26920	AT1G72940	AT1G53450	AT1G72940	AT1G76070	AT1G54370	AT1G54370	AT1G60080	AT1G49490	AT1G60080	AT1G53625	AT1G41830	AT1G53625	AT2G28210	AT2G27190	AT2G27190	AT5G08160	AT2G33060	AT2G33060	AT4G04220	AT4G35090	AT4G35090	AT5G18070	AT5G48990	AT5G18070
	AT2G40460	AT3G16565	AT3G16565	AT1G51800	AT1G33770	AT1G51800	AT1G28380	AT1G25290	AT1G25290	AT1G51790	AT1G32450	AT1G51790	AT1G29310	AT1G26945	AT1G26945	AT1G73080	AT1G53730	AT1G73080	AT1G76160	AT1G54500	AT1G54500	AT1G60190	AT1G49500	AT1G60190	AT1G53633	AT1G42550	AT1G53633	AT2G28320	AT2G27228	AT2G27228	AT5G08300	AT2G38210	AT2G38210	AT4G04910	AT4G35780	AT4G35780	AT5G18610	AT5G49170	AT5G18610
	AT2G40700	AT3G16740	AT3G16740	AT1G51820	AT1G33810	AT1G51820	AT1G28390	AT1G25320	AT1G25320	AT1G51800	AT1G32470	AT1G51800	AT1G29320	AT1G26960	AT1G26960	AT1G73210	AT1G53800	AT1G73210	AT1G76380	AT1G54730	AT1G54730	AT1G60270	AT1G49510	AT1G60270	AT1G53645	AT1G42960	AT1G53645	AT2G28650	AT2G27470	AT2G27470	AT5G08660	AT2G38820	AT2G38820	AT4G05000	AT4G35980	AT4G35980	AT5G18900	AT5G50110	AT5G18900
	AT2G41010	AT3G16850	AT3G16850	AT1G51850	AT1G34000	AT1G51850	AT1G28480	AT1G25360	AT1G25360	AT1G51820	AT1G32540	AT1G51820	AT1G29330	AT1G27030	AT1G27030	AT1G73390	AT1G54160	AT1G73390	AT1G76390	AT1G54740	AT1G54740	AT1G60620	AT1G49560	AT1G60620	AT1G53760	AT1G42970	AT1G53760	AT2G29065	AT2G27590	AT2G27590	AT5G09310	AT2G39700	AT2G39700	AT4G05018	AT4G36860	AT4G36860	AT5G19330	AT5G51540	AT5G19330
	AT2G41040	AT3G17100	AT3G17100	AT1G51860	AT1G34010	AT1G51860	AT1G28510	AT1G25375	AT1G25375	AT1G51850	AT1G32550	AT1G51850	AT1G29340	AT1G27120	AT1G27120	AT1G73500	AT1G54310	AT1G73500	AT1G76580	AT1G54780	AT1G54780	AT1G60640	AT1G49580	AT1G60640	AT1G54010	AT1G43560	AT1G54010	AT2G29070	AT2G27680	AT2G27680	AT5G09876	AT2G40400	AT2G40400	AT4G10100	AT4G37540	AT4G37540	AT5G19980	AT5G51950	AT5G19980
	AT2G41050	AT3G17350	AT3G17350	AT1G51890	AT1G34065	AT1G51890	AT1G28520	AT1G25440	AT1G25440	AT1G51860	AT1G32780	AT1G51860	AT1G29355	AT1G27150	AT1G27150	AT1G73530	AT1G54350	AT1G73530	AT1G76590	AT1G54820	AT1G54820	AT1G60730	AT1G49630	AT1G60730	AT1G54050	AT1G43580	AT1G54050	AT2G29410	AT2G27960	AT2G27960	AT5G10290	AT2G40530	AT2G40530	AT4G10930	AT4G37580	AT4G37580	AT5G20610	AT5G52120	AT5G20610
	AT2G41100	AT3G17780	AT3G17780	AT1G52200	AT1G34430	AT1G52200	AT1G28680	AT1G25480	AT1G25480	AT1G51890	AT1G32990	AT1G51890	AT1G29630	AT1G27210	AT1G27210	AT1G74000	AT1G54370	AT1G74000	AT1G76620	AT1G55130	AT1G55130	AT1G60850	AT1G49650	AT1G60850	AT1G54100	AT1G43620	AT1G54100	AT2G29640	AT2G28260	AT2G28260	AT5G10760	AT2G40920	AT2G40920	AT4G11070	AT4G37740	AT4G37740	AT5G20830	AT5G52420	AT5G20830
	AT2G41150	AT3G18000	AT3G18000	AT1G52540	AT1G35180	AT1G52540	AT1G29060	AT1G25570	AT1G25570	AT1G52080	AT1G33040	AT1G52080	AT1G29640	AT1G27340	AT1G27340	AT1G74010	AT1G54440	AT1G74010	AT1G76790	AT1G55140	AT1G55140	AT1G61250	AT1G49670	AT1G61250	AT1G54270	AT1G43670	AT1G54270	AT2G29740	AT2G28550	AT2G28550	AT5G11030	AT2G41350	AT2G41350	AT4G11820	AT4G38090	AT4G38090	AT5G20990	AT5G52920	AT5G20990
	AT2G41380	AT3G18040	AT3G18040	AT1G52565	AT1G35340	AT1G52565	AT1G29150	AT1G26100	AT1G26100	AT1G52200	AT1G33170	AT1G52200	AT1G29690	AT1G27410	AT1G27410	AT1G74020	AT1G54450	AT1G74020	AT1G76930	AT1G55265	AT1G55265	AT1G61255	AT1G49730	AT1G61255	AT1G54690	AT1G44000	AT1G54690	AT2G29940	AT2G29090	AT2G29090	AT5G11730	AT2G42490	AT2G42490	AT4G11840	AT4G38810	AT4G38810	AT5G21070	AT5G53070	AT5G21070
	AT2G41410	AT3G18050	AT3G18050	AT1G52720	AT1G35420	AT1G52720	AT1G29290	AT1G26150	AT1G26150	AT1G52565	AT1G33240	AT1G52565	AT1G29940	AT1G27420	AT1G27420	AT1G74030	AT1G54500	AT1G74030	AT1G76970	AT1G55330	AT1G55330	AT1G61340	AT1G49750	AT1G61340	AT1G55110	AT1G44446	AT1G55110	AT2G30050	AT2G29510	AT2G29510	AT5G11850	AT2G42880	AT2G42880	AT4G11860	AT4G38890	AT4G38890	AT5G21990	AT5G55570	AT5G21990
	AT2G41670	AT3G18080	AT3G18080	AT1G52760	AT1G35560	AT1G52760	AT1G29300	AT1G26180	AT1G26180	AT1G52760	AT1G33265	AT1G52760	AT1G29951	AT1G27460	AT1G27460	AT1G74250	AT1G54730	AT1G74250	AT1G76980	AT1G55370	AT1G55370	AT1G61360	AT1G49975	AT1G61360	AT1G55210	AT1G44575	AT1G55210	AT2G30070	AT2G29650	AT2G29650	AT5G11920	AT2G43120	AT2G43120	AT4G12690	AT4G40040	AT4G40040	AT5G22360	AT5G55660	AT5G22360
	AT2G41730	AT3G18850	AT3G18850	AT1G52855	AT1G35680	AT1G52855	AT1G29310	AT1G26190	AT1G26190	AT1G52827	AT1G33290	AT1G52827	AT1G29970	AT1G27480	AT1G27480	AT1G74340	AT1G54740	AT1G74340	AT1G77030	AT1G55475	AT1G55475	AT1G61370	AT1G49990	AT1G61370	AT1G55500	AT1G44780	AT1G55500	AT2G30110	AT2G29680	AT2G29680	AT5G12890	AT2G43340	AT2G43340	AT4G12910	AT5G01260	AT5G01260	AT5G22370	AT5G55840	AT5G22370
	AT2G43110	AT3G18930	AT3G18930	AT1G52880	AT1G36180	AT1G52880	AT1G29330	AT1G26210	AT1G26210	AT1G52830	AT1G33340	AT1G52830	AT1G30000	AT1G27510	AT1G27510	AT1G74430	AT1G54780	AT1G74430	AT1G77120	AT1G55480	AT1G55480	AT1G61380	AT1G50280	AT1G61380	AT1G55535	AT1G44900	AT1G55535	AT2G30500	AT2G29760	AT2G29760	AT5G14930	AT2G43750	AT2G43750	AT4G13510	AT5G01470	AT5G01470	AT5G22780	AT5G56210	AT5G22780
	AT2G43320	AT3G19180	AT3G19180	AT1G52890	AT1G36390	AT1G52890	AT1G29340	AT1G26220	AT1G26220	AT1G52890	AT1G33400	AT1G52890	AT1G30040	AT1G27660	AT1G27660	AT1G74450	AT1G54820	AT1G74450	AT1G77280	AT1G55490	AT1G55490	AT1G61560	AT1G50450	AT1G61560	AT1G55690	AT1G44920	AT1G55690	AT2G30880	AT2G29890	AT2G29890	AT5G15870	AT2G43910	AT2G43910	AT4G13820	AT5G01780	AT5G01780	AT5G23395	AT5G56450	AT5G23395
	AT2G43650	AT3G19553	AT3G19553	AT1G53320	AT1G38131	AT1G53320	AT1G29630	AT1G26230	AT1G26230	AT1G52905	AT1G33480	AT1G52905	AT1G30070	AT1G27680	AT1G27680	AT1G74750	AT1G55120	AT1G74750	AT1G77380	AT1G55550	AT1G55550	AT1G61580	AT1G50480	AT1G61580	AT1G55820	AT1G45130	AT1G55820	AT2G31060	AT2G29970	AT2G29970	AT5G16480	AT2G44210	AT2G44210	AT4G14580	AT5G01880	AT5G01880	AT5G23490	AT5G56890	AT5G23490
	AT2G43820	AT3G19850	AT3G19850	AT1G53440	AT1G41830	AT1G53440	AT1G29640	AT1G26260	AT1G26260	AT1G52980	AT1G33810	AT1G52980	AT1G30100	AT1G27940	AT1G27940	AT1G74930	AT1G55130	AT1G74930	AT1G77450	AT1G55670	AT1G55670	AT1G61610	AT1G50732	AT1G61610	AT1G55870	AT1G45191	AT1G55870	AT2G31090	AT2G30766	AT2G30766	AT5G16570	AT2G44920	AT2G44920	AT4G14800	AT5G02180	AT5G02180	AT5G23660	AT5G57040	AT5G23660
	AT2G44510	AT3G20080	AT3G20080	AT1G53470	AT1G42430	AT1G53470	AT1G29690	AT1G26500	AT1G26500	AT1G53470	AT1G33811	AT1G53470	AT1G30135	AT1G28100	AT1G28100	AT1G74950	AT1G55140	AT1G74950	AT1G77680	AT1G55910	AT1G55910	AT1G61620	AT1G50900	AT1G61620	AT1G55900	AT1G45207	AT1G55900	AT2G31200	AT2G30920	AT2G30920	AT5G17990	AT2G45170	AT2G45170	AT4G15093	AT5G02480	AT5G02480	AT5G24540	AT5G57800	AT5G24540
	AT2G44820	AT3G22120	AT3G22120	AT1G53620	AT1G42550	AT1G53620	AT1G29760	AT1G26560	AT1G26560	AT1G53625	AT1G34000	AT1G53625	AT1G30190	AT1G28110	AT1G28110	AT1G75080	AT1G55330	AT1G75080	AT1G77720	AT1G56010	AT1G56010	AT1G61640	AT1G51080	AT1G61640	AT1G55920	AT1G45230	AT1G55920	AT2G31260	AT2G30930	AT2G30930	AT5G18470	AT2G45810	AT2G45810	AT4G15280	AT5G02810	AT5G02810	AT5G24910	AT5G58000	AT5G24910
	AT2G44860	AT3G22142	AT3G22142	AT1G53625	AT1G42960	AT1G53625	AT1G29970	AT1G26650	AT1G26650	AT1G53633	AT1G34010	AT1G53633	AT1G30270	AT1G28140	AT1G28140	AT1G75170	AT1G55370	AT1G75170	AT1G77760	AT1G56020	AT1G56020	AT1G61667	AT1G51100	AT1G61667	AT1G56060	AT1G45474	AT1G56060	AT2G31740	AT2G31010	AT2G31010	AT5G18490	AT2G45820	AT2G45820	AT4G15350	AT5G04190	AT5G04190	AT5G25170	AT5G58370	AT5G25170
	AT2G45570	AT3G22790	AT3G22790	AT1G53700	AT1G42970	AT1G53700	AT1G30000	AT1G26761	AT1G26761	AT1G53645	AT1G34065	AT1G53645	AT1G30320	AT1G28150	AT1G28150	AT1G75200	AT1G55450	AT1G75200	AT1G77885	AT1G56050	AT1G56050	AT1G61730	AT1G51110	AT1G61730	AT1G56110	AT1G47580	AT1G56110	AT2G31990	AT2G31190	AT2G31190	AT5G18780	AT3G01810	AT3G01810	AT4G15740	AT5G05270	AT5G05270	AT5G25790	AT5G58870	AT5G25790
	AT2G45680	AT3G22968	AT3G22968	AT1G53760	AT1G43560	AT1G53760	AT1G30040	AT1G26810	AT1G26810	AT1G53760	AT1G34110	AT1G53760	AT1G30370	AT1G28230	AT1G28230	AT1G75220	AT1G55475	AT1G75220	AT1G77920	AT1G56120	AT1G56120	AT1G61740	AT1G51360	AT1G61740	AT1G56140	AT1G47740	AT1G56140	AT2G32200	AT2G31290	AT2G31290	AT5G19050	AT3G03780	AT3G03780	AT4G16444	AT5G05480	AT5G05480	AT5G26751	AT5G59010	AT5G26751
	AT2G45960	AT3G22970	AT3G22970	AT1G53903	AT1G43650	AT1G53903	AT1G30070	AT1G26920	AT1G26920	AT1G54010	AT1G34210	AT1G54010	AT1G30410	AT1G28260	AT1G28260	AT1G75230	AT1G55480	AT1G75230	AT1G78050	AT1G56150	AT1G56150	AT1G61800	AT1G51390	AT1G61800	AT1G56660	AT1G47960	AT1G56660	AT2G32430	AT2G31380	AT2G31380	AT5G19080	AT3G04160	AT3G04160	AT4G16600	AT5G05860	AT5G05860	AT5G27720	AT5G59080	AT5G27720
	AT2G46270	AT3G23080	AT3G23080	AT1G53920	AT1G43670	AT1G53920	AT1G30100	AT1G26945	AT1G26945	AT1G54100	AT1G34380	AT1G54100	AT1G30420	AT1G28290	AT1G28290	AT1G75270	AT1G55490	AT1G75270	AT1G78210	AT1G56190	AT1G56190	AT1G61870	AT1G51400	AT1G61870	AT1G57630	AT1G48030	AT1G57630	AT2G32460	AT2G31670	AT2G31670	AT5G19880	AT3G05370	AT3G05370	AT4G17270	AT5G05870	AT5G05870	AT5G34930	AT5G59410	AT5G34930
	AT2G46310	AT3G23480	AT3G23480	AT1G54000	AT1G44000	AT1G54000	AT1G30135	AT1G26960	AT1G26960	AT1G54170	AT1G34430	AT1G54170	AT1G30475	AT1G28310	AT1G28310	AT1G75370	AT1G55670	AT1G75370	AT1G78240	AT1G56210	AT1G56210	AT1G61890	AT1G51430	AT1G61890	AT1G57650	AT1G48050	AT1G57650	AT2G32800	AT2G31830	AT2G31830	AT5G19930	AT3G05730	AT3G05730	AT4G17486	AT5G05970	AT5G05970	AT5G35110	AT5G59650	AT5G35110
	AT2G46370	AT3G23690	AT3G23690	AT1G54010	AT1G44446	AT1G54010	AT1G30190	AT1G27030	AT1G27030	AT1G54270	AT1G34570	AT1G54270	AT1G30620	AT1G28330	AT1G28330	AT1G75400	AT1G55760	AT1G75400	AT1G78440	AT1G56220	AT1G56220	AT1G62045	AT1G51580	AT1G62045	AT1G57990	AT1G48100	AT1G57990	AT2G32830	AT2G32280	AT2G32280	AT5G19950	AT3G06080	AT3G06080	AT4G18140	AT5G06265	AT5G06265	AT5G35460	AT5G60360	AT5G35460
	AT2G46600	AT3G23805	AT3G23805	AT1G54050	AT1G44575	AT1G54050	AT1G30270	AT1G27120	AT1G27120	AT1G54575	AT1G34640	AT1G54575	AT1G30630	AT1G28400	AT1G28400	AT1G75440	AT1G55910	AT1G75440	AT1G78610	AT1G56500	AT1G56500	AT1G62150	AT1G51610	AT1G62150	AT1G58340	AT1G48175	AT1G58340	AT2G32850	AT2G32530	AT2G32530	AT5G20730	AT3G07470	AT3G07470	AT4G19040	AT5G06980	AT5G06980	AT5G37550	AT5G61330	AT5G37550
	AT2G46680	AT3G23880	AT3G23880	AT1G54100	AT1G44780	AT1G54100	AT1G30320	AT1G27150	AT1G27150	AT1G55080	AT1G35180	AT1G55080	AT1G30640	AT1G28440	AT1G28440	AT1G75450	AT1G56010	AT1G75450	AT1G78660	AT1G56520	AT1G56520	AT1G62300	AT1G51940	AT1G62300	AT1G58380	AT1G48330	AT1G58380	AT2G32980	AT2G32630	AT2G32630	AT5G21482	AT3G08510	AT3G08510	AT4G19045	AT5G07340	AT5G07340	AT5G37740	AT5G61670	AT5G37740
	AT2G46790	AT3G26320	AT3G26320	AT1G54115	AT1G44900	AT1G54115	AT1G30370	AT1G27190	AT1G27190	AT1G55110	AT1G35340	AT1G55110	AT1G30700	AT1G28530	AT1G28530	AT1G75540	AT1G56050	AT1G75540	AT1G78770	AT1G56690	AT1G56690	AT1G62305	AT1G52000	AT1G62305	AT1G58420	AT1G48350	AT1G58420	AT2G33390	AT2G32690	AT2G32690	AT5G22570	AT3G09190	AT3G09190	AT4G19560	AT5G07460	AT5G07460	AT5G38630	AT5G62470	AT5G38630
	AT2G46830	AT3G26720	AT3G26720	AT1G54130	AT1G44920	AT1G54130	AT1G30420	AT1G27340	AT1G27340	AT1G55210	AT1G35420	AT1G55210	AT1G30720	AT1G28570	AT1G28570	AT1G75670	AT1G56120	AT1G75670	AT1G78860	AT1G56720	AT1G56720	AT1G62320	AT1G52150	AT1G62320	AT1G58983	AT1G48420	AT1G58983	AT2G34355	AT2G32950	AT2G32950	AT5G23540	AT3G09820	AT3G09820	AT4G19925	AT5G08420	AT5G08420	AT5G38830	AT5G62810	AT5G38830
	AT2G47000	AT3G26740	AT3G26740	AT1G54170	AT1G45010	AT1G54170	AT1G30450	AT1G27410	AT1G27410	AT1G55500	AT1G35460	AT1G55500	AT1G30730	AT1G28580	AT1G28580	AT1G76070	AT1G56150	AT1G76070	AT1G79270	AT1G57770	AT1G57770	AT1G62440	AT1G52155	AT1G62440	AT1G59520	AT1G48480	AT1G59520	AT2G34580	AT2G33310	AT2G33310	AT5G24870	AT3G10120	AT3G10120	AT4G21540	AT5G08780	AT5G08780	AT5G40280	AT5G64570	AT5G40280
	AT2G47180	AT3G26890	AT3G26890	AT1G54210	AT1G45130	AT1G54210	AT1G30475	AT1G27460	AT1G27460	AT1G55610	AT1G35560	AT1G55610	AT1G30755	AT1G28610	AT1G28610	AT1G76130	AT1G56190	AT1G76130	AT1G79450	AT1G57980	AT1G57980	AT1G62480	AT1G52190	AT1G62480	AT1G59660	AT1G48520	AT1G59660	AT2G34610	AT2G33350	AT2G33350	AT5G25540	AT3G10720	AT3G10720	AT4G21800	AT5G10060	AT5G10060	AT5G40730	AT5G64850	AT5G40730
	AT2G47520	AT3G27210	AT3G27210	AT1G54320	AT1G45191	AT1G54320	AT1G30620	AT1G27480	AT1G27480	AT1G55690	AT1G35680	AT1G55690	AT1G30757	AT1G28660	AT1G28660	AT1G76160	AT1G56210	AT1G76160	AT1G79520	AT1G58225	AT1G58225	AT1G62570	AT1G52220	AT1G62570	AT1G59820	AT1G48600	AT1G59820	AT2G34630	AT2G33530	AT2G33530	AT5G25770	AT3G10970	AT3G10970	AT4G22305	AT5G10200	AT5G10200	AT5G41350	AT5G65450	AT5G41350
	AT2G47550	AT3G27300	AT3G27300	AT1G54570	AT1G45207	AT1G54570	AT1G30630	AT1G27660	AT1G27660	AT1G55820	AT1G36180	AT1G55820	AT1G30810	AT1G28670	AT1G28670	AT1G76180	AT1G56220	AT1G76180	AT1G79630	AT1G58280	AT1G58280	AT1G62600	AT1G52230	AT1G62600	AT1G59860	AT1G48620	AT1G59860	AT2G34650	AT2G33770	AT2G33770	AT5G25820	AT3G11630	AT3G11630	AT4G22770	AT5G12110	AT5G12110	AT5G41560	AT5G65685	AT5G41560
	AT2G47730	AT3G28070	AT3G28070	AT1G54575	AT1G45230	AT1G54575	AT1G30640	AT1G27940	AT1G27940	AT1G55915	AT1G36390	AT1G55915	AT1G30814	AT1G28690	AT1G28690	AT1G76380	AT1G56500	AT1G76380	AT1G79930	AT1G58807	AT1G58807	AT1G62710	AT1G52290	AT1G62710	AT1G59910	AT1G49010	AT1G59910	AT2G34660	AT2G33990	AT2G33990	AT5G26170	AT3G11660	AT3G11660	AT4G23320	AT5G13360	AT5G13360	AT5G42090	AT5G66490	AT5G42090
	AT2G47790	AT3G28080	AT3G28080	AT1G55080	AT1G45474	AT1G55080	AT1G30700	AT1G27950	AT1G27950	AT1G55920	AT1G38131	AT1G55920	AT1G30850	AT1G28710	AT1G28710	AT1G76390	AT1G56520	AT1G76390	AT1G80110	AT1G59620	AT1G59620	AT1G62740	AT1G52342	AT1G62740	AT1G60080	AT1G49130	AT1G60080	AT2G34910	AT2G34300	AT2G34300	AT5G26700	AT3G12110	AT3G12110	AT4G23440	AT5G13400	AT5G13400	AT5G42360	AT5G67030	AT5G42360
	AT2G47990	AT3G28290	AT3G28290	AT1G55210	AT1G47580	AT1G55210	AT1G30720	AT1G28100	AT1G28100	AT1G56060	AT1G41830	AT1G56060	AT1G30860	AT1G29070	AT1G29070	AT1G76520	AT1G56690	AT1G76520	AT1G80120	AT1G59720	AT1G59720	AT1G62840	AT1G52400	AT1G62840	AT1G60190	AT1G49180	AT1G60190	AT2G35190	AT2G34460	AT2G34460	AT5G26690	AT3G14900	AT3G14900	AT4G23450	AT5G13460	AT5G13460	AT5G42790		AT5G42790
	AT3G01160	AT3G28300	AT3G28300	AT1G55500	AT1G47740	AT1G55500	AT1G30730	AT1G28110	AT1G28110	AT1G56110	AT1G42430	AT1G56110	AT1G30890	AT1G29170	AT1G29170	AT1G76580	AT1G56720	AT1G76580	AT1G80130	AT1G59840	AT1G59840	AT1G63160	AT1G52670	AT1G63160	AT1G60270	AT1G49230	AT1G60270	AT2G35290	AT2G34490	AT2G34490	AT5G27430	AT3G15354	AT3G15354	AT4G23920	AT5G13520	AT5G13520	AT5G43010		AT5G43010
	AT3G01210	AT3G28370	AT3G28370	AT1G55610	AT1G47900	AT1G55610	AT1G30755	AT1G28150	AT1G28150	AT1G56140	AT1G42550	AT1G56140	AT1G30900	AT1G29240	AT1G29240	AT1G76590	AT1G57700	AT1G76590	AT1G80450	AT1G60160	AT1G60160	AT1G63250	AT1G53035	AT1G63250	AT1G60620	AT1G49380	AT1G60620	AT2G35630	AT2G34560	AT2G34560	AT5G27830	AT3G15400	AT3G15400	AT4G24290	AT5G13710	AT5G13710	AT5G43060		AT5G43060
	AT3G01650	AT3G28510	AT3G28510	AT1G55690	AT1G47960	AT1G55690	AT1G30757	AT1G28230	AT1G28230	AT1G56510	AT1G42960	AT1G56510	AT1G30960	AT1G29390	AT1G29390	AT1G76600	AT1G57770	AT1G76600	AT1G80460	AT1G60230	AT1G60230	AT1G63350	AT1G53040	AT1G63350	AT1G60640	AT1G49470	AT1G60640	AT2G35658	AT2G34780	AT2G34780	AT5G36290	AT3G15520	AT3G15520	AT4G24330	AT5G15280	AT5G15280	AT5G44565		AT5G44565
	AT3G01800	AT3G28860	AT3G28860	AT1G55820	AT1G47970	AT1G55820	AT1G30810	AT1G28260	AT1G28260	AT1G56550	AT1G42970	AT1G56550	AT1G31010	AT1G29395	AT1G29395	AT1G76620	AT1G57980	AT1G76620	AT1G80530	AT1G60600	AT1G60600	AT1G63440	AT1G53100	AT1G63440	AT1G60730	AT1G49480	AT1G60730	AT2G35720	AT2G35040	AT2G35040	AT5G37055	AT3G15850	AT3G15850	AT4G25090	AT5G15860	AT5G15860	AT5G45480		AT5G45480
	AT3G01820	AT3G28910	AT3G28910	AT1G56060	AT1G48030	AT1G56060	AT1G30814	AT1G28290	AT1G28290	AT1G56660	AT1G43560	AT1G56660	AT1G31130	AT1G29410	AT1G29410	AT1G76640	AT1G57990	AT1G76640	AT1G80670	AT1G60690	AT1G60690	AT1G63530	AT1G53110	AT1G63530	AT1G60850	AT1G49490	AT1G60850	AT2G35730	AT2G35060	AT2G35060	AT5G37070	AT3G16660	AT3G16660	AT4G25180	AT5G15960	AT5G15960	AT5G45620		AT5G45620
	AT3G01830	AT3G28950	AT3G28950	AT1G56140	AT1G48100	AT1G56140	AT1G30825	AT1G28310	AT1G28310	AT1G57560	AT1G43580	AT1G57560	AT1G31280	AT1G29430	AT1G29430	AT1G76650	AT1G58210	AT1G76650	AT1G80710	AT1G60800	AT1G60800	AT1G63580	AT1G53120	AT1G63580	AT1G61140	AT1G49500	AT1G61140	AT2G36220	AT2G35120	AT2G35120	AT5G37780	AT3G17390	AT3G17390	AT4G25680	AT5G15970	AT5G15970	AT5G45900		AT5G45900
	AT3G01840	AT3G29320	AT3G29320	AT1G56510	AT1G48175	AT1G56510	AT1G30850	AT1G28330	AT1G28330	AT1G57630	AT1G43620	AT1G57630	AT1G31290	AT1G29440	AT1G29440	AT1G76680	AT1G58225	AT1G76680	AT1G80820	AT1G60860	AT1G60860	AT1G63660	AT1G53160	AT1G63660	AT1G61250	AT1G49510	AT1G61250	AT2G36270	AT2G35320	AT2G35320	AT5G38280	AT3G18710	AT3G18710	AT4G25840	AT5G16120	AT5G16120	AT5G46180		AT5G46180
	AT3G02520	AT3G30841	AT3G30841	AT1G56550	AT1G48240	AT1G56550	AT1G30860	AT1G28400	AT1G28400	AT1G57650	AT1G43670	AT1G57650	AT1G31540	AT1G29450	AT1G29450	AT1G76710	AT1G58440	AT1G76710	AT1G80840	AT1G60950	AT1G60950	AT1G63720	AT1G53170	AT1G63720	AT1G61255	AT1G49560	AT1G61255	AT2G36300	AT2G35760	AT2G35760	AT5G38650	AT3G18970	AT3G18970	AT4G25900	AT5G16560	AT5G16560	AT5G46960		AT5G46960
	AT3G02840	AT3G43670	AT3G43670	AT1G56660	AT1G48330	AT1G56660	AT1G30890	AT1G28440	AT1G28440	AT1G57820	AT1G44000	AT1G57820	AT1G31660	AT1G29460	AT1G29460	AT1G76790	AT1G58602	AT1G76790	AT2G01100	AT1G60990	AT1G60990	AT1G63750	AT1G53230	AT1G63750	AT1G61340	AT1G49580	AT1G61340	AT2G36470	AT2G35795	AT2G35795	AT5G38895	AT3G18980	AT3G18980	AT4G26070	AT5G16610	AT5G16610	AT5G47050		AT5G47050
	AT3G03060	AT3G43790	AT3G43790	AT1G57560	AT1G48350	AT1G57560	AT1G30900	AT1G28530	AT1G28530	AT1G57990	AT1G44446	AT1G57990	AT1G31730	AT1G29500	AT1G29500	AT1G76860	AT1G58807	AT1G76860	AT2G02010	AT1G61170	AT1G61170	AT1G63780	AT1G53250	AT1G63780	AT1G61360	AT1G49630	AT1G61360	AT2G36680	AT2G35860	AT2G35860	AT5G41170	AT3G20010	AT3G20010	AT4G26140	AT5G16730	AT5G16730	AT5G47140		AT5G47140
	AT3G03640	AT3G43800	AT3G43800	AT1G57610	AT1G48420	AT1G57610	AT1G31010	AT1G28570	AT1G28570	AT1G58340	AT1G44575	AT1G58340	AT1G31870	AT1G29510	AT1G29510	AT1G76930	AT1G58848	AT1G76930	AT2G02060	AT1G61190	AT1G61190	AT1G63810	AT1G53450	AT1G63810	AT1G61370	AT1G49650	AT1G61370	AT2G36750	AT2G36240	AT2G36240	AT5G41280	AT3G20080	AT3G20080	AT4G26180	AT5G16990	AT5G16990	AT5G49570		AT5G49570
	AT3G03910	AT3G45310	AT3G45310	AT1G57620	AT1G48480	AT1G57620	AT1G31130	AT1G28610	AT1G28610	AT1G58380	AT1G44780	AT1G58380	AT1G31880	AT1G29530	AT1G29530	AT1G76970	AT1G59124	AT1G76970	AT2G02100	AT1G61300	AT1G61300	AT1G63840	AT1G53710	AT1G63840	AT1G61380	AT1G49670	AT1G61380	AT2G36790	AT2G36340	AT2G36340	AT5G41940	AT3G20200	AT3G20200	AT4G26270	AT5G17050	AT5G17050	AT5G50380		AT5G50380
	AT3G03920	AT3G45430	AT3G45430	AT1G57630	AT1G48520	AT1G57630	AT1G31280	AT1G28660	AT1G28660	AT1G58420	AT1G44900	AT1G58420	AT1G32120	AT1G29660	AT1G29660	AT1G76980	AT1G59620	AT1G76980	AT2G02850	AT1G61350	AT1G61350	AT1G64140	AT1G53730	AT1G64140	AT1G61560	AT1G49730	AT1G61560	AT2G36850	AT2G36370	AT2G36370	AT5G43650	AT3G20640	AT3G20640	AT4G26550	AT5G17700	AT5G17700	AT5G50780		AT5G50780
	AT3G04000	AT3G45850	AT3G45850	AT1G57650	AT1G48540	AT1G57650	AT1G31290	AT1G28670	AT1G28670	AT1G59590	AT1G44920	AT1G59590	AT1G32170	AT1G29670	AT1G29670	AT1G76990	AT1G59720	AT1G76990	AT2G02860	AT1G61430	AT1G61430	AT1G64170	AT1G53800	AT1G64170	AT1G61580	AT1G49750	AT1G61580	AT2G37150	AT2G36730	AT2G36730	AT5G44350	AT3G20670	AT3G20670	AT4G26610	AT5G17710	AT5G17710	AT5G51290		AT5G51290
	AT3G04010	AT3G45980	AT3G45980	AT1G57990	AT1G48600	AT1G57990	AT1G31470	AT1G29070	AT1G29070	AT1G59710	AT1G45010	AT1G59710	AT1G32230	AT1G29700	AT1G29700	AT1G77120	AT1G59840	AT1G77120	AT2G02870	AT1G61490	AT1G61490	AT1G64330	AT1G54160	AT1G64330	AT1G61610	AT1G49880	AT1G61610	AT2G37550	AT2G36830	AT2G36830	AT5G44460	AT3G22420	AT3G22420	AT4G27540	AT5G18440	AT5G18440	AT5G52990		AT5G52990
	AT3G04120	AT3G46440	AT3G46440	AT1G58235	AT1G49010	AT1G58235	AT1G31540	AT1G29170	AT1G29170	AT1G59820	AT1G45130	AT1G59820	AT1G32330	AT1G29720	AT1G29720	AT1G77280	AT1G59870	AT1G77280	AT2G02990	AT1G61500	AT1G61500	AT1G64490	AT1G54310	AT1G64490	AT1G61620	AT1G49975	AT1G61620	AT2G37750	AT2G36970	AT2G36970	AT5G44568	AT3G22520	AT3G22520	AT4G28540	AT5G18650	AT5G18650	AT5G53060		AT5G53060
	AT3G04220	AT3G46640	AT3G46640	AT1G58270	AT1G49130	AT1G58270	AT1G31550	AT1G29390	AT1G29390	AT1G59860	AT1G45191	AT1G59860	AT1G32340	AT1G29790	AT1G29790	AT1G77370	AT1G59980	AT1G77370	AT2G03240	AT1G61520	AT1G61520	AT1G64600	AT1G54350	AT1G64600	AT1G61640	AT1G49990	AT1G61640	AT2G37975	AT2G37080	AT2G37080	AT5G44578	AT3G23110	AT3G23110	AT4G28570	AT5G18770	AT5G18770	AT5G53330		AT5G53330
	AT3G04630	AT3G46970	AT3G46970	AT1G58340	AT1G49140	AT1G58340	AT1G31885	AT1G29395	AT1G29395	AT1G59910	AT1G45201	AT1G59910	AT1G32350	AT1G29820	AT1G29820	AT1G77380	AT1G60160	AT1G77380	AT2G03760	AT1G61795	AT1G61795	AT1G65000	AT1G54440	AT1G65000	AT1G61667	AT1G50270	AT1G61667	AT2G38130	AT2G37170	AT2G37170	AT5G44790	AT3G23310	AT3G23310	AT4G28600	AT5G18930	AT5G18930	AT5G53540		AT5G53540
	AT3G04710	AT3G47160	AT3G47160	AT1G59520	AT1G49180	AT1G59520	AT1G32120	AT1G29410	AT1G29410	AT1G60080	AT1G45207	AT1G60080	AT1G32460	AT1G29840	AT1G29840	AT1G77420	AT1G60230	AT1G77420	AT2G03820	AT1G62030	AT1G62030	AT1G65030	AT1G54500	AT1G65030	AT1G61730	AT1G50280	AT1G61730	AT2G38410	AT2G37240	AT2G37240	AT5G44820	AT3G23750	AT3G23750	AT4G29380	AT5G20110	AT5G20110	AT5G53570		AT5G53570
	AT3G04730	AT3G47340	AT3G47340	AT1G59580	AT1G49230	AT1G59580	AT1G32170	AT1G29430	AT1G29430	AT1G60190	AT1G45230	AT1G60190	AT1G32530	AT1G29910	AT1G29910	AT1G77450	AT1G60600	AT1G77450	AT2G04040	AT1G62200	AT1G62200	AT1G65220	AT1G54730	AT1G65220	AT1G61800	AT1G50320	AT1G61800	AT2G38580	AT2G37580	AT2G37580	AT5G44910	AT3G23940	AT3G23940	AT4G29670	AT5G20220	AT5G20220	AT5G54390		AT5G54390
	AT3G04770	AT3G47800	AT3G47800	AT1G59590	AT1G49380	AT1G59590	AT1G32230	AT1G29440	AT1G29440	AT1G60420	AT1G45474	AT1G60420	AT1G32630	AT1G29920	AT1G29920	AT1G77680	AT1G60690	AT1G77680	AT2G04100	AT1G62250	AT1G62250	AT1G65240	AT1G54780	AT1G65240	AT1G61870	AT1G50450	AT1G61870	AT2G38610	AT2G37640	AT2G37640	AT5G45080	AT3G24070	AT3G24070	AT4G29735	AT5G20270	AT5G20270	AT5G54830		AT5G54830
	AT3G05060	AT3G47860	AT3G47860	AT1G59640	AT1G49480	AT1G59640	AT1G32330	AT1G29450	AT1G29450	AT1G60620	AT1G47580	AT1G60620	AT1G32640	AT1G29930	AT1G29930	AT1G77760	AT1G60800	AT1G77760	AT2G04515	AT1G62290	AT1G62290	AT1G65370	AT1G54820	AT1G65370	AT1G61890	AT1G50480	AT1G61890	AT2G38790	AT2G38050	AT2G38050	AT5G46250	AT3G25020	AT3G25020	AT4G29790	AT5G20380	AT5G20380	AT5G55130		AT5G55130
	AT3G05360	AT3G48360	AT3G48360	AT1G59710	AT1G49490	AT1G59710	AT1G32340	AT1G29460	AT1G29460	AT1G60640	AT1G47740	AT1G60640	AT1G32690	AT1G29950	AT1G29950	AT1G77885	AT1G60860	AT1G77885	AT2G05940	AT1G62560	AT1G62560	AT1G65390	AT1G55020	AT1G65390	AT1G62045	AT1G50575	AT1G62045	AT2G38830	AT2G38170	AT2G38170	AT5G46470	AT3G25717	AT3G25717	AT4G29810	AT5G20450	AT5G20450	AT5G55290		AT5G55290
	AT3G05500	AT3G48440	AT3G48440	AT1G59740	AT1G49500	AT1G59740	AT1G32350	AT1G29500	AT1G29500	AT1G60730	AT1G47900	AT1G60730	AT1G32870	AT1G29980	AT1G29980	AT1G77920	AT1G60950	AT1G77920	AT2G06040	AT1G62630	AT1G62630	AT1G65481	AT1G55130	AT1G65481	AT1G62150	AT1G50732	AT1G62150	AT2G38960	AT2G38320	AT2G38320	AT5G47130	AT3G26030	AT3G26030	AT4G30090	AT5G20540	AT5G20540	AT5G55860		AT5G55860
	AT3G05510	AT3G48670	AT3G48670	AT1G59820	AT1G49510	AT1G59820	AT1G32380	AT1G29510	AT1G29510	AT1G60850	AT1G47960	AT1G60850	AT1G32920	AT1G30010	AT1G30010	AT1G78050	AT1G60990	AT1G78050	AT2G06050	AT1G62750	AT1G62750	AT1G65486	AT1G55140	AT1G65486	AT1G62300	AT1G50890	AT1G62300	AT2G39110	AT2G38420	AT2G38420	AT5G47920	AT3G26310	AT3G26310	AT4G31000	AT5G20720	AT5G20720	AT5G56230		AT5G56230
	AT3G06490	AT3G48720	AT3G48720	AT1G59910	AT1G49560	AT1G59910	AT1G32460	AT1G29530	AT1G29530	AT1G61120	AT1G47970	AT1G61120	AT1G32928	AT1G30130	AT1G30130	AT1G78070	AT1G61170	AT1G78070	AT2G06255	AT1G62780	AT1G62780	AT1G65500	AT1G55260	AT1G65500	AT1G62305	AT1G50900	AT1G62305	AT2G39220	AT2G38540	AT2G38540	AT5G48560	AT3G26540	AT3G26540	AT4G31170	AT5G22720	AT5G22720	AT5G56870		AT5G56870
	AT3G06500	AT3G49260	AT3G49260	AT1G60190	AT1G49580	AT1G60190	AT1G32530	AT1G29550	AT1G29550	AT1G61140	AT1G48030	AT1G61140	AT1G32940	AT1G30250	AT1G30250	AT1G78210	AT1G61190	AT1G78210	AT2G07180	AT1G62950	AT1G62950	AT1G65520	AT1G55265	AT1G65520	AT1G62320	AT1G51080	AT1G62320	AT2G39270	AT2G38550	AT2G38550	AT5G48970	AT3G28960	AT3G28960	AT4G31490	AT5G23050	AT5G23050	AT5G57140		AT5G57140
	AT3G06530	AT3G49730	AT3G49730	AT1G60270	AT1G49630	AT1G60270	AT1G32640	AT1G29660	AT1G29660	AT1G61250	AT1G48100	AT1G61250	AT1G32950	AT1G30260	AT1G30260	AT1G78230	AT1G61300	AT1G78230	AT2G15240	AT1G63090	AT1G63090	AT1G65610	AT1G55360	AT1G65610	AT1G62480	AT1G51100	AT1G62480	AT2G39480	AT2G38630	AT2G38630	AT5G49680	AT3G29030	AT3G29030	AT4G31920	AT5G23230	AT5G23230	AT5G57460		AT5G57460
	AT3G06760	AT3G49930	AT3G49930	AT1G60420	AT1G49650	AT1G60420	AT1G32690	AT1G29670	AT1G29670	AT1G61255	AT1G48175	AT1G61255	AT1G32960	AT1G30280	AT1G30280	AT1G78290	AT1G61350	AT1G78290	AT2G15310	AT1G63260	AT1G63260	AT1G65690	AT1G55370	AT1G65690	AT1G62570	AT1G51110	AT1G62570	AT2G39550	AT2G38660	AT2G38660	AT5G50520	AT3G43720	AT3G43720	AT4G31960	AT5G23420	AT5G23420	AT5G57740		AT5G57740
	AT3G07050	AT3G50110	AT3G50110	AT1G60620	AT1G49660	AT1G60620	AT1G32790	AT1G29700	AT1G29700	AT1G61260	AT1G48330	AT1G61260	AT1G33030	AT1G30380	AT1G30380	AT1G78610	AT1G61430	AT1G78610	AT2G15480	AT1G63360	AT1G63360	AT1G65730	AT1G55475	AT1G65730	AT1G62600	AT1G51360	AT1G62600	AT2G39570	AT2G38695	AT2G38695	AT5G51340	AT3G45230	AT3G45230	AT4G32130	AT5G23820	AT5G23820	AT5G58510		AT5G58510
	AT3G07720	AT3G50120	AT3G50120	AT1G60730	AT1G49670	AT1G60730	AT1G32870	AT1G29720	AT1G29720	AT1G61340	AT1G48350	AT1G61340	AT1G33110	AT1G30520	AT1G30520	AT1G78660	AT1G61460	AT1G78660	AT2G15490	AT1G63610	AT1G63610	AT1G65845	AT1G55480	AT1G65845	AT1G62710	AT1G51390	AT1G62710	AT2G40000	AT2G38750	AT2G38750	AT5G51400	AT3G45970	AT3G45970	AT4G32160	AT5G24150	AT5G24150	AT5G58840		AT5G58840
	AT3G07740	AT3G50210	AT3G50210	AT1G60890	AT1G49720	AT1G60890	AT1G32920	AT1G29790	AT1G29790	AT1G61360	AT1G48420	AT1G61360	AT1G33360	AT1G30530	AT1G30530	AT1G78770	AT1G61500	AT1G78770	AT2G15760	AT1G63800	AT1G63800	AT1G65970	AT1G55490	AT1G65970	AT1G62740	AT1G51400	AT1G62740	AT2G40090	AT2G39010	AT2G39010	AT5G52580	AT3G46030	AT3G46030	AT4G32680	AT5G24750	AT5G24750	AT5G59560		AT5G59560
	AT3G07750	AT3G50240	AT3G50240	AT1G61065	AT1G49730	AT1G61065	AT1G32928	AT1G29840	AT1G29840	AT1G61370	AT1G48480	AT1G61370	AT1G33390	AT1G30570	AT1G30570	AT1G78895	AT1G61520	AT1G78895	AT2G16595	AT1G63880	AT1G63880	AT1G66070	AT1G55550	AT1G66070	AT1G62840	AT1G51500	AT1G62840	AT2G40520	AT2G39250	AT2G39250	AT5G52720	AT3G47500	AT3G47500	AT4G33140	AT5G24830	AT5G24830	AT5G59700		AT5G59700
	AT3G07770	AT3G50500	AT3G50500	AT1G61120	AT1G49750	AT1G61120	AT1G32940	AT1G29910	AT1G29910	AT1G61380	AT1G48520	AT1G61380	AT1G33420	AT1G30610	AT1G30610	AT1G78930	AT1G61795	AT1G78930	AT2G16720	AT1G64150	AT1G64150	AT1G66090	AT1G55670	AT1G66090	AT1G63160	AT1G51550	AT1G63160	AT2G40650	AT2G39450	AT2G39450	AT5G52800	AT3G49500	AT3G49500	AT4G33180	AT5G24930	AT5G24930	AT5G60410		AT5G60410
	AT3G07860	AT3G50700	AT3G50700	AT1G61140	AT1G49975	AT1G61140	AT1G32950	AT1G29920	AT1G29920	AT1G61560	AT1G48600	AT1G61560	AT1G33560	AT1G30840	AT1G30840	AT1G79260	AT1G62030	AT1G79260	AT2G16900	AT1G64355	AT1G64355	AT1G66160	AT1G55675	AT1G66160	AT1G63250	AT1G51580	AT1G63250	AT2G40765	AT2G39800	AT2G39800	AT5G54650	AT3G49790	AT3G49790	AT4G33890	AT5G25080	AT5G25080	AT5G60820		AT5G60820
	AT3G08590	AT3G50770	AT3G50770	AT1G61150	AT1G49990	AT1G61150	AT1G32960	AT1G29930	AT1G29930	AT1G61580	AT1G48620	AT1G61580	AT1G33600	AT1G30910	AT1G30910	AT1G79270	AT1G62200	AT1G79270	AT2G17250	AT1G64360	AT1G64360	AT1G66460	AT1G55760	AT1G66460	AT1G63350	AT1G51610	AT1G63350	AT2G41440	AT2G39980	AT2G39980	AT5G54730	AT3G51870	AT3G51870	AT4G34040	AT5G25120	AT5G25120	AT5G60950		AT5G60950
	AT3G08730	AT3G51150	AT3G51150	AT1G61215	AT1G50250	AT1G61215	AT1G33030	AT1G29950	AT1G29950	AT1G61610	AT1G48840	AT1G61610	AT1G33720	AT1G31150	AT1G31150	AT1G79450	AT1G62250	AT1G79450	AT2G17280	AT1G64500	AT1G64500	AT1G66500	AT1G56010	AT1G66500	AT1G63440	AT1G51640	AT1G63440	AT2G41450	AT2G40190	AT2G40190	AT5G54810	AT3G52230	AT3G52230	AT4G34310	AT5G25610	AT5G25610	AT5G61360		AT5G61360
	AT3G08943	AT3G51330	AT3G51330	AT1G61250	AT1G50270	AT1G61250	AT1G33050	AT1G30130	AT1G30130	AT1G61640	AT1G49010	AT1G61640	AT1G33730	AT1G31160	AT1G31160	AT1G79520	AT1G62290	AT1G79520	AT2G17380	AT1G64510	AT1G64510	AT1G66570	AT1G56050	AT1G66570	AT1G63530	AT1G51805	AT1G63530	AT2G41500	AT2G40230	AT2G40230	AT5G54860	AT3G53280	AT3G53280	AT4G34440	AT5G25810	AT5G25810	AT5G61440		AT5G61440
	AT3G08947	AT3G51400	AT3G51400	AT1G61260	AT1G50280	AT1G61260	AT1G33110	AT1G30250	AT1G30250	AT1G61667	AT1G49130	AT1G61667	AT1G33800	AT1G31190	AT1G31190	AT1G79580	AT1G62560	AT1G79580	AT2G17500	AT1G64640	AT1G64640	AT1G66580	AT1G56120	AT1G66580	AT1G63580	AT1G51940	AT1G63580	AT2G41630	AT2G40460	AT2G40460	AT5G55000	AT3G54080	AT3G54080	AT4G36550	AT5G27240	AT5G27240	AT5G61450		AT5G61450
	AT3G09350	AT3G51440	AT3G51440	AT1G61340	AT1G50290	AT1G61340	AT1G33250	AT1G30280	AT1G30280	AT1G61800	AT1G49140	AT1G61800	AT1G33940	AT1G31230	AT1G31230	AT1G79630	AT1G62590	AT1G79630	AT2G17520	AT1G64680	AT1G64680	AT1G66700	AT1G56190	AT1G66700	AT1G63660	AT1G52000	AT1G63660	AT2G41750	AT2G40475	AT2G40475	AT5G55400	AT3G54460	AT3G54460	AT4G36700	AT5G28370	AT5G28370	AT5G61550		AT5G61550
	AT3G09405	AT3G51830	AT3G51830	AT1G61360	AT1G50450	AT1G61360	AT1G33360	AT1G30380	AT1G30380	AT1G61890	AT1G49180	AT1G61890	AT1G33950	AT1G31330	AT1G31330	AT1G79710	AT1G62630	AT1G79710	AT2G17720	AT1G64710	AT1G64710	AT1G66760	AT1G56200	AT1G66760	AT1G63720	AT1G52150	AT1G63720	AT2G41800	AT2G40900	AT2G40900	AT5G55450	AT3G55480	AT3G55480	AT4G36750	AT5G28770	AT5G28770	AT5G61840		AT5G61840
	AT3G09440	AT3G52180	AT3G52180	AT1G61370	AT1G50480	AT1G61370	AT1G33390	AT1G30440	AT1G30440	AT1G62045	AT1G49230	AT1G62045	AT1G33960	AT1G31410	AT1G31410	AT1G79930	AT1G62680	AT1G79930	AT2G17740	AT1G64720	AT1G64720	AT1G66780	AT1G56220	AT1G66780	AT1G63750	AT1G52155	AT1G63750	AT2G41830	AT2G41170	AT2G41170	AT5G55460	AT3G56060	AT3G56060	AT4G36760	AT5G28840	AT5G28840	AT5G61980		AT5G61980
	AT3G09600	AT3G52750	AT3G52750	AT1G61380	AT1G50732	AT1G61380	AT1G33420	AT1G30520	AT1G30520	AT1G62150	AT1G49380	AT1G62150	AT1G33980	AT1G31420	AT1G31420	AT1G79950	AT1G62750	AT1G79950	AT2G18090	AT1G64770	AT1G64770	AT1G66920	AT1G56230	AT1G66920	AT1G63780	AT1G52190	AT1G63780	AT2G42010	AT2G41190	AT2G41190	AT5G55560	AT3G58140	AT3G58140	AT4G37020	AT5G35450	AT5G35450	AT5G62770		AT5G62770
	AT3G09720	AT3G52840	AT3G52840	AT1G61420	AT1G50890	AT1G61420	AT1G33560	AT1G30530	AT1G30530	AT1G62180	AT1G49470	AT1G62180	AT1G34180	AT1G31650	AT1G31650	AT1G80110	AT1G62780	AT1G80110	AT2G18110	AT1G64970	AT1G64970	AT1G67060	AT1G56300	AT1G67060	AT1G63810	AT1G52220	AT1G63810	AT2G42060	AT2G41290	AT2G41290	AT5G56170	AT3G59320	AT3G59320	AT4G37780	AT5G39350	AT5G39350	AT5G62820		AT5G62820
	AT3G10110	AT3G53460	AT3G53460	AT1G61560	AT1G50900	AT1G61560	AT1G33720	AT1G30570	AT1G30570	AT1G62300	AT1G49480	AT1G62300	AT1G34190	AT1G31690	AT1G31690	AT1G80120	AT1G62950	AT1G80120	AT2G18465	AT1G65010	AT1G65010	AT1G67360	AT1G56310	AT1G67360	AT1G63840	AT1G52230	AT1G63840	AT2G42280	AT2G41310	AT2G41310	AT5G57035	AT3G60210	AT3G60210	AT4G38630	AT5G40380	AT5G40380	AT5G63030		AT5G63030
	AT3G10450	AT3G53800	AT3G53800	AT1G61610	AT1G51060	AT1G61610	AT1G33730	AT1G30610	AT1G30610	AT1G62305	AT1G49490	AT1G62305	AT1G34260	AT1G31790	AT1G31790	AT1G80130	AT1G63080	AT1G80130	AT2G18690	AT1G65070	AT1G65070	AT1G67810	AT1G56500	AT1G67810	AT1G64060	AT1G52240	AT1G64060	AT2G42480	AT2G41540	AT2G41540	AT5G57123	AT3G61080	AT3G61080	AT4G38790	AT5G41480	AT5G41480	AT5G63225		AT5G63225
	AT3G10490	AT3G54790	AT3G54790	AT1G61620	AT1G51080	AT1G61620	AT1G33800	AT1G30840	AT1G30840	AT1G62320	AT1G49500	AT1G62320	AT1G34300	AT1G31800	AT1G31800	AT1G80160	AT1G63090	AT1G80160	AT2G18730	AT1G65190	AT1G65190	AT1G67850	AT1G56700	AT1G67850	AT1G64140	AT1G52290	AT1G64140	AT2G43000	AT2G41710	AT2G41710	AT5G57160	AT3G62030	AT3G62030	AT4G39020	AT5G41980	AT5G41980	AT5G63260		AT5G63260
	AT3G10530	AT3G54920	AT3G54920	AT1G61640	AT1G51100	AT1G61640	AT1G33950	AT1G31150	AT1G31150	AT1G62422	AT1G49510	AT1G62422	AT1G34370	AT1G31820	AT1G31820	AT1G80300	AT1G63120	AT1G80300	AT2G18900	AT1G65230	AT1G65230	AT1G67856	AT1G56720	AT1G67856	AT1G64142	AT1G52342	AT1G64142	AT2G43580	AT2G41760	AT2G41760	AT5G57510	AT3G62690	AT3G62690	AT4G39370	AT5G42760	AT5G42760	AT5G63610		AT5G63610
	AT3G10610	AT3G54960	AT3G54960	AT1G61667	AT1G51110	AT1G61667	AT1G33960	AT1G31160	AT1G31160	AT1G62480	AT1G49560	AT1G62480	AT1G34420	AT1G31850	AT1G31850	AT1G80450	AT1G63130	AT1G80450	AT2G19190	AT1G65410	AT1G65410	AT1G67920	AT1G57590	AT1G67920	AT1G64170	AT1G52400	AT1G64170	AT2G43770	AT2G41870	AT2G41870	AT5G57970	AT4G01450	AT4G01450	AT4G39610	AT5G43070	AT5G43070	AT5G63905		AT5G63905
	AT3G11480	AT3G55450	AT3G55450	AT1G61770	AT1G51400	AT1G61770	AT1G33980	AT1G31190	AT1G31190	AT1G62570	AT1G49580	AT1G62570	AT1G34750	AT1G31920	AT1G31920	AT1G80490	AT1G63180	AT1G80490	AT2G19385	AT1G65490	AT1G65490	AT1G67960	AT1G57600	AT1G67960	AT1G64200	AT1G52510	AT1G64200	AT2G43820	AT2G42040	AT2G42040	AT5G58375	AT4G01740	AT4G01740	AT4G39650	AT5G43820	AT5G43820	AT5G63980		AT5G63980
	AT3G12050	AT3G55520	AT3G55520	AT1G61800	AT1G51430	AT1G61800	AT1G34180	AT1G31230	AT1G31230	AT1G62600	AT1G49630	AT1G62600	AT1G35140	AT1G32060	AT1G32060	AT1G80530	AT1G63260	AT1G80530	AT2G19450	AT1G65590	AT1G65590	AT1G68340	AT1G57770	AT1G68340	AT1G64330	AT1G52670	AT1G64330	AT2G44010	AT2G42200	AT2G42200	AT5G58570	AT4G02050	AT4G02050	AT4G39740	AT5G44200	AT5G44200	AT5G64190		AT5G64190
	AT3G12270	AT3G55630	AT3G55630	AT1G61890	AT1G51440	AT1G61890	AT1G34190	AT1G31330	AT1G31330	AT1G62740	AT1G49650	AT1G62740	AT1G35210	AT1G32070	AT1G32070	AT1G80670	AT1G63360	AT1G80670	AT2G19490	AT1G65790	AT1G65790	AT1G68410	AT1G57870	AT1G68410	AT1G64490	AT1G53000	AT1G64490	AT2G44430	AT2G42290	AT2G42290	AT5G58940	AT4G02420	AT4G02420	AT4G39820	AT5G45300	AT5G45300	AT5G64370		AT5G64370
	AT3G12320	AT3G55920	AT3G55920	AT1G62300	AT1G51500	AT1G62300	AT1G34260	AT1G31410	AT1G31410	AT1G62840	AT1G49670	AT1G62840	AT1G35230	AT1G32080	AT1G32080	AT1G80820	AT1G63470	AT1G80820	AT2G20010	AT1G65800	AT1G65800	AT1G68440	AT1G57980	AT1G68440	AT1G64600	AT1G53035	AT1G64600	AT2G44520	AT2G42370	AT2G42370	AT5G59140	AT4G02540	AT4G02540	AT5G01030	AT5G45950	AT5G45950	AT5G65890		AT5G65890
	AT3G12340	AT3G56060	AT3G56060	AT1G62305	AT1G51550	AT1G62305	AT1G34300	AT1G31420	AT1G31420	AT1G63160	AT1G49720	AT1G63160	AT1G35350	AT1G32090	AT1G32090	AT1G80840	AT1G63610	AT1G80840	AT2G20880	AT1G65860	AT1G65860	AT1G68470	AT1G58080	AT1G68470	AT1G64780	AT1G53040	AT1G64780	AT2G44890	AT2G42570	AT2G42570	AT5G59380	AT4G03280	AT4G03280	AT5G01160	AT5G46550	AT5G46550	AT5G66360		AT5G66360
	AT3G12510	AT3G56080	AT3G56080	AT1G62320	AT1G51570	AT1G62320	AT1G34370	AT1G31650	AT1G31650	AT1G63250	AT1G49730	AT1G63250	AT1G35510	AT1G32200	AT1G32200	AT2G01080	AT1G63740	AT2G01080	AT2G20900	AT1G65870	AT1G65870	AT1G68620	AT1G58210	AT1G68620	AT1G65030	AT1G53110	AT1G65030	AT2G44970	AT2G42590	AT2G42590	AT5G59420	AT4G05090	AT4G05090	AT5G01450	AT5G47550	AT5G47550	AT5G66930		AT5G66930
	AT3G12580	AT3G56410	AT3G56410	AT1G62422	AT1G51580	AT1G62422	AT1G34420	AT1G31690	AT1G31690	AT1G63350	AT1G49750	AT1G63350	AT1G35580	AT1G32220	AT1G32220	AT2G01100	AT1G63880	AT2G01100	AT2G20940	AT1G65900	AT1G65900	AT1G68690	AT1G58225	AT1G68690	AT1G65220	AT1G53120	AT1G65220	AT2G44980	AT2G42600	AT2G42600	AT5G59570	AT4G09730	AT4G09730	AT5G01500	AT5G48300	AT5G48300	AT1G57820		AT1G57820
	AT3G12670	AT3G56830	AT3G56830	AT1G62570	AT1G51610	AT1G62570	AT1G34750	AT1G31710	AT1G31710	AT1G63440	AT1G49880	AT1G63440	AT1G35670	AT1G32450	AT1G32450	AT2G01140	AT1G64150	AT2G01140	AT2G22010	AT1G66130	AT1G66130	AT1G68740	AT1G58520	AT1G68740	AT1G65240	AT1G53160	AT1G65240	AT2G45070	AT2G42620	AT2G42620	AT5G60590	AT4G11900	AT4G11900	AT5G01610	AT5G48990	AT5G48990	AT1G71000		AT1G71000
	AT3G12830	AT3G57240	AT3G57240	AT1G62710	AT1G51805	AT1G62710	AT1G35160	AT1G31770	AT1G31770	AT1G63530	AT1G49975	AT1G63530	AT1G36050	AT1G32470	AT1G32470	AT2G02060	AT1G64355	AT2G02060	AT2G22080	AT1G66140	AT1G66140	AT1G68760	AT1G59720	AT1G68760	AT1G65370	AT1G53170	AT1G65370	AT2G45400	AT2G42730	AT2G42730	AT5G60930	AT4G12970	AT4G12970	AT5G02040	AT5G49430	AT5G49430	AT1G78860		AT1G78860
	AT3G12860	AT3G58120	AT3G58120	AT1G62730	AT1G51940	AT1G62730	AT1G35210	AT1G31800	AT1G31800	AT1G63580	AT1G49990	AT1G63580	AT1G36622	AT1G32500	AT1G32500	AT2G02090	AT1G64500	AT2G02090	AT2G22200	AT1G66150	AT1G66150	AT1G68990	AT1G59840	AT1G68990	AT1G65390	AT1G53230	AT1G65390	AT2G45980	AT2G42750	AT2G42750	AT5G61530	AT4G14200	AT4G14200	AT5G02170	AT5G50110	AT5G50110	AT2G18110		AT2G18110
	AT3G12920	AT3G58570	AT3G58570	AT1G62840	AT1G52150	AT1G62840	AT1G35230	AT1G31820	AT1G31820	AT1G63660	AT1G50270	AT1G63660	AT1G42440	AT1G32520	AT1G32520	AT2G02160	AT1G64510	AT2G02160	AT2G22330	AT1G66200	AT1G66200	AT1G69070	AT1G60000	AT1G69070	AT1G65470	AT1G53250	AT1G65470	AT2G46080	AT2G42770	AT2G42770	AT5G62150	AT4G14560	AT4G14560	AT5G02400	AT5G51540	AT5G51540	AT2G23310		AT2G23310
	AT3G13080	AT3G59010	AT3G59010	AT1G63010	AT1G52190	AT1G63010	AT1G35510	AT1G31850	AT1G31850	AT1G63720	AT1G50280	AT1G63720	AT1G42990	AT1G32540	AT1G32540	AT2G02860	AT1G64580	AT2G02860	AT2G22470	AT1G66520	AT1G66520	AT1G69250	AT1G60010	AT1G69250	AT1G65486	AT1G53350	AT1G65486	AT2G46260	AT2G42870	AT2G42870	AT5G63990	AT4G14880	AT4G14880	AT5G03220	AT5G51950	AT5G51950	AT2G41500		AT2G41500
	AT3G13230	AT3G59110	AT3G59110	AT1G63160	AT1G52220	AT1G63160	AT1G35580	AT1G31920	AT1G31920	AT1G63750	AT1G50320	AT1G63750	AT1G43160	AT1G32550	AT1G32550	AT2G02870	AT1G64640	AT2G02870	AT2G22500	AT1G66820	AT1G66820	AT1G69260	AT1G60160	AT1G69260	AT1G65500	AT1G53450	AT1G65500	AT2G46330	AT2G42960	AT2G42960	AT5G64100	AT4G15620	AT4G15620	AT5G03460	AT5G52120	AT5G52120	AT2G41750		AT2G41750
	AT3G13310	AT3G59300	AT3G59300	AT1G63350	AT1G52230	AT1G63350	AT1G35670	AT1G32060	AT1G32060	AT1G63780	AT1G50450	AT1G63780	AT1G43310	AT1G32780	AT1G32780	AT2G02955	AT1G64680	AT2G02955	AT2G22770	AT1G66840	AT1G66840	AT1G69410	AT1G60260	AT1G69410	AT1G65610	AT1G53520	AT1G65610	AT2G47060	AT2G43180	AT2G43180	AT5G65130	AT4G16141	AT4G16141	AT5G03730	AT5G52420	AT5G52420	AT3G27210		AT3G27210
	AT3G13320	AT3G59570	AT3G59570	AT1G63440	AT1G52342	AT1G63440	AT1G35910	AT1G32070	AT1G32070	AT1G63840	AT1G50480	AT1G63840	AT1G43860	AT1G32990	AT1G32990	AT2G02990	AT1G64710	AT2G02990	AT2G22880	AT1G66890	AT1G66890	AT1G69480	AT1G60550	AT1G69480	AT1G65690	AT1G53730	AT1G65690	AT2G47490	AT2G43465	AT2G43465	AT5G65200	AT4G16155	AT4G16155	AT5G04010	AT5G52920	AT5G52920	AT3G53880		AT3G53880
	AT3G13520	AT3G59870	AT3G59870	AT1G63530	AT1G52400	AT1G63530	AT1G36050	AT1G32080	AT1G32080	AT1G64060	AT1G50575	AT1G64060	AT1G43890	AT1G33040	AT1G33040	AT2G03240	AT1G64720	AT2G03240	AT2G23150	AT1G66910	AT1G66910	AT1G69520	AT1G60600	AT1G69520	AT1G65730	AT1G53800	AT1G65730	AT2G47510	AT2G43530	AT2G43530	AT5G65210	AT4G18060	AT4G18060	AT5G04520	AT5G53070	AT5G53070	AT4G01320		AT4G01320
	AT3G13940	AT3G60130	AT3G60130	AT1G63720	AT1G52510	AT1G63720	AT1G36622	AT1G32090	AT1G32090	AT1G64065	AT1G50732	AT1G64065	AT1G43910	AT1G33080	AT1G33080	AT2G03640	AT1G64760	AT2G03640	AT2G23170	AT1G66940	AT1G66940	AT1G69570	AT1G60690	AT1G69570	AT1G65845	AT1G53887	AT1G65845	AT2G47520	AT2G43535	AT2G43535	AT5G65290	AT4G18210	AT4G18210	AT5G04920	AT5G55570	AT5G55570	AT4G25433		AT4G25433
	AT3G14060	AT3G60290	AT3G60290	AT1G63750	AT1G52670	AT1G63750	AT1G37130	AT1G32200	AT1G32200	AT1G64170	AT1G50890	AT1G64170	AT1G44120	AT1G33170	AT1G33170	AT2G03760	AT1G64770	AT2G03760	AT2G23310	AT1G66960	AT1G66960	AT1G69610	AT1G60700	AT1G69610	AT1G65970	AT1G54160	AT1G65970	AT3G01040	AT2G43550	AT2G43550	AT5G65580	AT4G18380	AT4G18380	AT5G05780	AT5G55660	AT5G55660	AT4G26650		AT4G26650
	AT3G14590	AT3G60320	AT3G60320	AT1G63830	AT1G53040	AT1G63830	AT1G42990	AT1G32220	AT1G32220	AT1G64330	AT1G50900	AT1G64330	AT1G44130	AT1G33240	AT1G33240	AT2G03980	AT1G65010	AT2G03980	AT2G23320	AT1G66970	AT1G66970	AT1G69750	AT1G60800	AT1G69750	AT1G66070	AT1G54310	AT1G66070	AT3G01430	AT2G43700	AT2G43700	AT5G66890	AT4G19070	AT4G19070	AT5G06310	AT5G56210	AT5G56210	AT4G33780		AT4G33780
	AT3G14660	AT3G60370	AT3G60370	AT1G63840	AT1G53120	AT1G63840	AT1G43130	AT1G32240	AT1G32240	AT1G64490	AT1G51080	AT1G64490	AT1G44350	AT1G33265	AT1G33265	AT2G04100	AT1G65070	AT2G04100	AT2G23340	AT1G66980	AT1G66980	AT1G69770	AT1G60860	AT1G69770	AT1G66090	AT1G54350	AT1G66090	AT3G01640	AT2G44040	AT2G44040	AT5G67410	AT4G19410	AT4G19410	AT5G06560	AT5G56450	AT5G56450	AT4G37400		AT4G37400
	AT3G14690	AT3G60380	AT3G60380	AT1G64040	AT1G53160	AT1G64040	AT1G43160	AT1G32450	AT1G32450	AT1G64600	AT1G51100	AT1G64600	AT1G44890	AT1G33290	AT1G33290	AT2G04900	AT1G65190	AT2G04900	AT2G23380	AT1G67000	AT1G67000	AT1G69870	AT1G60950	AT1G69870	AT1G66160	AT1G54440	AT1G66160	AT3G01780	AT2G44760	AT2G44760	AT1G01650	AT4G19500	AT4G19500	AT5G07150	AT5G56890	AT5G56890	AT5G39320		AT5G39320
	AT3G14990	AT3G60480	AT3G60480	AT1G64060	AT1G53170	AT1G64060	AT1G43310	AT1G32470	AT1G32470	AT1G64610	AT1G51110	AT1G64610	AT1G45145	AT1G33340	AT1G33340	AT2G05630	AT1G65230	AT2G05630	AT2G23755	AT1G67050	AT1G67050	AT1G69880	AT1G60990	AT1G69880	AT1G66460	AT1G54500	AT1G66460	AT3G01800	AT2G45190	AT2G45190	AT1G02230	AT4G19865	AT4G19865	AT5G07360	AT5G57040	AT5G57040	AT5G43980		AT5G43980
	AT3G15010	AT3G61160	AT3G61160	AT1G64065	AT1G53230	AT1G64065	AT1G43860	AT1G32500	AT1G32500	AT1G64840	AT1G51170	AT1G64840	AT1G45180	AT1G33400	AT1G33400	AT2G05840	AT1G65250	AT2G05840	AT2G23760	AT1G67080	AT1G67080	AT1G69900	AT1G61170	AT1G69900	AT1G66480	AT1G54730	AT1G66480	AT3G01840	AT2G45250	AT2G45250	AT1G07430	AT4G20140	AT4G20140	AT5G07760	AT5G57800	AT5G57800	AT5G52410		AT5G52410
	AT3G15080	AT3G61210	AT3G61210	AT1G64090	AT1G53250	AT1G64090	AT1G43890	AT1G32520	AT1G32520	AT1G64900	AT1G51390	AT1G64900	AT1G45688	AT1G33480	AT1G33480	AT2G05940	AT1G65410	AT2G05940	AT2G24100	AT1G67090	AT1G67090	AT1G69930	AT1G61190	AT1G69930	AT1G66500	AT1G54740	AT1G66500	AT3G02040	AT2G45720	AT2G45720	AT1G08920	AT4G20740	AT4G20740	AT5G08160	AT5G58000	AT5G58000	AT5G63150		AT5G63150
	AT3G15210	AT3G62110	AT3G62110	AT1G64170	AT1G53300	AT1G64170	AT1G43910	AT1G32540	AT1G32540	AT1G64950	AT1G51400	AT1G64950	AT1G47056	AT1G33780	AT1G33780	AT2G06040	AT1G65490	AT2G06040	AT2G24330	AT1G67410	AT1G67410	AT1G70000	AT1G61240	AT1G70000	AT1G66570	AT1G54780	AT1G66570	AT3G02320	AT2G45950	AT2G45950	AT1G09530	AT4G20820	AT4G20820	AT5G09290	AT5G58340	AT5G58340			AT1G01050
	AT3G15352	AT3G62470	AT3G62470	AT1G64200	AT1G53350	AT1G64200	AT1G44130	AT1G32550	AT1G32550	AT1G65030	AT1G51430	AT1G65030	AT1G47210	AT1G33810	AT1G33810	AT2G06050	AT1G65590	AT2G06050	AT2G24500	AT1G67480	AT1G67480	AT1G70140	AT1G61300	AT1G70140	AT1G66580	AT1G54820	AT1G66580	AT3G02340	AT2G46060	AT2G46060	AT1G09740	AT4G20840	AT4G20840	AT5G09310	AT5G58370	AT5G58370			AT1G01510
	AT3G15460	AT3G62550	AT3G62550	AT1G64280	AT1G53450	AT1G64280	AT1G44350	AT1G32780	AT1G32780	AT1G65220	AT1G51500	AT1G65220	AT1G47278	AT1G33811	AT1G33811	AT2G06255	AT1G65790	AT2G06255	AT2G24850	AT1G67590	AT1G67590	AT1G70170	AT1G61350	AT1G70170	AT1G66600	AT1G55000	AT1G66600	AT3G02550	AT2G46290	AT2G46290	AT1G09780	AT4G22190	AT4G22190	AT5G09790	AT5G58870	AT5G58870			AT1G01540
	AT3G15590	AT3G62660	AT3G62660	AT1G64610	AT1G53520	AT1G64610	AT1G44800	AT1G32900	AT1G32900	AT1G65240	AT1G51550	AT1G65240	AT1G47380	AT1G34000	AT1G34000	AT2G07180	AT1G65800	AT2G07180	AT2G25130	AT1G67660	AT1G67660	AT1G70480	AT1G61430	AT1G70480	AT1G66620	AT1G55020	AT1G66620	AT3G02740	AT2G46380	AT2G46380	AT1G11170	AT4G24175	AT4G24175	AT5G09900	AT5G59010	AT5G59010			AT1G01580
	AT3G16080	AT3G62750	AT3G62750	AT1G64900	AT1G53730	AT1G64900	AT1G45000	AT1G32990	AT1G32990	AT1G65390	AT1G51580	AT1G65390	AT1G47510	AT1G34010	AT1G34010	AT2G15240	AT1G65900	AT2G15240	AT2G25460	AT1G67700	AT1G67700	AT1G70530	AT1G61500	AT1G70530	AT1G66680	AT1G55130	AT1G66680	AT3G02770	AT2G46570	AT2G46570	AT1G12420	AT4G24700	AT4G24700	AT5G10290	AT5G59080	AT5G59080			AT1G01610
	AT3G16240	AT3G63160	AT3G63160	AT1G64950	AT1G53800	AT1G64950	AT1G45145	AT1G33040	AT1G33040	AT1G65481	AT1G51610	AT1G65481	AT1G47750	AT1G34065	AT1G34065	AT2G15310	AT1G66130	AT2G15310	AT2G25470	AT1G67740	AT1G67740	AT1G70700	AT1G61520	AT1G70700	AT1G66700	AT1G55140	AT1G66700	AT3G03000	AT2G46630	AT2G46630	AT1G13195	AT4G24970	AT4G24970	AT5G10840	AT5G59410	AT5G59410			AT1G02010
	AT3G16310	AT3G63170	AT3G63170	AT1G65220	AT1G53870	AT1G65220	AT1G45180	AT1G33060	AT1G33060	AT1G65486	AT1G51805	AT1G65486	AT1G47830	AT1G34110	AT1G34110	AT2G15480	AT1G66150	AT2G15480	AT2G25620	AT1G67750	AT1G67750	AT1G70780	AT1G61795	AT1G70780	AT1G66760	AT1G55160	AT1G66760	AT3G03570	AT2G46690	AT2G46690	AT1G13390	AT4G26680	AT4G26680	AT5G11030	AT5G59650	AT5G59650			AT1G02145
	AT3G16330	AT3G63210	AT3G63210	AT1G65240	AT1G53887	AT1G65240	AT1G45688	AT1G33170	AT1G33170	AT1G65500	AT1G51940	AT1G65500	AT1G47870	AT1G34210	AT1G34210	AT2G15490	AT1G66200	AT2G15490	AT2G25690	AT1G67830	AT1G67830	AT1G70782	AT1G62200	AT1G70782	AT1G66780	AT1G55260	AT1G66780	AT3G03600	AT2G46810	AT2G46810	AT1G14010	AT4G27300	AT4G27300	AT5G11340	AT5G60200	AT5G60200			AT1G02205
	AT3G16810	AT3G63240	AT3G63240	AT1G65250	AT1G53890	AT1G65250	AT1G45976	AT1G33240	AT1G33240	AT1G65520	AT1G52000	AT1G65520	AT1G47890	AT1G34380	AT1G34380	AT2G15620	AT1G66230	AT2G15620	AT2G25740	AT1G67840	AT1G67840	AT1G70790	AT1G62250	AT1G70790	AT1G66830	AT1G55265	AT1G66830	AT3G03650	AT2G47600	AT2G47600	AT1G15400	AT4G27310	AT4G27310	AT5G11870	AT5G60360	AT5G60360			AT1G03100
	AT3G16860	AT4G00440	AT4G00440	AT1G65390	AT1G54310	AT1G65390	AT1G47056	AT1G33265	AT1G33265	AT1G65610	AT1G52040	AT1G65610	AT1G48040	AT1G34430	AT1G34430	AT2G15760	AT1G66345	AT2G15760	AT2G26650	AT1G67910	AT1G67910	AT1G70800	AT1G62430	AT1G70800	AT1G66920	AT1G55360	AT1G66920	AT3G03700	AT2G47840	AT2G47840	AT1G15880	AT4G27720	AT4G27720	AT5G11960	AT5G60680	AT5G60680			AT1G03550
	AT3G16870	AT4G00730	AT4G00730	AT1G65481	AT1G54350	AT1G65481	AT1G47210	AT1G33290	AT1G33290	AT1G65690	AT1G52150	AT1G65690	AT1G48200	AT1G34570	AT1G34570	AT2G16595	AT1G66520	AT2G16595	AT2G27080	AT1G68010	AT1G68010	AT1G70810	AT1G62510	AT1G70810	AT1G67060	AT1G55370	AT1G67060	AT3G03750	AT2G47850	AT2G47850	AT1G16470	AT4G30910	AT4G30910	AT5G12890	AT5G61330	AT5G61330			AT1G03610
	AT3G17609	AT4G00755	AT4G00755	AT1G65486	AT1G54500	AT1G65486	AT1G47250	AT1G33340	AT1G33340	AT1G65730	AT1G52155	AT1G65730	AT1G48320	AT1G34640	AT1G34640	AT2G16720	AT1G66820	AT2G16720	AT2G27228	AT1G68190	AT1G68190	AT1G71100	AT1G62560	AT1G71100	AT1G67210	AT1G55475	AT1G67210	AT3G03920	AT3G01140	AT3G01140	AT1G17410	AT4G30950	AT4G30950	AT5G13800	AT5G61670	AT5G61670			AT1G03960
	AT3G17690	AT4G00880	AT4G00880	AT1G65500	AT1G54730	AT1G65500	AT1G47270	AT1G33400	AT1G33400	AT1G65845	AT1G52190	AT1G65845	AT1G48370	AT1G35340	AT1G35340	AT2G16900	AT1G66840	AT2G16900	AT2G27230	AT1G68400	AT1G68400	AT1G71210	AT1G62590	AT1G71210	AT1G67360	AT1G55480	AT1G67360	AT3G03970	AT3G01510	AT3G01510	AT1G17940	AT4G32190	AT4G32190	AT5G13810	AT5G62470	AT5G62470			AT1G05230
	AT3G17800	AT4G00950	AT4G00950	AT1G65610	AT1G54740	AT1G65610	AT1G47380	AT1G33440	AT1G33440	AT1G65870	AT1G52220	AT1G65870	AT1G48605	AT1G35420	AT1G35420	AT2G17250	AT1G66890	AT2G17250	AT2G27260	AT1G68520	AT1G68520	AT1G71430	AT1G62630	AT1G71430	AT1G67470	AT1G55490	AT1G67470	AT3G04230	AT3G01920	AT3G01920	AT1G19300	AT4G32350	AT4G32350	AT5G16230	AT5G62810	AT5G62810			AT1G05670
	AT3G17810	AT4G00970	AT4G00970	AT1G65690	AT1G54780	AT1G65690	AT1G47510	AT1G33480	AT1G33480	AT1G65970	AT1G52230	AT1G65970	AT1G48630	AT1G35460	AT1G35460	AT2G17280	AT1G66910	AT2G17280	AT2G27300	AT1G68585	AT1G68585	AT1G71520	AT1G62660	AT1G71520	AT1G67650	AT1G55510	AT1G67650	AT3G04240	AT3G01930	AT3G01930	AT1G19680	AT4G32360	AT4G32360	AT5G16510	AT5G64030	AT5G64030			AT1G06830
	AT3G18130	AT4G01130	AT4G01130	AT1G65720	AT1G54820	AT1G65720	AT1G47750	AT1G33780	AT1G33780	AT1G66070	AT1G52240	AT1G66070	AT1G48635	AT1G35560	AT1G35560	AT2G17500	AT1G66940	AT2G17500	AT2G27310	AT1G68590	AT1G68590	AT1G71530	AT1G62680	AT1G71530	AT1G67810	AT1G55550	AT1G67810	AT3G04470	AT3G02130	AT3G02130	AT1G23149	AT4G33110	AT4G33110	AT5G16800	AT5G64570	AT5G64570			AT1G07720
	AT3G18600	AT4G01330	AT4G01330	AT1G65730	AT1G55020	AT1G65730	AT1G47870	AT1G33810	AT1G33810	AT1G66090	AT1G52290	AT1G66090	AT1G48850	AT1G35620	AT1G35620	AT2G17520	AT1G66960	AT2G17520	AT2G27500	AT1G68600	AT1G68600	AT1G71697	AT1G62750	AT1G71697	AT1G67850	AT1G55670	AT1G67850	AT3G04620	AT3G02630	AT3G02630	AT1G23200	AT4G34190	AT4G34190	AT5G17190	AT5G64850	AT5G64850			AT1G08110
	AT3G18610	AT4G01610	AT4G01610	AT1G65820	AT1G55130	AT1G65820	AT1G47890	AT1G33811	AT1G33811	AT1G66160	AT1G52342	AT1G66160	AT1G48870	AT1G35680	AT1G35680	AT2G17570	AT1G66970	AT2G17570	AT2G27510	AT1G68650	AT1G68650	AT1G71850	AT1G62780	AT1G71850	AT1G67856	AT1G55760	AT1G67856	AT3G04630	AT3G02660	AT3G02660	AT1G23870	AT4G36190	AT4G36190	AT5G17290	AT5G65450	AT5G65450			AT1G08640
	AT3G19240	AT4G01670	AT4G01670	AT1G65845	AT1G55140	AT1G65845	AT1G48040	AT1G34000	AT1G34000	AT1G66480	AT1G52400	AT1G66480	AT1G49000	AT1G35780	AT1G35780	AT2G17700	AT1G66980	AT2G17700	AT2G27660	AT1G68660	AT1G68660	AT1G71940	AT1G62810	AT1G71940	AT1G67920	AT1G55930	AT1G67920	AT3G04780	AT3G03250	AT3G03250	AT1G24095	AT4G37930	AT4G37930	AT5G17640	AT5G65685	AT5G65685			AT1G08650
	AT3G19440	AT4G01900	AT4G01900	AT1G65870	AT1G55260	AT1G65870	AT1G48160	AT1G34010	AT1G34010	AT1G66500	AT1G52510	AT1G66500	AT1G49050	AT1G36180	AT1G36180	AT2G17720	AT1G67000	AT2G17720	AT2G27690	AT1G68780	AT1G68780	AT1G72060	AT1G63110	AT1G72060	AT1G67960	AT1G56010	AT1G67960	AT3G05140	AT3G03840	AT3G03840	AT1G25422	AT4G38120	AT4G38120	AT5G17650	AT5G66490	AT5G66490			AT1G08880
	AT3G19970	AT4G02075	AT4G02075	AT1G65970	AT1G55330	AT1G65970	AT1G48170	AT1G34065	AT1G34065	AT1G66550	AT1G52670	AT1G66550	AT1G49240	AT1G36380	AT1G36380	AT2G17740	AT1G67050	AT2G17740	AT2G27775	AT1G68870	AT1G68870	AT1G72210	AT1G63120	AT1G72210	AT1G68110	AT1G56020	AT1G68110	AT3G05170	AT3G03980	AT3G03980	AT1G25425	AT4G38350	AT4G38350	AT5G17690	AT5G67030	AT5G67030			AT1G09490
	AT3G20000	AT4G02520	AT4G02520	AT1G66090	AT1G55360	AT1G66090	AT1G48210	AT1G34110	AT1G34110	AT1G66570	AT1G52770	AT1G66570	AT1G49360	AT1G36390	AT1G36390	AT2G18090	AT1G67080	AT2G18090	AT2G27830	AT1G68890	AT1G68890	AT1G72440	AT1G63240	AT1G72440	AT1G68340	AT1G56050	AT1G68340	AT3G05210	AT3G04310	AT3G04310	AT1G25500	AT4G38470	AT4G38470	AT5G18070	AT5G67385	AT5G67385			AT1G09800
	AT3G20330	AT4G03110	AT4G03110	AT1G66250	AT1G55370	AT1G66250	AT1G48320	AT1G34210	AT1G34210	AT1G66580	AT1G53000	AT1G66580	AT1G49410	AT1G38131	AT1G38131	AT2G18465	AT1G67090	AT2G18465	AT2G28400	AT1G68940	AT1G68940	AT1G72450	AT1G63360	AT1G72450	AT1G68440	AT1G56120	AT1G68440	AT3G05290	AT3G04910	AT3G04910	AT1G28050	AT4G38680	AT4G38680	AT5G18610	AT5G67420	AT5G67420			AT1G10240
	AT3G20500	AT4G03510	AT4G03510	AT1G66480	AT1G55480	AT1G66480	AT1G48370	AT1G34430	AT1G34430	AT1G66600	AT1G53035	AT1G66600	AT1G49450	AT1G41830	AT1G41830	AT2G18630	AT1G67340	AT2G18630	AT2G28450	AT1G69040	AT1G69040	AT1G72470	AT1G63610	AT1G72470	AT1G68552	AT1G56190	AT1G68552	AT3G05320	AT3G05130	AT3G05130	AT1G30510	AT4G40030	AT4G40030	AT5G18780	AT1G01120	AT1G01120			AT1G10600
	AT3G20860	AT4G04220	AT4G04220	AT1G66550	AT1G55490	AT1G66550	AT1G48490	AT1G34640	AT1G34640	AT1G66620	AT1G53040	AT1G66620	AT1G49950	AT1G42430	AT1G42430	AT2G18690	AT1G67480	AT2G18690	AT2G28570	AT1G69420	AT1G69420	AT1G72520	AT1G63680	AT1G72520	AT1G68620	AT1G56200	AT1G68620	AT3G05420	AT3G05675	AT3G05675	AT1G31550	AT4G40040	AT4G40040	AT5G18900	AT1G01790	AT1G01790			AT1G11260
	AT3G21070	AT4G04330	AT4G04330	AT1G66560	AT1G55670	AT1G66560	AT1G48605	AT1G35180	AT1G35180	AT1G66680	AT1G53070	AT1G66680	AT1G50260	AT1G42550	AT1G42550	AT2G18730	AT1G67510	AT2G18730	AT2G28600	AT1G69523	AT1G69523	AT1G72680	AT1G63690	AT1G72680	AT1G68690	AT1G56220	AT1G68690	AT3G05530	AT3G05936	AT3G05936	AT1G32790	AT5G01600	AT5G01600	AT5G19050	AT1G03410	AT1G03410			AT1G11750
	AT3G21080	AT4G04630	AT4G04630	AT1G66570	AT1G55760	AT1G66570	AT1G48850	AT1G35340	AT1G35340	AT1G66700	AT1G53110	AT1G66700	AT1G50370	AT1G42960	AT1G42960	AT2G19190	AT1G67590	AT2G19190	AT2G29100	AT1G69550	AT1G69550	AT1G72750	AT1G63740	AT1G72750	AT1G68740	AT1G56230	AT1G68740	AT3G05970	AT3G06035	AT3G06035	AT1G32860	AT5G02230	AT5G02230	AT5G19330	AT1G03870	AT1G03870			AT1G11950
	AT3G21110	AT4G04890	AT4G04890	AT1G66580	AT1G55930	AT1G66580	AT1G48870	AT1G35420	AT1G35420	AT1G66760	AT1G53120	AT1G66760	AT1G50400	AT1G42970	AT1G42970	AT2G19450	AT1G67690	AT2G19450	AT2G29110	AT1G69700	AT1G69700	AT1G72770	AT1G63800	AT1G72770	AT1G68760	AT1G56310	AT1G68760	AT3G05990	AT3G06130	AT3G06130	AT1G43245	AT5G04150	AT5G04150	AT5G19450	AT1G06690	AT1G06690			AT1G13220
	AT3G21140	AT4G04970	AT4G04970	AT1G66590	AT1G55960	AT1G66590	AT1G48960	AT1G35560	AT1G35560	AT1G66780	AT1G53160	AT1G66780	AT1G50640	AT1G43560	AT1G43560	AT2G19490	AT1G67700	AT2G19490	AT2G29200	AT1G69730	AT1G69730	AT1G72900	AT1G63970	AT1G72900	AT1G68990	AT1G56500	AT1G68990	AT3G66654	AT3G66658	AT3G66658	AT1G44800	AT5G04220	AT5G04220	AT5G19930	AT1G06760	AT1G06760			AT1G13440
	AT3G21150	AT4G05330	AT4G05330	AT1G66600	AT1G56010	AT1G66600	AT1G49000	AT1G35620	AT1G35620	AT1G66830	AT1G53170	AT1G66830	AT1G50740	AT1G43580	AT1G43580	AT2G20010	AT1G67740	AT2G20010	AT2G29420	AT1G69780	AT1G69780	AT1G73010	AT1G64355	AT1G73010	AT1G69070	AT1G56520	AT1G69070	AT3G06740	AT3G06868	AT3G06868	AT1G45050	AT5G06700	AT5G06700	AT5G19950	AT1G06830	AT1G06830			AT1G13730
	AT3G21300	AT4G09020	AT4G09020	AT1G66700	AT1G56050	AT1G66700	AT1G49040	AT1G35680	AT1G35680	AT1G66880	AT1G53230	AT1G66880	AT1G50750	AT1G43620	AT1G43620	AT2G20880	AT1G67750	AT2G20880	AT2G29440	AT1G70070	AT1G70070	AT1G73080	AT1G64430	AT1G73080	AT1G69250	AT1G56700	AT1G69250	AT3G06760	AT3G07340	AT3G07340	AT1G47270	AT5G09672	AT5G09672	AT5G19980	AT1G06980	AT1G06980			AT1G14460
	AT3G21480	AT4G10060	AT4G10060	AT1G66760	AT1G56120	AT1G66760	AT1G49050	AT1G36160	AT1G36160	AT1G66920	AT1G53250	AT1G66920	AT1G51130	AT1G43650	AT1G43650	AT2G20900	AT1G67830	AT2G20900	AT2G29450	AT1G70090	AT1G70090	AT1G73490	AT1G64510	AT1G73490	AT1G69260	AT1G56720	AT1G69260	AT3G06780	AT3G07360	AT3G07360	AT1G47395	AT5G10310	AT5G10310	AT5G20610	AT1G07790	AT1G07790			AT1G14900
	AT3G21540	AT4G11000	AT4G11000	AT1G66780	AT1G56190	AT1G66780	AT1G49240	AT1G36180	AT1G36180	AT1G67060	AT1G53300	AT1G67060	AT1G51270	AT1G43670	AT1G43670	AT2G21470	AT1G67840	AT2G21470	AT2G29460	AT1G70100	AT1G70100	AT1G73510	AT1G64640	AT1G73510	AT1G69370	AT1G57590	AT1G69370	AT3G06810	AT3G07650	AT3G07650	AT1G47400	AT5G10320	AT5G10320	AT5G20830	AT1G09490	AT1G09490			AT1G15340
	AT3G21560	AT4G11360	AT4G11360	AT1G66880	AT1G56210	AT1G66880	AT1G49450	AT1G36320	AT1G36320	AT1G67070	AT1G53350	AT1G67070	AT1G51380	AT1G44000	AT1G44000	AT2G22010	AT1G67900	AT2G22010	AT2G29470	AT1G70200	AT1G70200	AT1G73540	AT1G64680	AT1G73540	AT1G69410	AT1G57770	AT1G69410	AT3G07050	AT3G07990	AT3G07990	AT1G48605	AT5G10920	AT5G10920	AT5G20990	AT1G12500	AT1G12500			AT1G16730
	AT3G21660	AT4G11980	AT4G11980	AT1G67060	AT1G56220	AT1G67060	AT1G49950	AT1G36390	AT1G36390	AT1G67210	AT1G53450	AT1G67210	AT1G51420	AT1G44446	AT1G44446	AT2G22080	AT1G67910	AT2G22080	AT2G29540	AT1G70210	AT1G70210	AT1G73810	AT1G64710	AT1G73810	AT1G69480	AT1G57870	AT1G69480	AT3G07160	AT3G08000	AT3G08000	AT1G49240	AT5G11250	AT5G11250	AT5G21070	AT1G17250	AT1G17250			AT1G17250
	AT3G21670	AT4G12420	AT4G12420	AT1G67070	AT1G56230	AT1G67070	AT1G50260	AT1G38131	AT1G38131	AT1G67360	AT1G53520	AT1G67360	AT1G51620	AT1G44575	AT1G44575	AT2G22200	AT1G67940	AT2G22200	AT2G29720	AT1G70370	AT1G70370	AT1G74000	AT1G64720	AT1G74000	AT1G69520	AT1G57980	AT1G69520	AT3G07195	AT3G08670	AT3G08670	AT1G52720	AT5G11430	AT5G11430	AT5G21482	AT1G17650	AT1G17650			AT1G17430
	AT3G21690	AT4G12470	AT4G12470	AT1G67210	AT1G56500	AT1G67210	AT1G50640	AT1G41830	AT1G41830	AT1G67470	AT1G53730	AT1G67470	AT1G51640	AT1G44780	AT1G44780	AT2G22330	AT1G68010	AT2G22330	AT2G29950	AT1G70410	AT1G70410	AT1G74010	AT1G64770	AT1G74010	AT1G69570	AT1G58080	AT1G69570	AT3G07565	AT3G09310	AT3G09310	AT1G52855	AT5G12050	AT5G12050	AT5G21990	AT1G17990	AT1G17990			AT1G17840
	AT3G21890	AT4G12490	AT4G12490	AT1G67300	AT1G56670	AT1G67300	AT1G50740	AT1G42430	AT1G42430	AT1G67520	AT1G53800	AT1G67520	AT1G51660	AT1G44920	AT1G44920	AT2G22500	AT1G68190	AT2G22500	AT2G30020	AT1G70420	AT1G70420	AT1G74020	AT1G64850	AT1G74020	AT1G69610	AT1G58225	AT1G69610	AT3G07590	AT3G09770	AT3G09770	AT1G52880	AT5G13120	AT5G13120	AT5G22360	AT1G19050	AT1G19050			AT1G17990
	AT3G22060	AT4G12900	AT4G12900	AT1G67360	AT1G56700	AT1G67360	AT1G50750	AT1G42550	AT1G42550	AT1G67650	AT1G53887	AT1G67650	AT1G51670	AT1G45010	AT1G45010	AT2G22760	AT1G68400	AT2G22760	AT2G30040	AT1G70430	AT1G70430	AT1G74030	AT1G64890	AT1G74030	AT1G69750	AT1G59620	AT1G69750	AT3G07800	AT3G10040	AT3G10040	AT1G53320	AT5G13950	AT5G13950	AT5G22370	AT1G21050	AT1G21050			AT1G18330
	AT3G22310	AT4G12910	AT4G12910	AT1G67520	AT1G56720	AT1G67520	AT1G51160	AT1G42960	AT1G42960	AT1G67800	AT1G54160	AT1G67800	AT1G51680	AT1G45130	AT1G45130	AT2G22770	AT1G68520	AT2G22770	AT2G30140	AT1G70580	AT1G70580	AT1G74100	AT1G64970	AT1G74100	AT1G69760	AT1G59720	AT1G69760	AT3G07810	AT3G10130	AT3G10130	AT1G53700	AT5G18240	AT5G18240	AT5G22780	AT1G21150	AT1G21150			AT1G18340
	AT3G22370	AT4G13020	AT4G13020	AT1G67650	AT1G57770	AT1G67650	AT1G51270	AT1G42970	AT1G42970	AT1G67810	AT1G54310	AT1G67810	AT1G51700	AT1G45163	AT1G45163	AT2G22850	AT1G68585	AT2G22850	AT2G30360	AT1G70760	AT1G70760	AT1G74250	AT1G65010	AT1G74250	AT1G69770	AT1G59840	AT1G69770	AT3G07960	AT3G10140	AT3G10140	AT1G53903	AT5G18500	AT5G18500	AT5G23395	AT1G22380	AT1G22380			AT1G19340
	AT3G22660	AT4G13575	AT4G13575	AT1G67800	AT1G57980	AT1G67800	AT1G51350	AT1G43560	AT1G43560	AT1G67850	AT1G54350	AT1G67850	AT1G51740	AT1G45165	AT1G45165	AT2G22880	AT1G68590	AT2G22880	AT2G30395	AT1G70830	AT1G70830	AT1G74310	AT1G65070	AT1G74310	AT1G69870	AT1G59980	AT1G69870	AT3G08530	AT3G10350	AT3G10350	AT1G54050	AT5G18670	AT5G18670	AT5G23490	AT1G22640	AT1G22640			AT1G19710
	AT3G22750	AT4G14270	AT4G14270	AT1G67810	AT1G58225	AT1G67810	AT1G51590	AT1G43580	AT1G43580	AT1G67856	AT1G54410	AT1G67856	AT1G51760	AT1G45191	AT1G45191	AT2G23150	AT1G68780	AT2G23150	AT2G30490	AT1G70890	AT1G70890	AT1G74330	AT1G65190	AT1G74330	AT1G69880	AT1G60000	AT1G69880	AT3G08690	AT3G10450	AT3G10450	AT1G54570	AT5G18770	AT5G18770	AT5G23660	AT1G30440	AT1G30440			AT1G19800
	AT3G22840	AT4G15233	AT4G15233	AT1G67820	AT1G58290	AT1G67820	AT1G51620	AT1G43650	AT1G43650	AT1G67920	AT1G54500	AT1G67920	AT1G51780	AT1G45201	AT1G45201	AT2G23320	AT1G68840	AT2G23320	AT2G30540	AT1G71020	AT1G71020	AT1G74340	AT1G65230	AT1G74340	AT1G69900	AT1G60010	AT1G69900	AT3G08990	AT3G11090	AT3G11090	AT1G57610	AT5G19120	AT5G19120	AT5G24540	AT1G33440	AT1G33440			AT1G19870
	AT3G22910	AT4G16060	AT4G16060	AT1G67850	AT1G58440	AT1G67850	AT1G51640	AT1G43670	AT1G43670	AT1G68110	AT1G54510	AT1G68110	AT1G51790	AT1G45207	AT1G45207	AT2G23340	AT1G68890	AT2G23340	AT2G30550	AT1G71030	AT1G71030	AT1G74360	AT1G65295	AT1G74360	AT1G69930	AT1G60160	AT1G69930	AT3G09000	AT3G11120	AT3G11120	AT1G58235	AT5G19630	AT5G19630	AT5G24870	AT1G35180	AT1G35180			AT1G20410
	AT3G23250	AT4G16146	AT4G16146	AT1G67856	AT1G58520	AT1G67856	AT1G51660	AT1G44000	AT1G44000	AT1G68140	AT1G54730	AT1G68140	AT1G51800	AT1G45248	AT1G45248	AT2G23380	AT1G68940	AT2G23380	AT2G30590	AT1G71460	AT1G71460	AT1G74450	AT1G65320	AT1G74450	AT1G70000	AT1G60230	AT1G70000	AT3G09270	AT3G11280	AT3G11280	AT1G58270	AT5G20150	AT5G20150	AT5G24910	AT1G53670	AT1G53670			AT1G21150
	AT3G23510	AT4G16480	AT4G16480	AT1G67920	AT1G59720	AT1G67920	AT1G51670	AT1G44446	AT1G44446	AT1G68200	AT1G54780	AT1G68200	AT1G51820	AT1G45230	AT1G45230	AT2G23760	AT1G69420	AT2G23760	AT2G30720	AT1G71480	AT1G71480	AT1G74710	AT1G65410	AT1G74710	AT1G70140	AT1G60550	AT1G70140	AT3G09300	AT3G11490	AT3G11490	AT1G59640	AT5G22620	AT5G22620	AT5G25170	AT1G53870	AT1G53870			AT1G22790
	AT3G23560	AT4G16520	AT4G16520	AT1G67970	AT1G59840	AT1G67970	AT1G51710	AT1G44575	AT1G44575	AT1G68310	AT1G54820	AT1G68310	AT1G51850	AT1G45474	AT1G45474	AT2G24100	AT1G69523	AT2G24100	AT2G30750	AT1G71500	AT1G71500	AT1G74750	AT1G65590	AT1G74750	AT1G70170	AT1G60590	AT1G70170	AT3G09480	AT3G11500	AT3G11500	AT1G59740	AT5G23770	AT5G23770	AT5G25770	AT1G54740	AT1G54740			AT1G22910
	AT3G23620	AT4G16563	AT4G16563	AT1G67980	AT1G59930	AT1G67980	AT1G51740	AT1G44780	AT1G44780	AT1G68340	AT1G55020	AT1G68340	AT1G51860	AT1G46264	AT1G46264	AT2G24260	AT1G69550	AT2G24260	AT2G30830	AT1G71695	AT1G71695	AT1G74790	AT1G65790	AT1G74790	AT1G70480	AT1G60600	AT1G70480	AT3G09790	AT3G11590	AT3G11590	AT1G60270	AT5G24660	AT5G24660	AT5G25790	AT1G55475	AT1G55475			AT1G23980
	AT3G23810	AT4G16740	AT4G16740	AT1G68110	AT1G59980	AT1G68110	AT1G51760	AT1G44920	AT1G44920	AT1G68370	AT1G55130	AT1G68370	AT1G51890	AT1G47330	AT1G47330	AT2G24330	AT1G69700	AT2G24330	AT2G30990	AT1G71720	AT1G71720	AT1G74810	AT1G65800	AT1G74810	AT1G70490	AT1G60690	AT1G70490	AT3G09810	AT3G11670	AT3G11670	AT1G60890	AT5G24780	AT5G24780	AT5G26700	AT1G55550	AT1G55550			AT1G24040
	AT3G23920	AT4G16980	AT4G16980	AT1G68140	AT1G59990	AT1G68140	AT1G51780	AT1G45010	AT1G45010	AT1G68410	AT1G55140	AT1G68410	AT1G51950	AT1G47580	AT1G47580	AT2G24500	AT1G69730	AT2G24500	AT2G31280	AT1G71810	AT1G71810	AT1G74870	AT1G65900	AT1G74870	AT1G70530	AT1G60700	AT1G70530	AT3G09840	AT3G11690	AT3G11690	AT1G61065	AT5G24830	AT5G24830	AT5G26751	AT1G56690	AT1G56690			AT1G24340
	AT3G23990	AT4G17100	AT4G17100	AT1G68200	AT1G60000	AT1G68200	AT1G51790	AT1G45130	AT1G45130	AT1G68440	AT1G55260	AT1G68440	AT1G52080	AT1G47670	AT1G47670	AT2G24830	AT1G69780	AT2G24830	AT2G31305	AT1G71880	AT1G71880	AT1G74950	AT1G66130	AT1G74950	AT1G70700	AT1G60800	AT1G70700	AT3G09910	AT3G12690	AT3G12690	AT1G61620	AT5G25280	AT5G25280	AT5G27720	AT1G57980	AT1G57980			AT1G26500
	AT3G24170	AT4G18197	AT4G18197	AT1G68340	AT1G60010	AT1G68340	AT1G51800	AT1G45191	AT1G45191	AT1G68620	AT1G55360	AT1G68620	AT1G52200	AT1G47740	AT1G47740	AT2G24850	AT1G70070	AT2G24850	AT2G31410	AT1G71970	AT1G71970	AT1G75170	AT1G66140	AT1G75170	AT1G70770	AT1G60860	AT1G70770	AT3G10310	AT3G12820	AT3G12820	AT1G61770	AT5G26820	AT5G26820	AT5G34930	AT1G58280	AT1G58280			AT1G26650
	AT3G24460	AT4G18205	AT4G18205	AT1G68390	AT1G60160	AT1G68390	AT1G51820	AT1G45207	AT1G45207	AT1G68690	AT1G55370	AT1G68690	AT1G52540	AT1G47900	AT1G47900	AT2G25130	AT1G70090	AT2G25130	AT2G31730	AT1G72150	AT1G72150	AT1G75200	AT1G66150	AT1G75200	AT1G70780	AT1G60870	AT1G70780	AT3G10380	AT3G12915	AT3G12915	AT1G62710	AT5G27240	AT5G27240	AT5G35110	AT1G63360	AT1G63360			AT1G27190
	AT3G25230	AT4G18240	AT4G18240	AT1G68440	AT1G60230	AT1G68440	AT1G51850	AT1G45248	AT1G45248	AT1G68740	AT1G55480	AT1G68740	AT1G52565	AT1G47960	AT1G47960	AT2G25430	AT1G70100	AT2G25430	AT2G32150	AT1G72160	AT1G72160	AT1G75270	AT1G66200	AT1G75270	AT1G70782	AT1G60950	AT1G70782	AT3G10400	AT3G12950	AT3G12950	AT1G63010	AT5G40380	AT5G40380	AT5G35460	AT1G64360	AT1G64360			AT1G27950
	AT3G25250	AT4G18670	AT4G18670	AT1G68620	AT1G60550	AT1G68620	AT1G51860	AT1G45230	AT1G45230	AT1G68760	AT1G55490	AT1G68760	AT1G52760	AT1G47970	AT1G47970	AT2G25460	AT1G70200	AT2G25460	AT2G32190	AT1G72270	AT1G72270	AT1G75400	AT1G66430	AT1G75400	AT1G70790	AT1G60990	AT1G70790	AT3G10540	AT3G13040	AT3G13040	AT1G64040	AT5G42270	AT5G42270	AT5G37070	AT1G64500	AT1G64500			AT1G29550
	AT3G25585	AT4G18760	AT4G18760	AT1G68690	AT1G60590	AT1G68690	AT1G51890	AT1G45474	AT1G45474	AT1G68765	AT1G55540	AT1G68765	AT1G52830	AT1G48030	AT1G48030	AT2G25470	AT1G70210	AT2G25470	AT2G32210	AT1G72300	AT1G72300	AT1G75450	AT1G66520	AT1G75450	AT1G70800	AT1G61170	AT1G70800	AT3G10660	AT3G13160	AT3G13160	AT1G64200	AT5G43710	AT5G43710	AT5G37550	AT1G65490	AT1G65490			AT1G31710
	AT3G25717	AT4G19120	AT4G19120	AT1G68710	AT1G60600	AT1G68710	AT1G52160	AT1G46264	AT1G46264	AT1G68840	AT1G55550	AT1G68840	AT1G52855	AT1G48100	AT1G48100	AT2G25620	AT1G70250	AT2G25620	AT2G32240	AT1G72310	AT1G72310	AT1G75670	AT1G66820	AT1G75670	AT1G70810	AT1G61190	AT1G70810	AT3G10770	AT3G13350	AT3G13350	AT1G65820	AT5G43740	AT5G43740	AT5G37740	AT1G68940	AT1G68940			AT1G31770
	AT3G25760	AT4G19160	AT4G19160	AT1G69260	AT1G60690	AT1G69260	AT1G52200	AT1G47230	AT1G47230	AT1G68990	AT1G55670	AT1G68990	AT1G52890	AT1G48175	AT1G48175	AT2G25625	AT1G70280	AT2G25625	AT2G32510	AT1G72416	AT1G72416	AT1G76040	AT1G66890	AT1G76040	AT1G70920	AT1G61240	AT1G70920	AT3G10930	AT3G14570	AT3G14570	AT1G67300	AT5G44060	AT5G44060	AT5G37780	AT1G69780	AT1G69780			AT1G32240
	AT3G25780	AT4G19530	AT4G19530	AT1G69270	AT1G60800	AT1G69270	AT1G52280	AT1G47330	AT1G47330	AT1G69070	AT1G55760	AT1G69070	AT1G52905	AT1G48240	AT1G48240	AT2G25690	AT1G70370	AT2G25690	AT2G32930	AT1G72430	AT1G72430	AT1G76070	AT1G66970	AT1G76070	AT1G71000	AT1G61300	AT1G71000	AT3G11130	AT3G14650	AT3G14650	AT1G69360	AT5G44660	AT5G44660	AT5G38630	AT1G70430	AT1G70430			AT1G32900
	AT3G26470	AT4G20430	AT4G20430	AT1G69360	AT1G60860	AT1G69360	AT1G52320	AT1G47580	AT1G47580	AT1G69250	AT1G55930	AT1G69250	AT1G52980	AT1G48330	AT1G48330	AT2G26300	AT1G70410	AT2G26300	AT2G32980	AT1G72610	AT1G72610	AT1G76160	AT1G66980	AT1G76160	AT1G71080	AT1G61350	AT1G71080	AT3G11220	AT3G14810	AT3G14810	AT1G69370	AT5G45340	AT5G45340	AT5G38650	AT1G71030	AT1G71030			AT1G33060
	AT3G27170	AT4G21960	AT4G21960	AT1G69370	AT1G60870	AT1G69370	AT1G52360	AT1G47670	AT1G47670	AT1G69260	AT1G56010	AT1G69260	AT1G53310	AT1G48350	AT1G48350	AT2G26530	AT1G70420	AT2G26530	AT2G32990	AT1G72640	AT1G72640	AT1G76180	AT1G67050	AT1G76180	AT1G71100	AT1G61430	AT1G71100	AT3G11320	AT3G14860	AT3G14860	AT1G70590	AT5G45560	AT5G45560	AT5G38830	AT1G74300	AT1G74300			AT1G36160
	AT3G27350	AT4G22540	AT4G22540	AT1G69480	AT1G60950	AT1G69480	AT1G52540	AT1G47740	AT1G47740	AT1G69270	AT1G56050	AT1G69270	AT1G53430	AT1G48420	AT1G48420	AT2G26650	AT1G70430	AT2G26650	AT2G33110	AT1G72645	AT1G72645	AT1G76390	AT1G67080	AT1G76390	AT1G71110	AT1G61500	AT1G71110	AT3G11402	AT3G15030	AT3G15030	AT1G71080	AT5G45760	AT5G45760	AT5G40280	AT1G76240	AT1G76240			AT1G36320
	AT3G27550	AT4G23180	AT4G23180	AT1G69520	AT1G60990	AT1G69520	AT1G52550	AT1G47900	AT1G47900	AT1G69410	AT1G56120	AT1G69410	AT1G53440	AT1G48450	AT1G48450	AT2G27080	AT1G70520	AT2G27080	AT2G33380	AT1G72810	AT1G72810	AT1G76600	AT1G67090	AT1G76600	AT1G71210	AT1G61520	AT1G71210	AT3G12050	AT3G15115	AT3G15115	AT1G71410	AT5G45800	AT5G45800	AT5G40730	AT1G78915	AT1G78915			AT1G47230
	AT3G28007	AT4G23300	AT4G23300	AT1G69570	AT1G60989	AT1G69570	AT1G52565	AT1G47960	AT1G47960	AT1G69450	AT1G56190	AT1G69450	AT1G53470	AT1G48480	AT1G48480	AT2G27228	AT1G70550	AT2G27228	AT2G33700	AT1G72820	AT1G72820	AT1G76650	AT1G67280	AT1G76650	AT1G71360	AT1G61795	AT1G71360	AT3G12130	AT3G15120	AT3G15120	AT1G73210	AT5G45820	AT5G45820	AT5G41350	AT1G80380	AT1G80380			AT1G48570
	AT3G28210	AT4G23400	AT4G23400	AT1G69610	AT1G61190	AT1G69610	AT1G52720	AT1G47970	AT1G47970	AT1G69480	AT1G56200	AT1G69480	AT1G53570	AT1G48520	AT1G48520	AT2G27230	AT1G70580	AT2G27230	AT2G33780	AT1G72880	AT1G72880	AT1G76680	AT1G67560	AT1G76680	AT1G71520	AT1G61960	AT1G71520	AT3G12230	AT3G15380	AT3G15380	AT1G73530	AT5G45950	AT5G45950	AT5G41560	AT1G80630	AT1G80630			AT1G49245
	AT3G28340	AT4G23800	AT4G23800	AT1G69750	AT1G61240	AT1G69750	AT1G52760	AT1G48030	AT1G48030	AT1G69520	AT1G56210	AT1G69520	AT1G53620	AT1G48540	AT1G48540	AT2G27260	AT1G70760	AT2G27260	AT2G34010	AT1G72910	AT1G72910	AT1G76690	AT1G67590	AT1G76690	AT1G71530	AT1G62200	AT1G71530	AT3G12300	AT3G15480	AT3G15480	AT1G74430	AT5G46330	AT5G46330	AT5G42090	AT2G01290	AT2G01290			AT1G49430
	AT3G28740	AT4G23820	AT4G23820	AT1G69790	AT1G61300	AT1G69790	AT1G52855	AT1G48100	AT1G48100	AT1G69570	AT1G56220	AT1G69570	AT1G53625	AT1G48600	AT1G48600	AT2G27300	AT1G70830	AT2G27300	AT2G34070	AT1G72930	AT1G72930	AT1G76710	AT1G67660	AT1G76710	AT1G71697	AT1G62250	AT1G71697	AT3G12550	AT3G15750	AT3G15750	AT1G74450	AT5G47380	AT5G47380	AT5G42360	AT2G02410	AT2G02410			AT1G49890
	AT3G29000	AT4G24780	AT4G24780	AT1G69840	AT1G61500	AT1G69840	AT1G52890	AT1G48175	AT1G48175	AT1G69610	AT1G56230	AT1G69610	AT1G53633	AT1G48620	AT1G48620	AT2G27310	AT1G70890	AT2G27310	AT2G34570	AT1G72970	AT1G72970	AT1G76930	AT1G67690	AT1G76930	AT1G71850	AT1G62290	AT1G71850	AT3G12600	AT3G15780	AT3G15780	AT1G75230	AT5G47440	AT5G47440	AT5G42790	AT2G13840	AT2G13840			AT1G50000
	AT3G30775	AT4G24800	AT4G24800	AT1G69870	AT1G61520	AT1G69870	AT1G52900	AT1G48240	AT1G48240	AT1G69750	AT1G56310	AT1G69750	AT1G53645	AT1G48840	AT1G48840	AT2G27500	AT1G70940	AT2G27500	AT2G34600	AT1G73060	AT1G73060	AT1G76970	AT1G67700	AT1G76970	AT1G71940	AT1G62510	AT1G71940	AT3G12650	AT3G15790	AT3G15790	AT1G76130	AT5G49430	AT5G49430	AT5G43010	AT2G15020	AT2G15020			AT1G50620
	AT3G43250	AT4G25080	AT4G25080	AT1G69880	AT1G61600	AT1G69880	AT1G53165	AT1G48330	AT1G48330	AT1G69770	AT1G56500	AT1G69770	AT1G53750	AT1G49010	AT1G49010	AT2G27510	AT1G71020	AT2G27510	AT2G34720	AT1G73090	AT1G73090	AT1G76980	AT1G67740	AT1G76980	AT1G72060	AT1G62560	AT1G72060	AT3G12710	AT3G15840	AT3G15840	AT1G76380	AT5G49840	AT5G49840	AT5G43060	AT2G15880	AT2G15880			AT1G52410
	AT3G44190	AT4G25110	AT4G25110	AT1G69900	AT1G61795	AT1G69900	AT1G53320	AT1G48350	AT1G48350	AT1G69790	AT1G56700	AT1G69790	AT1G53760	AT1G49130	AT1G49130	AT2G27580	AT1G71030	AT2G27580	AT2G34730	AT1G73110	AT1G73110	AT1G77030	AT1G67750	AT1G77030	AT1G72120	AT1G62590	AT1G72120	AT3G12910	AT3G16200	AT3G16200	AT1G76580	AT5G50920	AT5G50920	AT5G44460	AT2G16050	AT2G16050			AT1G52590
	AT3G44310	AT4G25900	AT4G25900	AT1G69930	AT1G62030	AT1G69930	AT1G53440	AT1G48420	AT1G48420	AT1G69840	AT1G56720	AT1G69840	AT1G54000	AT1G49140	AT1G49140	AT2G27660	AT1G71180	AT2G27660	AT2G34750	AT1G73470	AT1G73470	AT1G77120	AT1G67830	AT1G77120	AT1G72210	AT1G62630	AT1G72210	AT3G13090	AT3G16560	AT3G16560	AT1G76590	AT5G51460	AT5G51460	AT5G44565	AT2G19310	AT2G19310			AT1G52827
	AT3G44380	AT4G25940	AT4G25940	AT1G70000	AT1G62200	AT1G70000	AT1G53470	AT1G48450	AT1G48450	AT1G69870	AT1G57590	AT1G69870	AT1G54010	AT1G49180	AT1G49180	AT2G27690	AT1G71460	AT2G27690	AT2G34900	AT1G73655	AT1G73655	AT1G77390	AT1G67840	AT1G77390	AT1G72440	AT1G62660	AT1G72440	AT3G13200	AT3G16910	AT3G16910	AT1G76640	AT5G53350	AT5G53350	AT5G44790	AT2G20670	AT2G20670			AT1G53240
	AT3G44750	AT4G26270	AT4G26270	AT1G70140	AT1G62250	AT1G70140	AT1G53620	AT1G48480	AT1G48480	AT1G69880	AT1G57770	AT1G69880	AT1G54090	AT1G49230	AT1G49230	AT2G27830	AT1G71490	AT2G27830	AT2G35190	AT1G73750	AT1G73750	AT1G77450	AT1G67900	AT1G77450	AT1G72450	AT1G62680	AT1G72450	AT3G13235	AT3G16950	AT3G16950	AT1G76710	AT5G53500	AT5G53500	AT5G44820	AT2G21650	AT2G21650			AT1G53670
	AT3G45140	AT4G26520	AT4G26520	AT1G70170	AT1G62290	AT1G70170	AT1G53625	AT1G48520	AT1G48520	AT1G69900	AT1G57870	AT1G69900	AT1G54100	AT1G49380	AT1G49380	AT2G28400	AT1G71500	AT2G28400	AT2G35480	AT1G73805	AT1G73805	AT1G77570	AT1G67910	AT1G77570	AT1G72470	AT1G62750	AT1G72470	AT3G13275	AT3G17120	AT3G17120	AT1G76790	AT5G54640	AT5G54640	AT5G45080	AT2G22870	AT2G22870			AT1G54340
	AT3G45970	AT4G26555	AT4G26555	AT1G70480	AT1G62330	AT1G70480	AT1G53633	AT1G48540	AT1G48540	AT1G69930	AT1G57980	AT1G69930	AT1G54130	AT1G49470	AT1G49470	AT2G28450	AT1G71695	AT2G28450	AT2G35550	AT1G73885	AT1G73885	AT1G77885	AT1G67950	AT1G77885	AT1G72520	AT1G62780	AT1G72520	AT3G13430	AT3G17650	AT3G17650	AT1G77370	AT5G55960	AT5G55960	AT5G45480	AT2G24540	AT2G24540			AT1G54450
	AT3G46080	AT4G26670	AT4G26670	AT1G70530	AT1G62510	AT1G70530	AT1G53645	AT1G48570	AT1G48570	AT1G70000	AT1G58080	AT1G70000	AT1G54170	AT1G49480	AT1G49480	AT2G28570	AT1G71696	AT2G28570	AT2G35600	AT1G73970	AT1G73970	AT1G77920	AT1G68010	AT1G77920	AT1G72680	AT1G62810	AT1G72680	AT3G13432	AT3G17668	AT3G17668	AT1G77420	AT5G58800	AT5G58800	AT5G45620	AT2G27820	AT2G27820			AT1G54690
	AT3G46210	AT4G27100	AT4G27100	AT1G70590	AT1G62560	AT1G70590	AT1G53750	AT1G48600	AT1G48600	AT1G70140	AT1G58520	AT1G70140	AT1G54270	AT1G49490	AT1G49490	AT2G29020	AT1G71720	AT2G29020	AT2G35700	AT1G74040	AT1G74040	AT1G78000	AT1G68020	AT1G78000	AT1G72750	AT1G63110	AT1G72750	AT3G13433	AT3G17850	AT3G17850	AT1G77760	AT5G59250	AT5G59250	AT5G45900	AT2G28830	AT2G28830			AT1G54770
	AT3G46230	AT4G27440	AT4G27440	AT1G70690	AT1G62590	AT1G70690	AT1G53760	AT1G48620	AT1G48620	AT1G70170	AT1G59720	AT1G70170	AT1G54320	AT1G49500	AT1G49500	AT2G29090	AT1G71880	AT2G29090	AT2G35920	AT1G74070	AT1G74070	AT1G78070	AT1G68050	AT1G78070	AT1G72770	AT1G63120	AT1G72770	AT3G13900	AT3G18020	AT3G18020	AT1G78050	AT5G59870	AT5G59870	AT5G46180	AT2G30620	AT2G30620			AT1G55152
	AT3G46660	AT4G27470	AT4G27470	AT1G70700	AT1G62630	AT1G70700	AT1G53830	AT1G49010	AT1G49010	AT1G70480	AT1G59840	AT1G70480	AT1G54575	AT1G49510	AT1G49510	AT2G29100	AT1G71970	AT2G29100	AT2G35930	AT1G74170	AT1G74170	AT1G78230	AT1G68190	AT1G78230	AT1G72900	AT1G63130	AT1G72900	AT3G13920	AT3G18035	AT3G18035	AT1G78210	AT5G59970	AT5G59970	AT5G46250	AT2G30930	AT2G30930			AT1G55475
	AT3G46670	AT4G28050	AT4G28050	AT1G70770	AT1G62680	AT1G70770	AT1G53850	AT1G49130	AT1G49130	AT1G70530	AT1G59930	AT1G70530	AT1G55080	AT1G49560	AT1G49560	AT2G29400	AT1G72010	AT2G29400	AT2G35940	AT1G74300	AT1G74300	AT1G78290	AT1G68220	AT1G78290	AT1G73010	AT1G63240	AT1G73010	AT3G14075	AT3G18420	AT3G18420	AT1G78610	AT5G60200	AT5G60200	AT5G46960	AT2G31750	AT2G31750			AT1G55550
	AT3G47420	AT4G28150	AT4G28150	AT1G70780	AT1G62750	AT1G70780	AT1G54000	AT1G49140	AT1G49140	AT1G70690	AT1G59970	AT1G70690	AT1G55110	AT1G49580	AT1G49580	AT2G29420	AT1G72150	AT2G29420	AT2G35950	AT1G74370	AT1G74370	AT1G78380	AT1G68400	AT1G78380	AT1G73080	AT1G63260	AT1G73080	AT3G14090	AT3G19100	AT3G19100	AT1G78660	AT5G60600	AT5G60600	AT5G47050	AT2G32870	AT2G32870			AT1G56690
	AT3G47780	AT4G28220	AT4G28220	AT1G70782	AT1G62780	AT1G70782	AT1G54010	AT1G49180	AT1G49180	AT1G70700	AT1G59980	AT1G70700	AT1G55210	AT1G49630	AT1G49630	AT2G29440	AT1G72160	AT2G29440	AT2G35980	AT1G74470	AT1G74470	AT1G78650	AT1G68520	AT1G78650	AT1G73210	AT1G63360	AT1G73210	AT3G14130	AT3G19170	AT3G19170	AT1G78895	AT5G60680	AT5G60680	AT5G47140	AT2G32880	AT2G32880			AT1G58280
	AT3G48520	AT4G28270	AT4G28270	AT1G70790	AT1G62830	AT1G70790	AT1G54090	AT1G49230	AT1G49230	AT1G70770	AT1G59990	AT1G70770	AT1G55500	AT1G49650	AT1G49650	AT2G29450	AT1G72270	AT2G29450	AT2G36080	AT1G74600	AT1G74600	AT1G78770	AT1G68540	AT1G78770	AT1G73480	AT1G63470	AT1G73480	AT3G14270	AT3G19300	AT3G19300	AT1G80120	AT5G61270	AT5G61270	AT5G47920	AT2G33060	AT2G33060			AT1G59900
	AT3G48640	AT4G28630	AT4G28630	AT1G70800	AT1G62950	AT1G70800	AT1G54100	AT1G49245	AT1G49245	AT1G70780	AT1G60000	AT1G70780	AT1G55535	AT1G49660	AT1G49660	AT2G29460	AT1G72280	AT2G29460	AT2G36350	AT1G74670	AT1G74670	AT1G78850	AT1G68560	AT1G78850	AT1G73490	AT1G63480	AT1G73490	AT3G14430	AT3G19330	AT3G19330	AT1G80300	AT5G61350	AT5G61350	AT5G49570	AT2G35350	AT2G35350			AT1G60560
	AT3G49010	AT4G28710	AT4G28710	AT1G70810	AT1G63090	AT1G70810	AT1G54115	AT1G49380	AT1G49380	AT1G70782	AT1G60010	AT1G70782	AT1G55610	AT1G49670	AT1G49670	AT2G29470	AT1G72300	AT2G29470	AT2G36380	AT1G74680	AT1G74680	AT1G78930	AT1G68585	AT1G78930	AT1G73500	AT1G63610	AT1G73500	AT3G14460	AT3G19490	AT3G19490	AT2G04900	AT5G61410	AT5G61410	AT5G50380	AT2G38210	AT2G38210			AT1G60660
	AT3G49180	AT4G28780	AT4G28780	AT1G71080	AT1G63120	AT1G71080	AT1G54130	AT1G49430	AT1G49430	AT1G70790	AT1G60160	AT1G70790	AT1G55690	AT1G49720	AT1G49720	AT2G29490	AT1G72310	AT2G29490	AT2G36530	AT1G74730	AT1G74730	AT1G79150	AT1G68590	AT1G79150	AT1G73510	AT1G63680	AT1G73510	AT3G14590	AT3G19515	AT3G19515	AT2G05840	AT5G62430	AT5G62430	AT5G50780	AT2G39700	AT2G39700			AT1G61100
	AT3G49240	AT4G29050	AT4G29050	AT1G71100	AT1G63130	AT1G71100	AT1G54150	AT1G49480	AT1G49480	AT1G70800	AT1G60230	AT1G70800	AT1G55790	AT1G49730	AT1G49730	AT2G29670	AT1G72416	AT2G29670	AT2G36580	AT1G74880	AT1G74880	AT1G79270	AT1G68600	AT1G79270	AT1G73540	AT1G63690	AT1G73540	AT3G14620	AT3G19540	AT3G19540	AT2G07180	AT5G62630	AT5G62630	AT5G51290	AT3G05370	AT3G05370			AT1G61900
	AT3G49320	AT4G29610	AT4G29610	AT1G71110	AT1G63240	AT1G71110	AT1G54170	AT1G49490	AT1G49490	AT1G70810	AT1G60550	AT1G70810	AT1G55820	AT1G49740	AT1G49740	AT2G29720	AT1G72430	AT2G29720	AT2G36690	AT1G74970	AT1G74970	AT1G79400	AT1G68660	AT1G79400	AT1G73880	AT1G63800	AT1G73880	AT3G14720	AT3G19620	AT3G19620	AT2G15240	AT5G63310	AT5G63310	AT5G51340	AT3G06080	AT3G06080			AT1G64360
	AT3G50410	AT4G30560	AT4G30560	AT1G71170	AT1G63260	AT1G71170	AT1G54210	AT1G49500	AT1G49500	AT1G70920	AT1G60590	AT1G70920	AT1G55915	AT1G49750	AT1G49750	AT2G30020	AT1G72610	AT2G30020	AT2G36810	AT1G75100	AT1G75100	AT1G79410	AT1G68780	AT1G79410	AT1G73965	AT1G63970	AT1G73965	AT3G14770	AT3G19820	AT3G19820	AT2G15310	AT5G64030	AT5G64030	AT5G51400	AT3G10120	AT3G10120			AT1G64450
	AT3G50480	AT4G30630	AT4G30630	AT1G71210	AT1G63360	AT1G71210	AT1G54270	AT1G49510	AT1G49510	AT1G70980	AT1G60600	AT1G70980	AT1G55920	AT1G49840	AT1G49840	AT2G30040	AT1G72630	AT2G30040	AT2G36830	AT1G75250	AT1G75250	AT1G79450	AT1G68890	AT1G79450	AT1G74000	AT1G64150	AT1G74000	AT3G14790	AT3G20090	AT3G20090	AT2G19450	AT5G64510	AT5G64510	AT5G52240	AT3G11660	AT3G11660			AT1G64670
	AT3G50900	AT4G30660	AT4G30660	AT1G71390	AT1G63470	AT1G71390	AT1G54320	AT1G49560	AT1G49560	AT1G71100	AT1G60690	AT1G71100	AT1G56060	AT1G49880	AT1G49880	AT2G30100	AT1G72640	AT2G30100	AT2G36880	AT1G75350	AT1G75350	AT1G79570	AT1G69040	AT1G79570	AT1G74010	AT1G64180	AT1G74010	AT3G14850	AT3G20120	AT3G20120	AT2G22010	AT5G65360	AT5G65360	AT5G52990	AT3G16910	AT3G16910			AT1G66100
	AT3G50910	AT4G30690	AT4G30690	AT1G71410	AT1G63480	AT1G71410	AT1G54570	AT1G49580	AT1G49580	AT1G71110	AT1G60700	AT1G71110	AT1G56110	AT1G49975	AT1G49975	AT2G30140	AT1G72645	AT2G30140	AT2G36900	AT1G75460	AT1G75460	AT1G79680	AT1G69200	AT1G79680	AT1G74020	AT1G64355	AT1G74020	AT3G15180	AT3G20270	AT3G20270	AT2G22200	AT5G65820	AT5G65820	AT5G53060	AT3G18070	AT3G18070			AT1G66330
	AT3G50930	AT4G30710	AT4G30710	AT1G71697	AT1G63610	AT1G71697	AT1G54575	AT1G49630	AT1G49630	AT1G71210	AT1G60800	AT1G71210	AT1G56140	AT1G49990	AT1G49990	AT2G30270	AT1G72810	AT2G30270	AT2G37040	AT1G75690	AT1G75690	AT1G79710	AT1G69420	AT1G79710	AT1G74030	AT1G64510	AT1G74030	AT3G15350	AT3G20540	AT3G20540	AT2G22760		AT1G01690	AT5G53330	AT3G19300	AT3G19300			AT1G66530
	AT3G50970	AT4G31050	AT4G31050	AT1G71800	AT1G63680	AT1G71800	AT1G54960	AT1G49650	AT1G49650	AT1G71390	AT1G60860	AT1G71390	AT1G56240	AT1G50250	AT1G50250	AT2G30360	AT1G72820	AT2G30360	AT2G37110	AT1G75750	AT1G75750	AT1G79920	AT1G69440	AT1G79920	AT1G74100	AT1G64580	AT1G74100	AT3G15430	AT3G20720	AT3G20720	AT2G23380		AT1G02100	AT5G53540	AT3G20270	AT3G20270			AT1G68060
	AT3G51240	AT4G31060	AT4G31060	AT1G72000	AT1G63690	AT1G72000	AT1G55080	AT1G49660	AT1G49660	AT1G71400	AT1G60870	AT1G71400	AT1G56510	AT1G50270	AT1G50270	AT2G30395	AT1G72880	AT2G30395	AT2G37170	AT1G75820	AT1G75820	AT1G79930	AT1G69523	AT1G79930	AT1G74250	AT1G64640	AT1G74250	AT3G15540	AT3G21250	AT3G21250	AT2G24260		AT1G02170	AT5G53570	AT3G21260	AT3G21260			AT1G68260
	AT3G51660	AT4G31510	AT4G31510	AT1G72120	AT1G63800	AT1G72120	AT1G55110	AT1G49670	AT1G49670	AT1G71520	AT1G60950	AT1G71520	AT1G56520	AT1G50280	AT1G50280	AT2G30490	AT1G72910	AT2G30490	AT2G37180	AT1G75900	AT1G75900	AT1G80040	AT1G69700	AT1G80040	AT1G74310	AT1G64680	AT1G74310	AT3G15810	AT3G21670	AT3G21670	AT2G24830		AT1G02405	AT5G54390	AT3G23110	AT3G23110			AT1G68490
	AT3G51800	AT4G31820	AT4G31820	AT1G72210	AT1G63880	AT1G72210	AT1G55210	AT1G49720	AT1G49720	AT1G71530	AT1G60990	AT1G71530	AT1G56540	AT1G50290	AT1G50290	AT2G30540	AT1G72920	AT2G30540	AT2G37190	AT1G76080	AT1G76080	AT1G80110	AT1G69830	AT1G80110	AT1G74330	AT1G64710	AT1G74330	AT3G15980	AT3G21750	AT3G21750	AT2G25620		AT1G02450	AT5G54830	AT3G25010	AT3G25010			AT1G68530
	AT3G51895	AT4G31850	AT4G31850	AT1G72330	AT1G63970	AT1G72330	AT1G55500	AT1G49730	AT1G49730	AT1G71697	AT1G61170	AT1G71697	AT1G56550	AT1G50320	AT1G50320	AT2G30550	AT1G72930	AT2G30550	AT2G37250	AT1G76100	AT1G76100	AT1G80130	AT1G69890	AT1G80130	AT1G74340	AT1G64720	AT1G74340	AT3G16050	AT3G22190	AT3G22190	AT2G25625		AT1G03290	AT5G55000	AT3G26030	AT3G26030			AT1G68550
	AT3G52040	AT4G32340	AT4G32340	AT1G72440	AT1G64150	AT1G72440	AT1G55530	AT1G49740	AT1G49740	AT1G71850	AT1G61190	AT1G71850	AT1G56660	AT1G50450	AT1G50450	AT2G30590	AT1G72970	AT2G30590	AT2G37410	AT1G76110	AT1G76110	AT1G80150	AT1G69935	AT1G80150	AT1G74360	AT1G64770	AT1G74360	AT3G16270	AT3G22550	AT3G22550	AT2G27310		AT1G03370	AT5G55130	AT3G26450	AT3G26450			AT1G69330
	AT3G52470	AT4G33470	AT4G33470	AT1G72450	AT1G64180	AT1G72450	AT1G55535	AT1G49750	AT1G49750	AT1G72120	AT1G61240	AT1G72120	AT1G57560	AT1G50480	AT1G50480	AT2G30615	AT1G73020	AT2G30615	AT2G37620	AT1G76240	AT1G76240	AT1G80245	AT1G70070	AT1G80245	AT1G74710	AT1G64850	AT1G74710	AT3G16800	AT3G23090	AT3G23090	AT2G29020		AT1G03660	AT5G55290	AT3G26510	AT3G26510			AT1G69580
	AT3G52770	AT4G33490	AT4G33490	AT1G72470	AT1G64355	AT1G72470	AT1G55610	AT1G49880	AT1G49880	AT1G72210	AT1G61300	AT1G72210	AT1G57610	AT1G50510	AT1G50510	AT2G30720	AT1G73060	AT2G30720	AT2G37720	AT1G76450	AT1G76450	AT1G80270	AT1G70100	AT1G80270	AT1G74750	AT1G64970	AT1G74750	AT3G17700	AT3G23790	AT3G23790	AT2G29400		AT1G03730	AT5G55860	AT3G44735	AT3G44735			AT1G69850
	AT3G53230	AT4G33660	AT4G33660	AT1G72520	AT1G64380	AT1G72520	AT1G55790	AT1G49890	AT1G49890	AT1G72440	AT1G61350	AT1G72440	AT1G57620	AT1G50575	AT1G50575	AT2G30750	AT1G73110	AT2G30750	AT2G37890	AT1G76720	AT1G76720	AT1G80450	AT1G70150	AT1G80450	AT1G74790	AT1G65010	AT1G74790	AT3G17710	AT3G23810	AT3G23810	AT2G30270		AT1G03750	AT5G56230	AT3G45230	AT3G45230			AT1G72500
	AT3G53232	AT4G33670	AT4G33670	AT1G72540	AT1G64430	AT1G72540	AT1G55820	AT1G49975	AT1G49975	AT1G72450	AT1G61500	AT1G72450	AT1G57630	AT1G50732	AT1G50732	AT2G30830	AT1G73470	AT2G30830	AT2G37980	AT1G76800	AT1G76800	AT1G80460	AT1G70200	AT1G80460	AT1G74810	AT1G65070	AT1G74810	AT3G18260	AT3G23820	AT3G23820	AT2G30590		AT1G03770	AT5G56870	AT3G53280	AT3G53280			AT1G73320
	AT3G53420	AT4G33980	AT4G33980	AT1G72680	AT1G64500	AT1G72680	AT1G55920	AT1G49990	AT1G49990	AT1G72470	AT1G61520	AT1G72470	AT1G57650	AT1G50840	AT1G50840	AT2G30990	AT1G73540	AT2G30990	AT2G38240	AT1G76955	AT1G76955	AT1G80670	AT1G70210	AT1G80670	AT1G74870	AT1G65120	AT1G74870	AT3G18290	AT3G23830	AT3G23830	AT2G30990		AT1G03905	AT5G57140	AT3G53730	AT3G53730			AT1G73350
	AT3G53810	AT4G34215	AT4G34215	AT1G72690	AT1G64510	AT1G72690	AT1G56060	AT1G50000	AT1G50000	AT1G72520	AT1G61600	AT1G72520	AT1G57700	AT1G50890	AT1G50890	AT2G31280	AT1G73570	AT2G31280	AT2G38250	AT1G76960	AT1G76960	AT1G80720	AT1G70280	AT1G80720	AT1G74950	AT1G65190	AT1G74950	AT3G18295	AT3G23910	AT3G23910	AT2G31350		AT1G04310	AT5G57460	AT3G54500	AT3G54500			AT1G73680
	AT3G53940	AT4G34250	AT4G34250	AT1G72700	AT1G64640	AT1G72700	AT1G56140	AT1G50250	AT1G50250	AT1G72540	AT1G61795	AT1G72540	AT1G57990	AT1G50900	AT1G50900	AT2G31305	AT1G73655	AT2G31305	AT2G38290	AT1G77060	AT1G77060	AT1G80750	AT1G70290	AT1G80750	AT1G75170	AT1G65230	AT1G75170	AT3G18560	AT3G24255	AT3G24255	AT2G32510		AT1G04810	AT5G57740	AT3G59320	AT3G59320			AT1G73920
	AT3G54020	AT4G34900	AT4G34900	AT1G72750	AT1G64680	AT1G72750	AT1G56145	AT1G50270	AT1G50270	AT1G72680	AT1G61960	AT1G72680	AT1G58340	AT1G51080	AT1G51080	AT2G31350	AT1G73670	AT2G31350	AT2G38400	AT1G77090	AT1G77090	AT1G80820	AT1G70370	AT1G80820	AT1G75200	AT1G65320	AT1G75200	AT3G18620	AT3G24420	AT3G24420	AT2G32990		AT1G04990	AT5G57970	AT3G62690	AT3G62690			AT1G73990
	AT3G54400	AT4G35470	AT4G35470	AT1G72770	AT1G64710	AT1G72770	AT1G56240	AT1G50280	AT1G50280	AT1G72750	AT1G62200	AT1G72750	AT1G58410	AT1G51100	AT1G51100	AT2G31390	AT1G73750	AT2G31390	AT2G38500	AT1G77122	AT1G77122	AT1G80840	AT1G70410	AT1G80840	AT1G75220	AT1G65410	AT1G75220	AT3G18950	AT3G24520	AT3G24520	AT2G36080		AT1G05300	AT5G58510	AT4G14390	AT4G14390			AT1G74290
	AT3G54950	AT4G35480	AT4G35480	AT1G72890	AT1G64720	AT1G72890	AT1G56450	AT1G50290	AT1G50290	AT1G72770	AT1G62250	AT1G72770	AT1G58420	AT1G51110	AT1G51110	AT2G31410	AT1G73805	AT2G31410	AT2G38530	AT1G77210	AT1G77210	AT2G01008	AT1G70420	AT2G01008	AT1G75270	AT1G65590	AT1G75270	AT3G19150	AT3G24560	AT3G24560	AT2G37410		AT1G05350	AT5G58840	AT4G15620	AT4G15620			AT1G74300
	AT3G55010	AT4G36540	AT4G36540	AT1G72900	AT1G64770	AT1G72900	AT1G56510	AT1G50450	AT1G50450	AT1G72900	AT1G62290	AT1G72900	AT1G59520	AT1G51390	AT1G51390	AT2G31730	AT1G73885	AT2G31730	AT2G38750	AT1G77460	AT1G77460	AT2G01100	AT1G70580	AT2G01100	AT1G75400	AT1G65790	AT1G75400	AT3G19210	AT3G24660	AT3G24660	AT2G38500		AT1G05780	AT5G59560	AT4G17090	AT4G17090			AT1G74390
	AT3G55110	AT4G36670	AT4G36670	AT1G72920	AT1G64780	AT1G72920	AT1G56520	AT1G50480	AT1G50480	AT1G72920	AT1G62330	AT1G72920	AT1G59590	AT1G51400	AT1G51400	AT2G32140	AT1G73970	AT2G32140	AT2G38760	AT1G77580	AT1G77580	AT2G01180	AT1G70630	AT2G01180	AT1G75450	AT1G65800	AT1G75450	AT3G19240	AT3G24760	AT3G24760	AT2G38530		AT1G05820	AT5G59700	AT4G18210	AT4G18210			AT1G74800
	AT3G55120	AT4G36790	AT4G36790	AT1G72940	AT1G64860	AT1G72940	AT1G56540	AT1G50620	AT1G50620	AT1G72940	AT1G62430	AT1G72940	AT1G59710	AT1G51430	AT1G51430	AT2G32150	AT1G74040	AT2G32150	AT2G38870	AT1G77630	AT1G77630	AT2G01600	AT1G70730	AT2G01600	AT1G75670	AT1G65900	AT1G75670	AT3G19260	AT3G25010	AT3G25010	AT2G38760		AT1G07020	AT5G60410	AT4G22190	AT4G22190			AT1G75330
	AT3G55340	AT4G37080	AT4G37080	AT1G72950	AT1G64970	AT1G72950	AT1G56550	AT1G50732	AT1G50732	AT1G72950	AT1G62510	AT1G72950	AT1G59740	AT1G51440	AT1G51440	AT2G32210	AT1G74070	AT2G32210	AT2G38940	AT1G77960	AT1G77960	AT2G01640	AT1G70760	AT2G01640	AT1G75810	AT1G65920	AT1G75810	AT3G19270	AT3G25430	AT3G25430	AT2G39030		AT1G07900	AT5G60820	AT4G22560	AT4G22560			AT1G75420
	AT3G55430	AT4G37100	AT4G37100	AT1G73030	AT1G65010	AT1G73030	AT1G56610	AT1G50840	AT1G50840	AT1G73010	AT1G62560	AT1G73010	AT1G59810	AT1G51500	AT1G51500	AT2G32240	AT1G74170	AT2G32240	AT2G39020	AT1G77990	AT1G77990	AT2G01670	AT1G70820	AT2G01670	AT1G75860	AT1G66130	AT1G75860	AT3G19360	AT3G25560	AT3G25560	AT2G39050		AT1G09050	AT5G60950	AT4G23140	AT4G23140			AT1G78070
	AT3G55500	AT4G38550	AT4G38550	AT1G73080	AT1G65032	AT1G73080	AT1G56660	AT1G50900	AT1G50900	AT1G73030	AT1G62590	AT1G73030	AT1G59820	AT1G51550	AT1G51550	AT2G32510	AT1G74180	AT2G32510	AT2G39030	AT1G78060	AT1G78060	AT2G01710	AT1G70890	AT2G01710	AT1G76040	AT1G66140	AT1G76040	AT3G19950	AT3G25710	AT3G25710	AT2G39100		AT1G09645	AT5G61360	AT4G23870	AT4G23870			AT1G78510
	AT3G55510	AT4G38690	AT4G38690	AT1G73130	AT1G65060	AT1G73130	AT1G57560	AT1G51080	AT1G51080	AT1G73066	AT1G62630	AT1G73066	AT1G59850	AT1G51560	AT1G51560	AT2G32930	AT1G74290	AT2G32930	AT2G39200	AT1G78100	AT1G78100	AT2G01750	AT1G71020	AT2G01750	AT1G76070	AT1G66150	AT1G76070	AT3G20310	AT3G26085	AT3G26085	AT2G39725		AT1G10280	AT5G61440	AT4G23880	AT4G23880			AT1G78580
	AT3G55640	AT4G38770	AT4G38770	AT1G73210	AT1G65070	AT1G73210	AT1G57610	AT1G51100	AT1G51100	AT1G73080	AT1G62640	AT1G73080	AT1G59860	AT1G51570	AT1G51570	AT2G32980	AT1G74300	AT2G32980	AT2G39250	AT1G78110	AT1G78110	AT2G02010	AT1G71180	AT2G02010	AT1G76160	AT1G66200	AT1G76160	AT3G20410	AT3G27030	AT3G27030	AT2G39770		AT1G10417	AT5G61450	AT4G24970	AT4G24970			AT1G79080
	AT3G55970	AT4G39090	AT4G39090	AT1G73250	AT1G65120	AT1G73250	AT1G57620	AT1G51110	AT1G51110	AT1G73130	AT1G62660	AT1G73130	AT1G59870	AT1G51580	AT1G51580	AT2G32990	AT1G74370	AT2G32990	AT2G39300	AT1G78180	AT1G78180	AT2G02090	AT1G71460	AT2G02090	AT1G76180	AT1G66430	AT1G76180	AT3G20600	AT3G27050	AT3G27050	AT2G42400		AT1G10590	AT5G61550	AT4G26150	AT4G26150			AT1G79640
	AT3G56070	AT4G39180	AT4G39180	AT1G73500	AT1G65190	AT1G73500	AT1G57630	AT1G51400	AT1G51400	AT1G73490	AT1G62680	AT1G73490	AT1G59910	AT1G51610	AT1G51610	AT2G33020	AT1G74458	AT2G33020	AT2G39350	AT1G78370	AT1G78370	AT2G02180	AT1G71500	AT2G02180	AT1G76390	AT1G66520	AT1G76390	AT3G20800	AT3G27230	AT3G27230	AT2G42890		AT1G10700	AT5G61840	AT4G32190	AT4G32190			AT1G79660
	AT3G56090	AT4G39260	AT4G39260	AT1G73530	AT1G65230	AT1G73530	AT1G57650	AT1G51430	AT1G51430	AT1G73500	AT1G62750	AT1G73500	AT1G60080	AT1G51805	AT1G51805	AT2G33380	AT1G74470	AT2G33380	AT2G39380	AT1G78560	AT1G78560	AT2G02220	AT1G71695	AT2G02220	AT1G76520	AT1G66820	AT1G76520	AT3G20860	AT3G27250	AT3G27250	AT2G43160		AT1G11310	AT5G61980	AT4G33030	AT4G33030			AT1G79770
	AT3G56260	AT4G39640	AT4G39640	AT1G73805	AT1G65295	AT1G73805	AT1G57700	AT1G51440	AT1G51440	AT1G73510	AT1G62780	AT1G73510	AT1G60190	AT1G51940	AT1G51940	AT2G33700	AT1G74600	AT2G33700	AT2G39420	AT1G78620	AT1G78620	AT2G02230	AT1G71696	AT2G02230	AT1G76600	AT1G66890	AT1G76600	AT3G21320	AT3G27820	AT3G27820	AT2G44578		AT1G11800	AT5G62770	AT4G33170	AT4G33170			AT2G01940
	AT3G56290	AT4G39830	AT4G39830	AT1G73810	AT1G65320	AT1G73810	AT1G57820	AT1G51500	AT1G51500	AT1G73540	AT1G62810	AT1G73540	AT1G60420	AT1G52000	AT1G52000	AT2G34010	AT1G74670	AT2G34010	AT2G39518	AT1G78630	AT1G78630	AT2G02730	AT1G71710	AT2G02730	AT1G76650	AT1G66910	AT1G76650	AT3G21480	AT3G28050	AT3G28050	AT2G44940		AT1G12940	AT5G62820	AT4G33530	AT4G33530			AT2G02020
	AT3G56990	AT4G39900	AT4G39900	AT1G73965	AT1G65380	AT1G73965	AT1G57990	AT1G51550	AT1G51550	AT1G73590	AT1G62950	AT1G73590	AT1G60620	AT1G52040	AT1G52040	AT2G34070	AT1G74680	AT2G34070	AT2G39530	AT1G78670	AT1G78670	AT2G02810	AT1G71720	AT2G02810	AT1G76680	AT1G66970	AT1G76680	AT3G21865	AT3G28200	AT3G28200	AT2G46280		AT1G13470	AT5G63030	AT4G34190	AT4G34190			AT2G02770
	AT3G57000	AT5G01240	AT5G01240	AT1G74000	AT1G65410	AT1G74000	AT1G58100	AT1G51570	AT1G51570	AT1G73730	AT1G63080	AT1G73730	AT1G60640	AT1G52140	AT1G52140	AT2G34600	AT1G74730	AT2G34600	AT2G39770	AT1G78820	AT1G78820	AT2G02860	AT1G71810	AT2G02860	AT1G76690	AT1G66980	AT1G76690	AT3G22240	AT3G28370	AT3G28370	AT2G46490		AT1G13520	AT5G63225	AT4G34630	AT4G34630			AT2G02790
	AT3G57150	AT5G01610	AT5G01610	AT1G74010	AT1G65420	AT1G74010	AT1G58235	AT1G51580	AT1G51580	AT1G73805	AT1G63120	AT1G73805	AT1G60730	AT1G52150	AT1G52150	AT2G34660	AT1G74740	AT2G34660	AT2G39800	AT1G78915	AT1G78915	AT2G02870	AT1G71970	AT2G02870	AT1G76930	AT1G67000	AT1G76930	AT3G22890	AT3G28910	AT3G28910	AT2G46520		AT1G13960	AT5G63260	AT4G37930	AT4G37930			AT2G03980
	AT3G57490	AT5G01900	AT5G01900	AT1G74020	AT1G65490	AT1G74020	AT1G58340	AT1G51610	AT1G51610	AT1G73810	AT1G63130	AT1G73810	AT1G60780	AT1G52155	AT1G52155	AT2G34720	AT1G74850	AT2G34720	AT2G40113	AT1G78970	AT1G78970	AT2G02955	AT1G71990	AT2G02955	AT1G76970	AT1G67040	AT1G76970	AT3G22950	AT3G29090	AT3G29090	AT2G46680		AT1G14820	AT5G63610	AT4G38470	AT4G38470			AT2G04570
	AT3G57520	AT5G01950	AT5G01950	AT1G74030	AT1G65590	AT1G74030	AT1G59590	AT1G51805	AT1G51805	AT1G73880	AT1G63240	AT1G73880	AT1G60850	AT1G52190	AT1G52190	AT2G34730	AT1G74880	AT2G34730	AT2G40170	AT1G78995	AT1G78995	AT2G02970	AT1G72030	AT2G02970	AT1G76980	AT1G67050	AT1G76980	AT3G23030	AT3G30720	AT3G30720	AT2G46900		AT1G15790	AT5G63905	AT4G40030	AT4G40030			AT2G04700
	AT3G57660	AT5G02010	AT5G02010	AT1G74100	AT1G65790	AT1G74100	AT1G59610	AT1G51940	AT1G51940	AT1G74000	AT1G63470	AT1G74000	AT1G61120	AT1G52220	AT1G52220	AT2G34750	AT1G74940	AT2G34750	AT2G40180	AT1G79040	AT1G79040	AT2G02990	AT1G72150	AT2G02990	AT1G77030	AT1G67080	AT1G77030	AT3G23170	AT3G30841	AT3G30841	AT2G47460		AT1G15800	AT5G63980	AT5G02670	AT5G02670			AT2G05620
	AT3G57880	AT5G02150	AT5G02150	AT1G74250	AT1G65900	AT1G74250	AT1G59710	AT1G52000	AT1G52000	AT1G74010	AT1G63610	AT1G74010	AT1G61140	AT1G52230	AT1G52230	AT2G34900	AT1G74970	AT2G34900	AT2G40360	AT1G79070	AT1G79070	AT2G03240	AT1G72160	AT2G03240	AT1G77120	AT1G67090	AT1G77120	AT3G23280	AT3G42640	AT3G42640	AT2G47960		AT1G16670	AT5G63990	AT5G03360	AT5G03360			AT2G07050
	AT3G57940	AT5G02160	AT5G02160	AT1G74340	AT1G65920	AT1G74340	AT1G59740	AT1G52040	AT1G52040	AT1G74020	AT1G63680	AT1G74020	AT1G61150	AT1G52240	AT1G52240	AT2G35070	AT1G75250	AT2G35070	AT2G40435	AT1G79110	AT1G79110	AT2G03640	AT1G72180	AT2G03640	AT1G77230	AT1G67280	AT1G77230	AT3G23540	AT3G42670	AT3G42670	AT3G01770		AT1G17340	AT5G64190	AT5G09672	AT5G09672			AT2G14285
	AT3G58470	AT5G02560	AT5G02560	AT1G74360	AT1G66130	AT1G74360	AT1G59810	AT1G52150	AT1G52150	AT1G74030	AT1G63690	AT1G74030	AT1G61215	AT1G52290	AT1G52290	AT2G35480	AT1G75350	AT2G35480	AT2G40460	AT1G79440	AT1G79440	AT2G03760	AT1G72190	AT2G03760	AT1G77280	AT1G67320	AT1G77280	AT3G23570	AT3G44150	AT3G44150	AT3G04350		AT1G17450	AT5G64370	AT5G10170	AT5G10170			AT2G14460
	AT3G58660	AT5G02890	AT5G02890	AT1G74430	AT1G66140	AT1G74430	AT1G59820	AT1G52190	AT1G52190	AT1G74100	AT1G63800	AT1G74100	AT1G61250	AT1G52342	AT1G52342	AT2G35550	AT1G75460	AT2G35550	AT2G40620	AT1G79460	AT1G79460	AT2G03800	AT1G72270	AT2G03800	AT1G77320	AT1G67330	AT1G77320	AT3G23980	AT3G44200	AT3G44200	AT3G04560		AT1G17500	AT5G65890	AT5G10310	AT5G10310			AT2G15290
	AT3G59140	AT5G03050	AT5G03050	AT1G74450	AT1G66150	AT1G74450	AT1G59850	AT1G52220	AT1G52220	AT1G74250	AT1G63970	AT1G74250	AT1G61255	AT1G52400	AT1G52400	AT2G35700	AT1G75690	AT2G35700	AT2G41010	AT1G79500	AT1G79500	AT2G03820	AT1G72310	AT2G03820	AT1G77380	AT1G67440	AT1G77380	AT3G23990	AT3G44310	AT3G44310	AT3G04880		AT1G17550	AT5G66290	AT5G13410	AT5G13410			AT2G15790
	AT3G59630	AT5G03140	AT5G03140	AT1G74590	AT1G66180	AT1G74590	AT1G59860	AT1G52230	AT1G52230	AT1G74310	AT1G64150	AT1G74310	AT1G61260	AT1G52510	AT1G52510	AT2G35930	AT1G75750	AT2G35930	AT2G41110	AT1G79560	AT1G79560	AT2G04040	AT1G72610	AT2G04040	AT1G77390	AT1G67480	AT1G77390	AT3G24350	AT3G44380	AT3G44380	AT3G05220		AT1G17600	AT5G66360	AT5G15210	AT5G15210			AT2G16050
	AT3G59670	AT5G03470	AT5G03470	AT1G74710	AT1G66200	AT1G74710	AT1G59870	AT1G52240	AT1G52240	AT1G74330	AT1G64180	AT1G74330	AT1G61340	AT1G52670	AT1G52670	AT2G35940	AT1G75820	AT2G35940	AT2G41380	AT1G79670	AT1G79670	AT2G04050	AT1G72630	AT2G04050	AT1G77450	AT1G67550	AT1G77450	AT3G24500	AT3G44610	AT3G44610	AT3G05250		AT1G17730	AT5G66930	AT5G18500	AT5G18500			AT2G16630
	AT3G60360	AT5G03940	AT5G03940	AT1G74750	AT1G66230	AT1G74750	AT1G59910	AT1G52342	AT1G52342	AT1G74340	AT1G64355	AT1G74340	AT1G61360	AT1G52700	AT1G52700	AT2G35950	AT1G75900	AT2G35950	AT2G41500	AT1G79850	AT1G79850	AT2G04100	AT1G72640	AT2G04100	AT1G77510	AT1G67560	AT1G77510	AT3G24530	AT3G44740	AT3G44740	AT3G05760		AT1G19360	AT1G02230	AT5G18670	AT5G18670			AT2G16770
	AT3G61190	AT5G04020	AT5G04020	AT1G74790	AT1G66430	AT1G74790	AT1G60190	AT1G52400	AT1G52400	AT1G74360	AT1G64390	AT1G74360	AT1G61370	AT1G52770	AT1G52770	AT2G35980	AT1G76080	AT2G35980	AT2G41660	AT1G80030	AT1G80030	AT2G04400	AT1G72645	AT2G04400	AT1G77570	AT1G67590	AT1G77570	AT3G24550	AT3G44940	AT3G44940	AT3G10030		AT1G20460	AT1G06160	AT5G19370	AT5G19370			AT2G16780
	AT3G61430	AT5G04230	AT5G04230	AT1G74950	AT1G66820	AT1G74950	AT1G60420	AT1G52410	AT1G52410	AT1G74710	AT1G64430	AT1G74710	AT1G61380	AT1G52870	AT1G52870	AT2G36080	AT1G76100	AT2G36080	AT2G41670	AT1G80050	AT1G80050	AT2G04515	AT1G72810	AT2G04515	AT1G77885	AT1G67660	AT1G77885	AT3G25230	AT3G44970	AT3G44970	AT3G10820		AT1G20740	AT1G16470	AT5G20410	AT5G20410			AT2G17150
	AT3G61630	AT5G04560	AT5G04560	AT1G75000	AT1G66840	AT1G75000	AT1G60490	AT1G52510	AT1G52510	AT1G74750	AT1G64510	AT1G74750	AT1G61420	AT1G53000	AT1G53000	AT2G36350	AT1G76110	AT2G36350	AT2G41705	AT1G80180	AT1G80180	AT2G04570	AT1G72880	AT2G04570	AT1G77920	AT1G67700	AT1G77920	AT3G25400	AT3G45010	AT3G45010	AT3G11100		AT1G21310	AT1G19670	AT5G22620	AT5G22620			AT2G19280
	AT3G61890	AT5G04820	AT5G04820	AT1G75020	AT1G66890	AT1G75020	AT1G60620	AT1G52590	AT1G52590	AT1G74790	AT1G64640	AT1G74790	AT1G61550	AT1G53035	AT1G53035	AT2G36380	AT1G76240	AT2G36380	AT2G41750	AT1G80380	AT1G80380	AT2G05940	AT1G72910	AT2G05940	AT1G78000	AT1G67710	AT1G78000	AT3G25545	AT3G45160	AT3G45160	AT3G11270		AT1G21380	AT1G19680	AT5G24780	AT5G24780			AT2G19720
	AT3G61980	AT5G04885	AT5G04885	AT1G75040	AT1G66910	AT1G75040	AT1G60730	AT1G52670	AT1G52670	AT1G74810	AT1G64680	AT1G74810	AT1G61560	AT1G53040	AT1G53040	AT2G36530	AT1G76450	AT2G36530	AT2G41905	AT1G80420	AT1G80420	AT2G06040	AT1G72930	AT2G06040	AT1G78070	AT1G67720	AT1G78070	AT3G25572	AT3G45310	AT3G45310	AT3G11570		AT1G21520	AT1G23149	AT5G24990	AT5G24990			AT2G20190
	AT3G62150	AT5G05090	AT5G05090	AT1G75170	AT1G66940	AT1G75170	AT1G60780	AT1G52770	AT1G52770	AT1G74870	AT1G64710	AT1G74870	AT1G61580	AT1G53070	AT1G53070	AT2G36580	AT1G76550	AT2G36580	AT2G42160	AT1G80480	AT1G80480	AT2G06050	AT1G73090	AT2G06050	AT1G78230	AT1G67740	AT1G78230	AT3G25600	AT3G45600	AT3G45600	AT3G12145		AT1G22070	AT1G37130	AT5G40160	AT5G40160			AT2G20300
	AT3G62260	AT5G05320	AT5G05320	AT1G75200	AT1G66970	AT1G75200	AT1G61120	AT1G52827	AT1G52827	AT1G74950	AT1G64720	AT1G74950	AT1G61610	AT1G53090	AT1G53090	AT2G36590	AT1G76800	AT2G36590	AT2G42200	AT1G80630	AT1G80630	AT2G06530	AT1G73110	AT2G06530	AT1G78240	AT1G67750	AT1G78240	AT3G25900	AT3G45890	AT3G45890	AT3G13460		AT1G22180	AT1G44800	AT5G41900	AT5G41900			AT2G20550
	AT3G62820	AT5G05550	AT5G05550	AT1G75220	AT1G67080	AT1G75220	AT1G61140	AT1G53000	AT1G53000	AT1G75000	AT1G64770	AT1G75000	AT1G61620	AT1G53120	AT1G53120	AT2G36690	AT1G76870	AT2G36690	AT2G42280	AT1G80640	AT1G80640	AT2G09990	AT1G73170	AT2G09990	AT1G78280	AT1G67830	AT1G78280	AT3G26170	AT3G45900	AT3G45900	AT3G13730		AT1G22280	AT1G47270	AT5G42270	AT5G42270			AT2G21170
	AT3G63010	AT5G05660	AT5G05660	AT1G75230	AT1G67090	AT1G75230	AT1G61150	AT1G53035	AT1G53035	AT1G75020	AT1G64850	AT1G75020	AT1G61640	AT1G53160	AT1G53160	AT2G36750	AT1G76955	AT2G36750	AT2G42360	AT1G80650	AT1G80650	AT2G15000	AT1G73470	AT2G15000	AT1G78380	AT1G67840	AT1G78380	AT3G26400	AT3G46740	AT3G46740	AT3G14870		AT1G22900	AT1G52720	AT5G45340	AT5G45340			AT2G21180
	AT3G63380	AT5G05890	AT5G05890	AT1G75270	AT1G67340	AT1G75270	AT1G61215	AT1G53040	AT1G53040	AT1G75170	AT1G64860	AT1G75170	AT1G61660	AT1G53170	AT1G53170	AT2G36810	AT1G76960	AT2G36810	AT2G42760	AT1G80770	AT1G80770	AT2G15480	AT1G73600	AT2G15480	AT1G78440	AT1G67910	AT1G78440	AT3G26410	AT3G46880	AT3G46880	AT3G16620		AT1G23840	AT1G53320	AT5G45820	AT5G45820			AT2G21300
	AT3G63390	AT5G06560	AT5G06560	AT1G75400	AT1G67440	AT1G75400	AT1G61250	AT1G53070	AT1G53070	AT1G75200	AT1G64970	AT1G75200	AT1G61667	AT1G53230	AT1G53230	AT2G36900	AT1G77060	AT2G36900	AT2G43020	AT1G80850	AT1G80850	AT2G15490	AT1G73655	AT2G15490	AT1G78570	AT1G67950	AT1G78570	AT3G26440	AT3G46980	AT3G46980	AT3G17250		AT1G24100	AT1G57820	AT5G49170	AT5G49170			AT2G22125
	AT4G00050	AT5G06690	AT5G06690	AT1G75440	AT1G67510	AT1G75440	AT1G61260	AT1G53090	AT1G53090	AT1G75220	AT1G65010	AT1G75220	AT1G61690	AT1G53250	AT1G53250	AT2G37040	AT1G77090	AT2G37040	AT2G43018	AT1G80870	AT1G80870	AT2G16586	AT1G73750	AT2G16586	AT1G78600	AT1G68010	AT1G78600	AT3G26670	AT3G47160	AT3G47160	AT3G17510		AT1G25550	AT1G58235	AT5G55840	AT5G55840			AT2G22270
	AT4G00430	AT5G06850	AT5G06850	AT1G75670	AT1G67590	AT1G75670	AT1G61340	AT1G53120	AT1G53120	AT1G75270	AT1G65070	AT1G75270	AT1G61730	AT1G53350	AT1G53350	AT2G37110	AT1G77210	AT2G37110	AT2G43290	AT1G80880	AT1G80880	AT2G16595	AT1G73760	AT2G16595	AT1G78650	AT1G68020	AT1G78650	AT3G27210	AT3G47580	AT3G47580	AT3G17860		AT1G26130	AT1G64040	AT5G58770	AT5G58770			AT2G22430
	AT4G01070	AT5G07580	AT5G07580	AT1G76040	AT1G67660	AT1G76040	AT1G61360	AT1G53160	AT1G53160	AT1G75280	AT1G65120	AT1G75280	AT1G61770	AT1G53450	AT1G53450	AT2G37170	AT1G77460	AT2G37170	AT2G43320	AT1G80920	AT1G80920	AT2G16720	AT1G73885	AT2G16720	AT1G78770	AT1G68050	AT1G78770	AT3G27280	AT3G47620	AT3G47620	AT3G18230		AT1G26300	AT1G64200	AT5G59690	AT5G59690			AT2G22795
	AT4G01360	AT5G07770	AT5G07770	AT1G76065	AT1G67690	AT1G76065	AT1G61370	AT1G53170	AT1G53170	AT1G75400	AT1G65190	AT1G75400	AT1G61800	AT1G53520	AT1G53520	AT2G37180	AT1G77580	AT2G37180	AT2G43510	AT2G01110	AT2G01110	AT2G16900	AT1G74040	AT2G16900	AT1G78930	AT1G68190	AT1G78930	AT3G27380	AT3G47960	AT3G47960	AT3G19830		AT1G26930	AT1G68140	AT5G59970	AT5G59970			AT2G23460
	AT4G01560	AT5G07820	AT5G07820	AT1G76070	AT1G67700	AT1G76070	AT1G61380	AT1G53230	AT1G53230	AT1G75440	AT1G65230	AT1G75440	AT1G61810	AT1G53730	AT1G53730	AT2G37250	AT1G77630	AT2G37250	AT2G43520	AT2G01290	AT2G01290	AT2G17220	AT1G74070	AT2G17220	AT1G79150	AT1G68220	AT1G79150	AT3G27540	AT3G48190	AT3G48190	AT3G19840		AT1G27020	AT1G69360	AT5G62430	AT5G62430			AT2G24210
	AT4G01870	AT5G07830	AT5G07830	AT1G76130	AT1G67740	AT1G76130	AT1G61420	AT1G53240	AT1G53240	AT1G75450	AT1G65295	AT1G75450	AT1G61820	AT1G53800	AT1G53800	AT2G37340	AT1G77960	AT2G37340	AT2G43540	AT2G01320	AT2G01320	AT2G17250	AT1G74090	AT2G17250	AT1G79160	AT1G68260	AT1G79160	AT3G27610	AT3G49000	AT3G49000	AT3G22275		AT1G27100	AT1G71000	AT5G63310	AT5G63310			AT2G24520
	AT4G02150	AT5G08520	AT5G08520	AT1G76360	AT1G67750	AT1G76360	AT1G61470	AT1G53250	AT1G53250	AT1G75670	AT1G65320	AT1G75670	AT1G61870	AT1G53887	AT1G53887	AT2G37410	AT1G77990	AT2G37410	AT2G43590	AT2G01390	AT2G01390	AT2G17280	AT1G74170	AT2G17280	AT1G79270	AT1G68400	AT1G79270	AT3G28180	AT3G49050	AT3G49050	AT3G23150		AT1G27360	AT1G71080	AT5G65360	AT5G65360			AT2G25590
	AT4G02380	AT5G09730	AT5G09730	AT1G76380	AT1G67840	AT1G76380	AT1G61490	AT1G53300	AT1G53300	AT1G75860	AT1G65410	AT1G75860	AT1G61890	AT1G53903	AT1G53903	AT2G37620	AT1G78060	AT2G37620	AT2G43620	AT2G01420	AT2G01420	AT2G17420	AT1G74370	AT2G17420	AT1G79410	AT1G68520	AT1G79410	AT3G28450	AT3G49220	AT3G49220	AT3G25150		AT1G28210	AT1G71410		AT1G01440			AT2G26100
	AT4G02400	AT5G10790	AT5G10790	AT1G76390	AT1G67900	AT1G76390	AT1G61560	AT1G53350	AT1G53350	AT1G76040	AT1G65590	AT1G76040	AT1G62045	AT1G54110	AT1G54110	AT2G37760	AT1G78100	AT2G37760	AT2G44080	AT2G01570	AT2G01570	AT2G17480	AT1G74440	AT2G17480	AT1G79450	AT1G68560	AT1G79450	AT3G28510	AT3G49740	AT3G49740	AT3G25210		AT1G28380	AT1G73530		AT1G02670			AT2G26690
	AT4G02930	AT5G10860	AT5G10860	AT1G76580	AT1G67910	AT1G76580	AT1G61610	AT1G53450	AT1G53450	AT1G76070	AT1G65900	AT1G76070	AT1G62300	AT1G54220	AT1G54220	AT2G37770	AT1G78110	AT2G37770	AT2G44130	AT2G01590	AT2G01590	AT2G17500	AT1G74458	AT2G17500	AT1G79490	AT1G68585	AT1G79490	AT3G28570	AT3G49940	AT3G49940	AT3G25910		AT1G29340	AT1G74950		AT1G02816			AT2G27190
	AT4G02940	AT5G11000	AT5G11000	AT1G76590	AT1G68010	AT1G76590	AT1G61620	AT1G53520	AT1G53520	AT1G76160	AT1G65920	AT1G76160	AT1G62305	AT1G54310	AT1G54310	AT2G37980	AT1G78180	AT2G37980	AT2G44350	AT2G01620	AT2G01620	AT2G17520	AT1G74470	AT2G17520	AT1G79680	AT1G68590	AT1G79680	AT3G28600	AT3G50100	AT3G50100	AT3G26090		AT1G30100	AT1G76590		AT1G02990			AT2G27960
	AT4G04490	AT5G11150	AT5G11150	AT1G76600	AT1G68020	AT1G76600	AT1G61640	AT1G53670	AT1G53670	AT1G76180	AT1G66130	AT1G76180	AT1G62320	AT1G54350	AT1G54350	AT2G38240	AT1G78370	AT2G38240	AT2G44370	AT2G01630	AT2G01630	AT2G17660	AT1G74520	AT2G17660	AT1G79710	AT1G68600	AT1G79710	AT3G28620	AT3G50270	AT3G50270	AT3G26340		AT1G30410	AT1G76790		AT1G03050			AT2G28260
	AT4G04940	AT5G11610	AT5G11610	AT1G76620	AT1G68080	AT1G76620	AT1G61660	AT1G53730	AT1G53730	AT1G76390	AT1G66140	AT1G76390	AT1G62422	AT1G54410	AT1G54410	AT2G38250	AT1G78630	AT2G38250	AT2G44430	AT2G01755	AT2G01755	AT2G17670	AT1G74580	AT2G17670	AT1G79920	AT1G68660	AT1G79920	AT3G29240	AT3G50740	AT3G50740	AT3G27580		AT1G30475	AT1G77760		AT1G03060			AT2G29090
	AT4G05020	AT5G13730	AT5G13730	AT1G76640	AT1G68190	AT1G76640	AT1G61667	AT1G53800	AT1G53800	AT1G76520	AT1G66150	AT1G76520	AT1G62440	AT1G54440	AT1G54440	AT2G38290	AT1G78820	AT2G38290	AT2G44578	AT2G01760	AT2G01760	AT2G17720	AT1G74670	AT2G17720	AT1G79930	AT1G68780	AT1G79930	AT3G42790	AT3G51070	AT3G51070	AT3G28550		AT1G30900	AT1G78050		AT1G03290			AT2G29890
	AT4G05050	AT5G14280	AT5G14280	AT1G76650	AT1G68400	AT1G76650	AT1G61690	AT1G53870	AT1G53870	AT1G76600	AT1G66200	AT1G76600	AT1G62480	AT1G54500	AT1G54500	AT2G38400	AT1G78830	AT2G38400	AT2G44790	AT2G01860	AT2G01860	AT2G17740	AT1G74690	AT2G17740	AT1G80040	AT1G68870	AT1G80040	AT3G44110	AT3G51140	AT3G51140	AT3G45090		AT1G31470	AT1G78860		AT1G03650			AT2G30930
	AT4G05410	AT5G14390	AT5G14390	AT1G76680	AT1G68520	AT1G76680	AT1G61770	AT1G53887	AT1G53887	AT1G76620	AT1G66430	AT1G76620	AT1G62570	AT1G54510	AT1G54510	AT2G38500	AT1G78970	AT2G38500	AT2G44820	AT2G01870	AT2G01870	AT2G17840	AT1G74730	AT2G17840	AT1G80110	AT1G68890	AT1G80110	AT3G44300	AT3G51520	AT3G51520	AT3G46640		AT1G32120	AT1G80120		AT1G03750			AT2G31380
	AT4G05440	AT5G14460	AT5G14460	AT1G76700	AT1G68540	AT1G76700	AT1G61800	AT1G53890	AT1G53890	AT1G76650	AT1G66520	AT1G76650	AT1G62600	AT1G54730	AT1G54730	AT2G38530	AT1G78995	AT2G38530	AT2G44840	AT2G01890	AT2G01890	AT2G17900	AT1G74850	AT2G17900	AT1G80130	AT1G68920	AT1G80130	AT3G44320	AT3G51600	AT3G51600	AT3G48350		AT1G32330	AT2G06255		AT1G03770			AT2G31830
	AT4G06744	AT5G14550	AT5G14550	AT1G76710	AT1G68560	AT1G76710	AT1G61810	AT1G54110	AT1G54110	AT1G76680	AT1G66820	AT1G76680	AT1G62740	AT1G54780	AT1G54780	AT2G38610	AT1G79040	AT2G38610	AT2G44860	AT2G01910	AT2G01910	AT2G18090	AT1G74880	AT2G18090	AT1G80150	AT1G69020	AT1G80150	AT3G44326	AT3G52050	AT3G52050	AT3G52240		AT1G32340	AT2G15240		AT1G03905			AT2G32280
	AT4G07410	AT5G14920	AT5G14920	AT1G76760	AT1G68570	AT1G76760	AT1G61820	AT1G54220	AT1G54220	AT1G76690	AT1G66840	AT1G76690	AT1G62820	AT1G54820	AT1G54820	AT2G38750	AT1G79070	AT2G38750	AT2G45000	AT2G01918	AT2G01918	AT2G18193	AT1G74940	AT2G18193	AT1G80245	AT1G69040	AT1G80245	AT3G44350	AT3G52920	AT3G52920	AT3G53960		AT1G33360	AT2G15310		AT1G04070			AT2G32530
	AT4G08170	AT5G15230	AT5G15230	AT1G76790	AT1G68585	AT1G76790	AT1G61890	AT1G54310	AT1G54310	AT1G76700	AT1G66890	AT1G76700	AT1G62840	AT1G54850	AT1G54850	AT2G38760	AT1G79110	AT2G38760	AT2G45080	AT2G01950	AT2G01950	AT2G18220	AT1G75140	AT2G18220	AT1G80270	AT1G69200	AT1G80270	AT3G44480	AT3G53170	AT3G53170	AT3G54085		AT1G33800	AT2G17280		AT1G04280			AT2G32690
	AT4G08555	AT5G15880	AT5G15880	AT1G76930	AT1G68590	AT1G76930	AT1G62045	AT1G54340	AT1G54340	AT1G76930	AT1G66910	AT1G76930	AT1G63160	AT1G55000	AT1G55000	AT2G38870	AT1G79440	AT2G38870	AT2G45210	AT2G01990	AT2G01990	AT2G18465	AT1G75250	AT2G18465	AT1G80450	AT1G69420	AT1G80450	AT3G44670	AT3G53400	AT3G53400	AT3G54820		AT1G34180	AT2G18110		AT1G04290			AT2G32950
	AT4G10040	AT5G16180	AT5G16180	AT1G76950	AT1G68600	AT1G76950	AT1G62300	AT1G54350	AT1G54350	AT1G76970	AT1G66970	AT1G76970	AT1G63250	AT1G55020	AT1G55020	AT2G39020	AT1G79460	AT2G39020	AT2G45220	AT2G02070	AT2G02070	AT2G18680	AT1G75350	AT2G18680	AT1G80460	AT1G69440	AT1G80460	AT3G44730	AT3G53402	AT3G53402	AT3G55880		AT1G34190	AT2G19450		AT1G04310			AT2G33770
	AT4G10090	AT5G16380	AT5G16380	AT1G76970	AT1G68660	AT1G76970	AT1G62305	AT1G54410	AT1G54410	AT1G76980	AT1G66980	AT1G76980	AT1G63350	AT1G55130	AT1G55130	AT2G39030	AT1G79500	AT2G39030	AT2G45280	AT2G02360	AT2G02360	AT2G18690	AT1G75380	AT2G18690	AT1G80670	AT1G69523	AT1G80670	AT3G46060	AT3G53560	AT3G53560	AT3G56200		AT1G47056	AT2G22010		AT1G04480			AT2G34300
	AT4G11280	AT5G16590	AT5G16590	AT1G76980	AT1G68780	AT1G76980	AT1G62320	AT1G54450	AT1G54450	AT1G77030	AT1G67040	AT1G77030	AT1G63440	AT1G55140	AT1G55140	AT2G39050	AT1G79560	AT2G39050	AT2G45290	AT2G02410	AT2G02410	AT2G18730	AT1G75460	AT2G18730	AT1G80710	AT1G69700	AT1G80710	AT3G46520	AT3G54290	AT3G54290	AT3G59050		AT1G48210	AT2G22200		AT1G04750			AT2G34780
	AT4G11350	AT5G18170	AT5G18170	AT1G77120	AT1G68810	AT1G77120	AT1G62422	AT1G54500	AT1G54500	AT1G77120	AT1G67050	AT1G77120	AT1G63530	AT1G55160	AT1G55160	AT2G39100	AT1G79670	AT2G39100	AT2G45300	AT2G02500	AT2G02500	AT2G18900	AT1G75690	AT2G18900	AT1G80720	AT1G69830	AT1G80720	AT3G47090	AT3G54400	AT3G54400	AT3G60300		AT1G48370	AT2G23310		AT1G04990			AT2G35040
	AT4G12000	AT5G18460	AT5G18460	AT1G77280	AT1G68890	AT1G77280	AT1G62570	AT1G54510	AT1G54510	AT1G77280	AT1G67080	AT1G77280	AT1G63580	AT1G55260	AT1G55260	AT2G39200	AT1G79720	AT2G39200	AT2G45330	AT2G02950	AT2G02950	AT2G19190	AT1G75750	AT2G19190	AT1G80750	AT1G69935	AT1G80750	AT3G47250	AT3G54470	AT3G54470	AT3G60600		AT1G49050	AT2G23380		AT1G05170			AT2G35060
	AT4G12120	AT5G18470	AT5G18470	AT1G77370	AT1G68940	AT1G77370	AT1G62600	AT1G54690	AT1G54690	AT1G77380	AT1G67090	AT1G77380	AT1G63660	AT1G55265	AT1G55265	AT2G39220	AT1G79850	AT2G39220	AT2G45460	AT2G02980	AT2G02980	AT2G19385	AT1G75820	AT2G19385	AT1G80820	AT1G70070	AT1G80820	AT3G47530	AT3G54500	AT3G54500	AT3G61430		AT1G51740	AT2G27310		AT1G05630			AT2G36730
	AT4G12400	AT5G18525	AT5G18525	AT1G77380	AT1G69040	AT1G77380	AT1G62730	AT1G54730	AT1G54730	AT1G77390	AT1G67280	AT1G77390	AT1G63720	AT1G55340	AT1G55340	AT2G39250	AT1G80180	AT2G39250	AT2G45570	AT2G03310	AT2G03310	AT2G19460	AT1G75900	AT2G19460	AT1G80840	AT1G70100	AT1G80840	AT3G47550	AT3G54660	AT3G54660	AT3G63060		AT1G52540	AT2G30990		AT1G06770			AT2G36830
	AT4G12600	AT5G18630	AT5G18630	AT1G77390	AT1G69200	AT1G77390	AT1G62740	AT1G54740	AT1G54740	AT1G77450	AT1G67320	AT1G77450	AT1G63750	AT1G55350	AT1G55350	AT2G39300	AT1G80380	AT2G39300	AT2G45680	AT2G03420	AT2G03420	AT2G19490	AT1G75960	AT2G19490	AT2G01008	AT1G70150	AT2G01008	AT3G47700	AT3G54830	AT3G54830	AT4G02360		AT1G53440	AT2G36380		AT1G06800			AT2G36970
	AT4G12720	AT5G18640	AT5G18640	AT1G77420	AT1G69420	AT1G77420	AT1G62790	AT1G54770	AT1G54770	AT1G77500	AT1G67440	AT1G77500	AT1G63780	AT1G55360	AT1G55360	AT2G39350	AT1G80510	AT2G39350	AT2G45900	AT2G03440	AT2G03440	AT2G19540	AT1G76020	AT2G19540	AT2G01100	AT1G70200	AT2G01100	AT3G47820	AT3G54920	AT3G54920	AT4G03030		AT1G53620	AT2G38500		AT1G06890			AT2G37170
	AT4G12735	AT5G19090	AT5G19090	AT1G77450	AT1G69523	AT1G77450	AT1G62820	AT1G54780	AT1G54780	AT1G77570	AT1G67500	AT1G77570	AT1G63820	AT1G55370	AT1G55370	AT2G39380	AT1G80630	AT2G39380	AT2G46040	AT2G03480	AT2G03480	AT2G19640	AT1G76100	AT2G19640	AT2G01180	AT1G70210	AT2G01180	AT3G48100	AT3G54930	AT3G54930	AT4G05010		AT1G53920	AT2G39770		AT1G07140			AT2G38320
	AT4G13180	AT5G19250	AT5G19250	AT1G77500	AT1G69700	AT1G77500	AT1G62840	AT1G54820	AT1G54820	AT1G77885	AT1G67510	AT1G77885	AT1G63830	AT1G55480	AT1G55480	AT2G39420	AT1G80640	AT2G39420	AT2G46140	AT2G03530	AT2G03530	AT2G20010	AT1G76110	AT2G20010	AT2G01600	AT1G70280	AT2G01600	AT3G48380	AT3G55080	AT3G55080	AT4G05100		AT1G54000	AT2G41500		AT1G07220			AT2G38420
	AT4G13395	AT5G20250	AT5G20250	AT1G77570	AT1G69780	AT1G77570	AT1G63160	AT1G55000	AT1G55000	AT1G77890	AT1G67590	AT1G77890	AT1G63840	AT1G55490	AT1G55490	AT2G39518	AT1G80650	AT2G39518	AT2G46200	AT2G03550	AT2G03550	AT2G20320	AT1G76450	AT2G20320	AT2G01640	AT1G70370	AT2G01640	AT3G48630	AT3G55120	AT3G55120	AT4G07950		AT1G54115	AT2G41750		AT1G07530			AT2G38540
	AT4G13750	AT5G20580	AT5G20580	AT1G77760	AT1G69800	AT1G77760	AT1G63350	AT1G55020	AT1G55020	AT1G77920	AT1G67660	AT1G77920	AT1G64060	AT1G55510	AT1G55510	AT2G39530	AT1G80760	AT2G39530	AT2G46270	AT2G03590	AT2G03590	AT2G20560	AT1G76730	AT2G20560	AT2G01670	AT1G70410	AT2G01670	AT3G48860	AT3G55360	AT3G55360	AT4G08460		AT1G54130	AT2G46200		AT1G08620			AT2G38695
	AT4G13940	AT5G20630	AT5G20630	AT1G77810	AT1G69935	AT1G77810	AT1G63440	AT1G55130	AT1G55130	AT1G78000	AT1G67690	AT1G78000	AT1G64065	AT1G55540	AT1G55540	AT2G39570	AT1G80770	AT2G39570	AT2G46280	AT2G03750	AT2G03750	AT2G20562	AT1G76820	AT2G20562	AT2G01750	AT1G70420	AT2G01750	AT3G48870	AT3G55610	AT3G55610	AT4G12040		AT1G54210	AT2G46280		AT1G09000			AT2G39010
	AT4G13990	AT5G21170	AT5G21170	AT1G77885	AT1G70070	AT1G77885	AT1G63530	AT1G55140	AT1G55140	AT1G78230	AT1G67700	AT1G78230	AT1G64090	AT1G55670	AT1G55670	AT2G39725	AT1G80850	AT2G39725	AT2G46370	AT2G04039	AT2G04039	AT2G20760	AT1G76955	AT2G20760	AT2G02010	AT1G70430	AT2G02010	AT3G49100	AT3G55940	AT3G55940	AT4G12410		AT1G54320	AT2G46490		AT1G09050			AT2G39450
	AT4G14370	AT5G22270	AT5G22270	AT1G77890	AT1G70090	AT1G77890	AT1G63720	AT1G55152	AT1G55152	AT1G78280	AT1G67740	AT1G78280	AT1G64170	AT1G55675	AT1G55675	AT2G39770	AT1G80870	AT2G39770	AT2G46400	AT2G04270	AT2G04270	AT2G20810	AT1G76960	AT2G20810	AT2G02090	AT1G70560	AT2G02090	AT3G49160	AT3G56270	AT3G56270	AT4G16000		AT1G57620	AT2G46900		AT1G09100			AT2G39980
	AT4G14690	AT5G22570	AT5G22570	AT1G77920	AT1G70100	AT1G77920	AT1G63750	AT1G55160	AT1G55160	AT1G78290	AT1G67750	AT1G78290	AT1G64280	AT1G55760	AT1G55760	AT2G40113	AT1G80920	AT2G40113	AT2G46490	AT2G04450	AT2G04450	AT2G20880	AT1G77000	AT2G20880	AT2G02180	AT1G70580	AT2G02180	AT3G49540	AT3G57030	AT3G57030	AT4G16144		AT1G59520	AT2G47960		AT1G09420			AT2G40190
	AT4G15210	AT5G22920	AT5G22920	AT1G78050	AT1G70200	AT1G78050	AT1G63780	AT1G55260	AT1G55260	AT1G78380	AT1G67830	AT1G78380	AT1G64300	AT1G55805	AT1G55805	AT2G40170	AT2G01290	AT2G40170	AT2G46510	AT2G04690	AT2G04690	AT2G20940	AT1G77060	AT2G20940	AT2G02220	AT1G70630	AT2G02220	AT3G49845	AT3G57062	AT3G57062	AT4G17510		AT1G59580	AT3G01770		AT1G09740			AT2G40460
	AT4G15248	AT5G23210	AT5G23210	AT1G78190	AT1G70210	AT1G78190	AT1G63820	AT1G55340	AT1G55340	AT1G78410	AT1G67840	AT1G78410	AT1G64400	AT1G55930	AT1G55930	AT2G40360	AT2G01390	AT2G40360	AT2G46520	AT2G04780	AT2G04780	AT2G21350	AT1G77090	AT2G21350	AT2G02310	AT1G70730	AT2G02310	AT3G50140	AT3G57350	AT3G57350	AT4G19390		AT1G61150	AT3G11100		AT1G09995			AT2G41170
	AT4G15430	AT5G23240	AT5G23240	AT1G78210	AT1G70280	AT1G78210	AT1G63830	AT1G55360	AT1G55360	AT1G78420	AT1G67900	AT1G78420	AT1G64490	AT1G55960	AT1G55960	AT2G40460	AT2G01420	AT2G40460	AT2G46680	AT2G04790	AT2G04790	AT2G21390	AT1G77122	AT2G21390	AT2G02730	AT1G70760	AT2G02730	AT3G50360	AT3G57540	AT3G57540	AT4G19950		AT1G61215	AT3G11570		AT1G10590			AT2G41540
	AT4G15490	AT5G23280	AT5G23280	AT1G78280	AT1G70290	AT1G78280	AT1G63840	AT1G55370	AT1G55370	AT1G78570	AT1G67910	AT1G78570	AT1G64610	AT1G56000	AT1G56000	AT2G40475	AT2G01570	AT2G40475	AT2G46900	AT2G04842	AT2G04842	AT2G21470	AT1G77210	AT2G21470	AT2G02810	AT1G70820	AT2G02810	AT3G50970	AT3G57770	AT3G57770	AT4G20850		AT1G61420	AT3G14870		AT1G10630			AT2G41710
	AT4G15530	AT5G23660	AT5G23660	AT1G78340	AT1G70370	AT1G78340	AT1G64040	AT1G55475	AT1G55475	AT1G78650	AT1G68010	AT1G78650	AT1G65000	AT1G56010	AT1G56010	AT2G40520	AT2G01590	AT2G40520	AT2G47000	AT2G04860	AT2G04860	AT2G21500	AT1G77460	AT2G21500	AT2G02860	AT1G70890	AT2G02860	AT3G51130	AT3G57780	AT3G57780	AT4G20970		AT1G62730	AT3G16620		AT1G11540			AT2G42200
	AT4G15550	AT5G24470	AT5G24470	AT1G78380	AT1G70410	AT1G78380	AT1G64060	AT1G55480	AT1G55480	AT1G78770	AT1G68020	AT1G78770	AT1G65030	AT1G56050	AT1G56050	AT2G40620	AT2G01620	AT2G40620	AT2G47260	AT2G05070	AT2G05070	AT2G21510	AT1G77580	AT2G21510	AT2G02870	AT1G71020	AT2G02870	AT3G51160	AT3G57800	AT3G57800	AT4G21790		AT1G63830	AT3G17860		AT1G12000			AT2G42590
	AT4G15640	AT5G24490	AT5G24490	AT1G78410	AT1G70420	AT1G78410	AT1G64065	AT1G55490	AT1G55490	AT1G78850	AT1G68050	AT1G78850	AT1G65220	AT1G56120	AT1G56120	AT2G41110	AT2G01755	AT2G41110	AT2G47420	AT2G05160	AT2G05160	AT2G21620	AT1G77590	AT2G21620	AT2G02955	AT1G71090	AT2G02955	AT3G51360	AT3G57810	AT3G57810	AT4G23050		AT1G64090	AT3G18230		AT1G12040			AT2G42620
	AT4G15760	AT5G24970	AT5G24970	AT1G78420	AT1G70430	AT1G78420	AT1G64090	AT1G55510	AT1G55510	AT1G78930	AT1G68080	AT1G78930	AT1G65240	AT1G56190	AT1G56190	AT2G41170	AT2G01760	AT2G41170	AT2G47550	AT2G05210	AT2G05210	AT2G21640	AT1G77930	AT2G21640	AT2G02970	AT1G71180	AT2G02970	AT3G51460	AT3G58100	AT3G58100	AT4G23885		AT1G64280	AT3G22290		AT1G12210			AT2G42730
	AT4G15770	AT5G25210	AT5G25210	AT1G78570	AT1G70550	AT1G78570	AT1G64140	AT1G55540	AT1G55540	AT1G79150	AT1G68190	AT1G79150	AT1G65250	AT1G56200	AT1G56200	AT2G41380	AT2G01860	AT2G41380	AT2G47650	AT2G05310	AT2G05310	AT2G22330	AT1G77960	AT2G22330	AT2G02990	AT1G71460	AT2G02990	AT3G51620	AT3G58220	AT3G58220	AT4G24350		AT1G65250	AT3G25150		AT1G12290			AT2G42750
	AT4G16000	AT5G25265	AT5G25265	AT1G78610	AT1G70560	AT1G78610	AT1G64170	AT1G55550	AT1G55550	AT1G79160	AT1G68220	AT1G79160	AT1G65390	AT1G56210	AT1G56210	AT2G41460	AT2G01870	AT2G41460	AT2G47950	AT2G05830	AT2G05830	AT2G22470	AT1G77990	AT2G22470	AT2G03240	AT1G71500	AT2G03240	AT3G51770	AT3G58610	AT3G58610	AT4G24520		AT1G65720	AT3G26340		AT1G13060			AT2G42770
	AT4G16680	AT5G26040	AT5G26040	AT1G78660	AT1G70580	AT1G78660	AT1G64200	AT1G55670	AT1G55670	AT1G79270	AT1G68400	AT1G79270	AT1G65481	AT1G56220	AT1G56220	AT2G41475	AT2G01890	AT2G41475	AT2G47960	AT2G06520	AT2G06520	AT2G22475	AT1G78010	AT2G22475	AT2G03640	AT1G71695	AT2G03640	AT3G51970	AT3G58840	AT3G58840	AT4G26080		AT1G66250	AT3G27210		AT1G13195			AT2G43535
	AT4G16690	AT5G26570	AT5G26570	AT1G78770	AT1G70630	AT1G78770	AT1G64280	AT1G55675	AT1G55675	AT1G79410	AT1G68520	AT1G79410	AT1G65486	AT1G56230	AT1G56230	AT2G41500	AT2G01910	AT2G41500	AT2G47990	AT2G06850	AT2G06850	AT2G22500	AT1G78020	AT2G22500	AT2G03670	AT1G71696	AT2G03670	AT3G51990	AT3G59060	AT3G59060	AT4G27780		AT1G66560	AT3G46640		AT1G13210			AT2G43700
	AT4G16760	AT5G26960	AT5G26960	AT1G78895	AT1G70730	AT1G78895	AT1G64400	AT1G55760	AT1G55760	AT1G79450	AT1G68540	AT1G79450	AT1G65500	AT1G56310	AT1G56310	AT2G41670	AT2G01918	AT2G41670	AT2G48010	AT2G06925	AT2G06925	AT2G22770	AT1G78060	AT2G22770	AT2G03760	AT1G71710	AT2G03760	AT3G52310	AT3G59220	AT3G59220	AT4G27870		AT1G66590	AT3G50310		AT1G13420			AT2G44040
	AT4G16790	AT5G27270	AT5G27270	AT1G78940	AT1G70760	AT1G78940	AT1G64610	AT1G55805	AT1G55805	AT1G79470	AT1G68560	AT1G79470	AT1G65510	AT1G56430	AT1G56430	AT2G41705	AT2G01950	AT2G41705	AT3G01540	AT2G07680	AT2G07680	AT2G22880	AT1G78180	AT2G22880	AT2G03820	AT1G71720	AT2G03820	AT3G52360	AT3G59330	AT3G59330	AT4G27900		AT1G67820	AT3G51340		AT1G13570			AT2G46630
	AT4G17340	AT5G27280	AT5G27280	AT1G79270	AT1G70830	AT1G79270	AT1G65020	AT1G55930	AT1G55930	AT1G79680	AT1G68585	AT1G79680	AT1G65520	AT1G56500	AT1G56500	AT2G41730	AT2G01990	AT2G41730	AT3G01560	AT2G10940	AT2G10940	AT2G23120	AT1G78370	AT2G23120	AT2G04040	AT1G71790	AT2G04040	AT3G52520	AT3G60030	AT3G60030	AT4G28140		AT1G67970	AT3G51350		AT1G13960			AT3G01930
	AT4G17530	AT5G27410	AT5G27410	AT1G79400	AT1G70890	AT1G79400	AT1G65220	AT1G55960	AT1G55960	AT1G79710	AT1G68590	AT1G79710	AT1G65610	AT1G56600	AT1G56600	AT2G41905	AT2G02070	AT2G41905	AT3G01770	AT2G11810	AT2G11810	AT2G23150	AT1G78560	AT2G23150	AT2G04050	AT1G71970	AT2G04050	AT3G52950	AT3G60440	AT3G60440	AT4G28300		AT1G67980	AT3G53880		AT1G14020			AT3G03250
	AT4G17615	AT5G27820	AT5G27820	AT1G79410	AT1G70900	AT1G79410	AT1G65240	AT1G56000	AT1G56000	AT1G79920	AT1G68600	AT1G79920	AT1G65690	AT1G56650	AT1G56650	AT2G42280	AT2G02080	AT2G42280	AT3G01820	AT2G12400	AT2G12400	AT2G23170	AT1G78620	AT2G23170	AT2G04100	AT1G71990	AT2G04100	AT3G53065	AT3G60740	AT3G60740	AT4G28560		AT1G68390	AT3G53960		AT1G14170			AT3G04310
	AT4G17650	AT5G27950	AT5G27950	AT1G79450	AT1G70940	AT1G79450	AT1G65250	AT1G56010	AT1G56010	AT1G79930	AT1G68660	AT1G79930	AT1G65720	AT1G56700	AT1G56700	AT2G42360	AT2G02130	AT2G42360	AT3G01830	AT2G13360	AT2G13360	AT2G23320	AT1G78670	AT2G23320	AT2G04400	AT1G72030	AT2G04400	AT3G53160	AT3G61220	AT3G61220	AT4G29380		AT1G68710	AT3G56200		AT1G14860			AT3G05130
	AT4G17840	AT5G28500	AT5G28500	AT1G79610	AT1G71020	AT1G79610	AT1G65390	AT1G56050	AT1G56050	AT1G80040	AT1G68780	AT1G80040	AT1G65730	AT1G56720	AT1G56720	AT2G42400	AT2G02170	AT2G42400	AT3G01970	AT2G13840	AT2G13840	AT2G23810	AT1G78680	AT2G23810	AT2G04515	AT1G72150	AT2G04515	AT3G53260	AT3G61950	AT3G61950	AT4G29700		AT1G71170	AT4G01320		AT1G15130			AT3G06035
	AT4G18010	AT5G35790	AT5G35790	AT1G79680	AT1G71030	AT1G79680	AT1G65481	AT1G56120	AT1G56120	AT1G80110	AT1G68870	AT1G80110	AT1G65820	AT1G57590	AT1G57590	AT2G42760	AT2G02220	AT2G42760	AT3G02140	AT2G14560	AT2G14560	AT2G24100	AT1G78820	AT2G24100	AT2G04570	AT1G72160	AT2G04570	AT3G53440	AT3G62000	AT3G62000	AT4G29820		AT1G71800	AT4G12410		AT1G15400			AT3G07360
	AT4G18050	AT5G36940	AT5G36940	AT1G79710	AT1G71180	AT1G79710	AT1G65486	AT1G56190	AT1G56190	AT1G80130	AT1G68890	AT1G80130	AT1G65840	AT1G57770	AT1G57770	AT2G42780	AT2G02360	AT2G42780	AT3G02150	AT2G14610	AT2G14610	AT2G24330	AT1G78910	AT2G24330	AT2G05940	AT1G72180	AT2G05940	AT3G53600	AT3G62540	AT3G62540	AT4G30240		AT1G72000	AT4G17730		AT1G16560			AT3G08000
	AT4G18170	AT5G37600	AT5G37600	AT1G79930	AT1G71460	AT1G79930	AT1G65500	AT1G56210	AT1G56210	AT1G80150	AT1G68920	AT1G80150	AT1G65845	AT1G57790	AT1G57790	AT2G42890	AT2G02410	AT2G42890	AT3G02230	AT2G14660	AT2G14660	AT2G24500	AT1G78970	AT2G24500	AT2G06040	AT1G72190	AT2G06040	AT3G53650	AT3G62650	AT3G62650	AT4G30530		AT1G72330	AT4G20850		AT1G17060			AT3G08670
	AT4G18280	AT5G37790	AT5G37790	AT1G80110	AT1G71480	AT1G80110	AT1G65520	AT1G56220	AT1G56220	AT1G80160	AT1G69040	AT1G80160	AT1G65850	AT1G57870	AT1G57870	AT2G43020	AT2G02450	AT2G43020	AT3G02280	AT2G14740	AT2G14740	AT2G24570	AT1G78995	AT2G24570	AT2G06050	AT1G72270	AT2G06050	AT3G53670	AT3G62740	AT3G62740	AT4G30850		AT1G72690	AT4G24520		AT1G17080			AT3G09770
	AT4G18290	AT5G39030	AT5G39030	AT1G80120	AT1G71500	AT1G80120	AT1G65610	AT1G56230	AT1G56230	AT1G80245	AT1G69200	AT1G80245	AT1G65870	AT1G58080	AT1G58080	AT2G43018	AT2G02500	AT2G43018	AT3G02320	AT2G14880	AT2G14880	AT2G24850	AT1G79440	AT2G24850	AT2G06255	AT1G72300	AT2G06255	AT3G53880	AT3G62860	AT3G62860	AT4G31780		AT1G72700	AT4G25433		AT1G17147			AT3G10130
	AT4G19230	AT5G39410	AT5G39410	AT1G80160	AT1G71695	AT1G80160	AT1G65690	AT1G56430	AT1G56430	AT1G80270	AT1G69330	AT1G80270	AT1G65970	AT1G58210	AT1G58210	AT2G43160	AT2G02590	AT2G43160	AT3G02360	AT2G15020	AT2G15020	AT2G24990	AT1G79460	AT2G24990	AT2G06530	AT1G72310	AT2G06530	AT3G54040	AT3G62930	AT3G62930	AT4G33467		AT1G72890	AT4G26650		AT1G17410			AT3G10350
	AT4G20020	AT5G39760	AT5G39760	AT1G80290	AT1G71710	AT1G80290	AT1G65720	AT1G56500	AT1G56500	AT1G80450	AT1G69420	AT1G80450	AT1G66070	AT1G58290	AT1G58290	AT2G43320	AT2G02820	AT2G43320	AT3G02520	AT2G15042	AT2G15042	AT2G25430	AT1G79500	AT2G25430	AT2G09990	AT1G72416	AT2G09990	AT3G54270	AT3G62970	AT3G62970	AT4G37430		AT1G73250	AT4G28140		AT1G17550			AT3G11120
	AT4G20070	AT5G40240	AT5G40240	AT1G80300	AT1G71720	AT1G80300	AT1G65730	AT1G56600	AT1G56600	AT1G80460	AT1G69440	AT1G80460	AT1G66080	AT1G58520	AT1G58520	AT2G43500	AT2G02950	AT2G43500	AT3G02840	AT2G15050	AT2G15050	AT2G25440	AT1G79560	AT2G25440	AT2G14835	AT1G72420	AT2G14835	AT3G54300	AT3G62980	AT3G62980	AT4G38260		AT1G73965	AT4G28300		AT1G17780			AT3G11280
	AT4G20320	AT5G40610	AT5G40610	AT1G80450	AT1G71810	AT1G80450	AT1G65820	AT1G56670	AT1G56670	AT1G80610	AT1G69523	AT1G80610	AT1G66090	AT1G59560	AT1G59560	AT2G43510	AT2G02980	AT2G43510	AT3G02875	AT2G15090	AT2G15090	AT2G25460	AT1G79670	AT2G25460	AT2G15000	AT1G72430	AT2G15000	AT3G54740	AT3G63110	AT3G63110	AT4G39050		AT1G74590	AT4G29820		AT1G17890			AT3G11490
	AT4G20830	AT5G40720	AT5G40720	AT1G80460	AT1G71970	AT1G80460	AT1G65840	AT1G56690	AT1G56690	AT1G80670	AT1G69530	AT1G80670	AT1G66160	AT1G59720	AT1G59720	AT2G43520	AT2G03310	AT2G43520	AT3G02990	AT2G15580	AT2G15580	AT2G25470	AT1G79790	AT2G25470	AT2G15240	AT1G72480	AT2G15240	AT3G55050	AT3G63120	AT3G63120	AT4G39780		AT1G75040	AT4G31770		AT1G17980			AT3G11690
	AT4G20860	AT5G41140	AT5G41140	AT1G80610	AT1G72030	AT1G80610	AT1G65845	AT1G56700	AT1G56700	AT1G80720	AT1G69700	AT1G80720	AT1G66250	AT1G59840	AT1G59840	AT2G43540	AT2G03330	AT2G43540	AT3G03060	AT2G15820	AT2G15820	AT2G25620	AT1G79850	AT2G25620	AT2G15310	AT1G72610	AT2G15310	AT3G55270	AT3G63250	AT3G63250	AT4G39980		AT1G76065	AT4G33780		AT1G18910			AT3G13040
	AT4G21100	AT5G41920	AT5G41920	AT1G80670	AT1G72130	AT1G80670	AT1G65850	AT1G56720	AT1G56720	AT1G80750	AT1G69830	AT1G80750	AT1G66260	AT1G59930	AT1G59930	AT2G43590	AT2G03420	AT2G43590	AT3G03310	AT2G15880	AT2G15880	AT2G25690	AT1G79870	AT2G25690	AT2G15430	AT1G72630	AT2G15430	AT3G55390	AT3G63290	AT3G63290	AT5G01800		AT1G76360	AT4G37400		AT1G19130			AT3G13350
	AT4G21570	AT5G42420	AT5G42420	AT1G80820	AT1G72150	AT1G80820	AT1G65870	AT1G57770	AT1G57770	AT1G80820	AT1G69935	AT1G80820	AT1G66400	AT1G59980	AT1G59980	AT2G43620	AT2G03440	AT2G43620	AT3G03440	AT2G15890	AT2G15890	AT2G25735	AT1G79970	AT2G25735	AT2G15480	AT1G72640	AT2G15480	AT3G55410	AT4G00030	AT4G00030	AT5G01820		AT1G76760	AT4G38260		AT1G19310			AT3G14570
	AT4G22530	AT5G42825	AT5G42825	AT1G80830	AT1G72160	AT1G80830	AT1G65970	AT1G57790	AT1G57790	AT1G80840	AT1G70070	AT1G80840	AT1G66460	AT1G59990	AT1G59990	AT2G44080	AT2G03480	AT2G44080	AT3G03920	AT2G16050	AT2G16050	AT2G25850	AT1G80030	AT2G25850	AT2G15490	AT1G72645	AT2G15490	AT3G55600	AT4G00238	AT4G00238	AT5G01840		AT1G76950	AT4G39980		AT1G20110			AT3G15030
	AT4G22590	AT5G42900	AT5G42900	AT1G80840	AT1G72270	AT1G80840	AT1G66070	AT1G57870	AT1G57870	AT2G01100	AT1G70100	AT2G01100	AT1G66480	AT1G60000	AT1G60000	AT2G44130	AT2G03530	AT2G44130	AT3G04000	AT2G16500	AT2G16500	AT2G26150	AT1G80180	AT2G26150	AT2G15760	AT1G72790	AT2G15760	AT3G55620	AT4G00360	AT4G00360	AT5G03200		AT1G77810	AT5G05590		AT1G20575			AT3G15115
	AT4G22592	AT5G43060	AT5G43060	AT2G01100	AT1G72300	AT2G01100	AT1G66090	AT1G57980	AT1G57980	AT2G01180	AT1G70150	AT2G01180	AT1G66500	AT1G60010	AT1G60010	AT2G44200	AT2G03550	AT2G44200	AT3G04010	AT2G16660	AT2G16660	AT2G26530	AT1G80260	AT2G26530	AT2G15910	AT1G72810	AT2G15910	AT3G55700	AT4G00380	AT4G00380	AT5G03460		AT1G78190	AT5G05750		AT1G20770			AT3G15120
	AT4G22820	AT5G44020	AT5G44020	AT2G01180	AT1G72310	AT2G01180	AT1G66160	AT1G58080	AT1G58080	AT2G01450	AT1G70200	AT2G01450	AT1G66550	AT1G60160	AT1G60160	AT2G44270	AT2G03750	AT2G44270	AT3G04120	AT2G16870	AT2G16870	AT2G26650	AT1G80310	AT2G26650	AT2G16460	AT1G72820	AT2G16460	AT3G55840	AT4G00710	AT4G00710	AT5G03670		AT1G78340	AT5G06140		AT1G20840			AT3G15780
	AT4G22970	AT5G44420	AT5G44420	AT2G01340	AT1G72416	AT2G01340	AT1G66250	AT1G58210	AT1G58210	AT2G01600	AT1G70210	AT2G01600	AT1G66570	AT1G60230	AT1G60230	AT2G44370	AT2G04450	AT2G44370	AT3G04620	AT2G16990	AT2G16990	AT2G27080	AT1G80420	AT2G27080	AT2G16586	AT1G72910	AT2G16586	AT3G55890	AT4G00740	AT4G00740	AT5G04250		AT1G78940	AT5G07010		AT1G20980			AT3G16200
	AT4G23060	AT5G44520	AT5G44520	AT2G01450	AT1G72610	AT2G01450	AT1G66260	AT1G58280	AT1G58280	AT2G01640	AT1G70230	AT2G01640	AT1G66580	AT1G60260	AT1G60260	AT2G44430	AT2G04495	AT2G44430	AT3G04630	AT2G17033	AT2G17033	AT2G27260	AT1G80480	AT2G27260	AT2G16595	AT1G72930	AT2G16595	AT3G55960	AT4G00990	AT4G00990	AT5G04760		AT1G79400	AT5G07350		AT1G21060			AT3G16910
	AT4G23190	AT5G44530	AT5G44530	AT2G01480	AT1G72630	AT2G01480	AT1G66400	AT1G58290	AT1G58290	AT2G01670	AT1G70280	AT2G01670	AT1G66590	AT1G60270	AT1G60270	AT2G44500	AT2G04690	AT2G44500	AT3G04670	AT2G17040	AT2G17040	AT2G27500	AT1G80640	AT2G27500	AT2G16720	AT1G73060	AT2G16720	AT3G56110	AT4G01080	AT4G01080	AT5G04910		AT1G79610	AT5G17490		AT1G21720			AT3G17850
	AT4G23200	AT5G44572	AT5G44572	AT2G01540	AT1G72640	AT2G01540	AT1G66460	AT1G58440	AT1G58440	AT2G01750	AT1G70290	AT2G01750	AT1G66600	AT1G60550	AT1G60550	AT2G44578	AT2G04780	AT2G44578	AT3G05280	AT2G17230	AT2G17230	AT2G27510	AT1G80650	AT2G27510	AT2G16900	AT1G73090	AT2G16900	AT3G56410	AT4G01410	AT4G01410	AT5G05320		AT1G80290	AT5G23380		AT1G22200			AT3G18020
	AT4G23620	AT5G44600	AT5G44600	AT2G01600	AT1G72645	AT2G01600	AT1G66480	AT1G58520	AT1G58520	AT2G02010	AT1G70370	AT2G02010	AT1G66620	AT1G60590	AT1G60590	AT2G44790	AT2G04790	AT2G44790	AT3G05380	AT2G17340	AT2G17340	AT2G27580	AT1G80770	AT2G27580	AT2G17220	AT1G73110	AT2G17220	AT3G56440	AT4G01570	AT4G01570	AT5G05590		AT1G80830	AT5G23590		AT1G22610			AT3G19170
	AT4G23630	AT5G44680	AT5G44680	AT2G01650	AT1G72810	AT2G01650	AT1G66500	AT1G59720	AT1G59720	AT2G02060	AT1G70410	AT2G02060	AT1G66680	AT1G60600	AT1G60600	AT2G44820	AT2G04795	AT2G44820	AT3G05500	AT2G17442	AT2G17442	AT2G27660	AT1G80790	AT2G27660	AT2G17250	AT1G73170	AT2G17250	AT3G56800	AT4G02020	AT4G02020	AT5G05750		AT2G01340	AT5G32440		AT1G22870			AT3G19300
	AT4G24110	AT5G45020	AT5G45020	AT2G02010	AT1G72820	AT2G02010	AT1G66550	AT1G59840	AT1G59840	AT2G02090	AT1G70430	AT2G02090	AT1G66700	AT1G60690	AT1G60690	AT2G44860	AT2G04842	AT2G44860	AT3G05640	AT2G17525	AT2G17525	AT2G27690	AT1G80850	AT2G27690	AT2G17280	AT1G73310	AT2G17280	AT3G56891	AT4G02070	AT4G02070	AT5G06140		AT2G01480	AT5G37055		AT1G24147			AT3G20270
	AT4G24160	AT5G45470	AT5G45470	AT2G02090	AT1G72880	AT2G02090	AT1G66560	AT1G59900	AT1G59900	AT2G02220	AT1G70560	AT2G02220	AT1G66760	AT1G60700	AT1G60700	AT2G44940	AT2G04860	AT2G44940	AT3G06035	AT2G17650	AT2G17650	AT2G27775	AT1G80860	AT2G27775	AT2G17420	AT1G73470	AT2G17420	AT3G57100	AT4G02210	AT4G02210	AT5G07350		AT2G01540	AT5G38640		AT1G24190			AT3G20540
	AT4G24380	AT5G45490	AT5G45490	AT2G02310	AT1G72970	AT2G02310	AT1G66570	AT1G59980	AT1G59980	AT2G02310	AT1G70580	AT2G02310	AT1G66780	AT1G60790	AT1G60790	AT2G45000	AT2G05070	AT2G45000	AT3G06350	AT2G17695	AT2G17695	AT2G27830	AT1G80880	AT2G27830	AT2G17480	AT1G73600	AT2G17480	AT3G57340	AT4G02260	AT4G02260	AT5G10190		AT2G01650	AT5G39320		AT1G25540			AT3G20720
	AT4G24440	AT5G45510	AT5G45510	AT2G02370	AT1G73060	AT2G02370	AT1G66580	AT1G59990	AT1G59990	AT2G02710	AT1G70630	AT2G02710	AT1G66880	AT1G60800	AT1G60800	AT2G45210	AT2G05160	AT2G45210	AT3G06490	AT2G17780	AT2G17780	AT2G27840	AT1G80920	AT2G27840	AT2G17500	AT1G73630	AT2G17500	AT3G57380	AT4G02710	AT4G02710	AT5G10740		AT2G02370	AT5G40580		AT1G26300			AT3G21250
	AT4G24960	AT5G45650	AT5G45650	AT2G02390	AT1G73090	AT2G02390	AT1G66590	AT1G60000	AT1G60000	AT2G02730	AT1G70640	AT2G02730	AT1G66920	AT1G60810	AT1G60810	AT2G45220	AT2G05310	AT2G45220	AT3G06500	AT2G17972	AT2G17972	AT2G28190	AT2G01110	AT2G28190	AT2G17520	AT1G73655	AT2G17520	AT3G57420	AT4G02725	AT4G02725	AT5G13760		AT2G02390	AT5G41070		AT1G27290			AT3G21670
	AT4G25340	AT5G45930	AT5G45930	AT2G02730	AT1G73110	AT2G02730	AT1G66600	AT1G60010	AT1G60010	AT2G02810	AT1G70670	AT2G02810	AT1G67060	AT1G60860	AT1G60860	AT2G45290	AT2G05830	AT2G45290	AT3G06590	AT2G18050	AT2G18050	AT2G28400	AT2G01320	AT2G28400	AT2G17580	AT1G73750	AT2G17580	AT3G57630	AT4G02820	AT4G02820	AT5G15260		AT2G03810	AT5G42990		AT1G27450			AT3G23090
	AT4G25390	AT5G46220	AT5G46220	AT2G02810	AT1G73170	AT2G02810	AT1G66680	AT1G60160	AT1G60160	AT2G02860	AT1G70730	AT2G02860	AT1G67070	AT1G60870	AT1G60870	AT2G45300	AT2G06520	AT2G45300	AT3G07050	AT2G18160	AT2G18160	AT2G28450	AT2G01420	AT2G28450	AT2G17660	AT1G73760	AT2G17660	AT3G58150	AT4G02900	AT4G02900	AT5G17290		AT2G04305	AT5G43980		AT1G28510			AT3G23810
	AT4G25433	AT5G46600	AT5G46600	AT2G02860	AT1G73310	AT2G02860	AT1G66700	AT1G60230	AT1G60230	AT2G02870	AT1G70760	AT2G02870	AT1G67190	AT1G60950	AT1G60950	AT2G45330	AT2G06850	AT2G45330	AT3G07350	AT2G18162	AT2G18162	AT2G28570	AT2G01590	AT2G28570	AT2G17670	AT1G73885	AT2G17670	AT3G58510	AT4G02920	AT4G02920	AT5G17490		AT2G05260	AT5G46840		AT1G28520			AT3G23820
	AT4G25630	AT5G46690	AT5G46690	AT2G02870	AT1G73360	AT2G02870	AT1G66760	AT1G60260	AT1G60260	AT2G02955	AT1G70820	AT2G02955	AT1G67210	AT1G60990	AT1G60990	AT2G45460	AT2G06925	AT2G45460	AT3G07390	AT2G18290	AT2G18290	AT2G28600	AT2G01620	AT2G28600	AT2G17700	AT1G74040	AT2G17700	AT3G58640	AT4G03200	AT4G03200	AT5G18200		AT2G05320	AT5G51380		AT1G29760			AT3G23830
	AT4G25640	AT5G46790	AT5G46790	AT2G02990	AT1G73470	AT2G02990	AT1G66780	AT1G60270	AT1G60270	AT2G02970	AT1G70890	AT2G02970	AT1G67360	AT1G60989	AT1G60989	AT2G45570	AT2G07680	AT2G45570	AT3G07750	AT2G18300	AT2G18300	AT2G29100	AT2G01630	AT2G29100	AT2G17705	AT1G74070	AT2G17705	AT3G59020	AT4G03600	AT4G03600	AT5G19450		AT2G06510	AT5G52410		AT1G30450			AT3G24420
	AT4G25700	AT5G47250	AT5G47250	AT2G03240	AT1G73570	AT2G03240	AT1G66880	AT1G60550	AT1G60550	AT2G02990	AT1G70900	AT2G02990	AT1G67470	AT1G61170	AT1G61170	AT2G45620	AT2G10940	AT2G45620	AT3G07760	AT2G18328	AT2G18328	AT2G29200	AT2G01755	AT2G29200	AT2G17720	AT1G74170	AT2G17720	AT3G59150	AT4G03610	AT4G03610	AT5G22000		AT2G12550	AT5G52820		AT1G30825			AT3G24520
	AT4G25730	AT5G48230	AT5G48230	AT2G03505	AT1G73600	AT2G03505	AT1G67060	AT1G60560	AT1G60560	AT2G03240	AT1G70940	AT2G03240	AT1G67520	AT1G61190	AT1G61190	AT2G45680	AT2G11810	AT2G45680	AT3G07780	AT2G18560	AT2G18560	AT2G29420	AT2G01760	AT2G29420	AT2G17740	AT1G74210	AT2G17740	AT3G59280	AT4G04470	AT4G04470	AT5G23380		AT2G13650	AT5G53760		AT1G31470			AT3G24760
	AT4G25810	AT5G48250	AT5G48250	AT2G03760	AT1G73655	AT2G03760	AT1G67070	AT1G60590	AT1G60590	AT2G03505	AT1G71020	AT2G03505	AT1G67650	AT1G61240	AT1G61240	AT2G45980	AT2G12400	AT2G45980	AT3G07860	AT2G18650	AT2G18650	AT2G29440	AT2G01860	AT2G29440	AT2G17760	AT1G74290	AT2G17760	AT3G59360	AT4G04840	AT4G04840	AT5G23590		AT2G14290	AT5G54170		AT1G31550			AT3G25010
	AT4G26150	AT5G48440	AT5G48440	AT2G03810	AT1G73750	AT2G03810	AT1G67190	AT1G60600	AT1G60600	AT2G03640	AT1G71180	AT2G03640	AT1G67800	AT1G61300	AT1G61300	AT2G46100	AT2G13360	AT2G46100	AT3G07870	AT2G18660	AT2G18660	AT2G29450	AT2G01870	AT2G29450	AT2G17840	AT1G74370	AT2G17840	AT3G59430	AT4G04850	AT4G04850	AT5G24280		AT2G16060	AT5G54960		AT1G31885			AT3G25560
	AT4G26190	AT5G49215	AT5G49215	AT2G04040	AT1G73870	AT2G04040	AT1G67210	AT1G60660	AT1G60660	AT2G03760	AT1G71460	AT2G03760	AT1G67810	AT1G61350	AT1G61350	AT2G46200	AT2G14080	AT2G46200	AT3G08720	AT2G18710	AT2G18710	AT2G29460	AT2G01890	AT2G29460	AT2G17900	AT1G74440	AT2G17900	AT3G59570	AT4G04950	AT4G04950	AT5G25220		AT2G16460	AT5G54970		AT1G32380			AT3G25710
	AT4G26600	AT5G49360	AT5G49360	AT2G04070	AT1G73885	AT2G04070	AT1G67230	AT1G60690	AT1G60690	AT2G03800	AT1G71500	AT2G03800	AT1G67850	AT1G61460	AT1G61460	AT2G46270	AT2G14460	AT2G46270	AT3G08947	AT2G18890	AT2G18890	AT2G29470	AT2G01910	AT2G29470	AT2G18090	AT1G74458	AT2G18090	AT3G59640	AT4G05590	AT4G05590	AT5G32440		AT2G16700	AT5G58700		AT1G32790			AT3G27030
	AT4G27280	AT5G49555	AT5G49555	AT2G04100	AT1G74040	AT2G04100	AT1G67360	AT1G60700	AT1G60700	AT2G03820	AT1G71695	AT2G03820	AT1G67856	AT1G61500	AT1G61500	AT2G46280	AT2G14560	AT2G46280	AT3G09320	AT2G19170	AT2G19170	AT2G29480	AT2G01918	AT2G29480	AT2G18110	AT1G74470	AT2G18110	AT3G59690	AT4G06536	AT4G06536	AT5G38640		AT2G16710	AT5G59580		AT1G33050			AT3G28200
	AT4G27410	AT5G49650	AT5G49650	AT2G04305	AT1G74070	AT2G04305	AT1G67470	AT1G60790	AT1G60790	AT2G04040	AT1G71710	AT2G04040	AT1G67880	AT1G61520	AT1G61520	AT2G46370	AT2G14610	AT2G46370	AT3G09405	AT2G19310	AT2G19310	AT2G29490	AT2G02070	AT2G29490	AT2G18193	AT1G74520	AT2G18193	AT3G60410	AT4G08310	AT4G08310	AT5G40250		AT2G17120	AT5G60300		AT1G33250			AT3G28910
	AT4G27490	AT5G49680	AT5G49680	AT2G04400	AT1G74090	AT2G04400	AT1G67520	AT1G60800	AT1G60800	AT2G04050	AT1G71720	AT2G04050	AT1G67920	AT1G61600	AT1G61600	AT2G46490	AT2G14660	AT2G46490	AT3G09520	AT2G19400	AT2G19400	AT2G29500	AT2G02410	AT2G29500	AT2G18220	AT1G74530	AT2G18220	AT3G60520	AT4G08870	AT4G08870	AT5G40460		AT2G17130	AT5G62190		AT1G35160			AT3G29090
	AT4G27510	AT5G50160	AT5G50160	AT2G04430	AT1G74170	AT2G04430	AT1G67620	AT1G60810	AT1G60810	AT2G04070	AT1G71790	AT2G04070	AT1G67970	AT1G61795	AT1G61795	AT2G46510	AT2G14740	AT2G46510	AT3G09710	AT2G19650	AT2G19650	AT2G29540	AT2G02500	AT2G29540	AT2G18465	AT1G74600	AT2G18465	AT3G60680	AT4G08900	AT4G08900	AT5G40580		AT2G17440	AT5G63150		AT1G35910			AT3G30720
	AT4G27520	AT5G50180	AT5G50180	AT2G04450	AT1G74180	AT2G04450	AT1G67635	AT1G60860	AT1G60860	AT2G04100	AT1G71810	AT2G04100	AT1G67980	AT1G61960	AT1G61960	AT2G46520	AT2G14880	AT2G46520	AT3G09720	AT2G19810	AT2G19810	AT2G29570	AT2G02590	AT2G29570	AT2G18520	AT1G74670	AT2G18520	AT3G60820	AT4G09180	AT4G09180	AT5G40850		AT2G18000	AT5G64100		AT1G43130			AT3G44150
	AT4G27585	AT5G50280	AT5G50280	AT2G04495	AT1G74370	AT2G04495	AT1G67650	AT1G60870	AT1G60870	AT2G04160	AT1G71970	AT2G04160	AT1G68110	AT1G62030	AT1G62030	AT2G46680	AT2G15020	AT2G46680	AT3G09940	AT2G20180	AT2G20180	AT2G29720	AT2G02780	AT2G29720	AT2G18680	AT1G74690	AT2G18680	AT3G60961	AT4G09430	AT4G09430	AT5G42650		AT2G18170	AT5G64760		AT1G45000			AT3G44310
	AT4G27657	AT5G50450	AT5G50450	AT2G04515	AT1G74458	AT2G04515	AT1G67680	AT1G60950	AT1G60950	AT2G04400	AT1G71980	AT2G04400	AT1G68200	AT1G62200	AT1G62200	AT2G46830	AT2G15042	AT2G46830	AT3G10030	AT2G20230	AT2G20230	AT2G30020	AT2G02980	AT2G30020	AT2G18690	AT1G74730	AT2G18690	AT3G61570	AT4G09510	AT4G09510	AT5G42900		AT2G18600	AT5G66690		AT1G45976			AT3G44380
	AT4G27830	AT5G50740	AT5G50740	AT2G04900	AT1G74470	AT2G04900	AT1G67800	AT1G60990	AT1G60990	AT2G04430	AT1G71990	AT2G04430	AT1G68250	AT1G62250	AT1G62250	AT2G46900	AT2G15050	AT2G46900	AT3G10110	AT2G20260	AT2G20260	AT2G30040	AT2G03310	AT2G30040	AT2G18730	AT1G74850	AT2G18730	AT3G61640	AT4G09550	AT4G09550	AT5G42990		AT2G18840	AT5G67470		AT1G47250			AT3G44740
	AT4G27940	AT5G51550	AT5G51550	AT2G05260	AT1G74520	AT2G05260	AT1G67810	AT1G61100	AT1G61100	AT2G04450	AT1G72030	AT2G04450	AT1G68310	AT1G62260	AT1G62260	AT2G47000	AT2G15090	AT2G47000	AT3G10300	AT2G20570	AT2G20570	AT2G30050	AT2G03330	AT2G30050	AT2G18740	AT1G74880	AT2G18740	AT3G61760	AT4G09560	AT4G09560	AT5G43400		AT2G19570			AT1G48160			AT3G45900
	AT4G28200	AT5G51560	AT5G51560	AT2G05320	AT1G74580	AT2G05320	AT1G67850	AT1G61190	AT1G61190	AT2G04495	AT1G72130	AT2G04495	AT1G68340	AT1G62290	AT1G62290	AT2G47180	AT2G15820	AT2G47180	AT3G10985	AT2G20650	AT2G20650	AT2G30140	AT2G03420	AT2G30140	AT2G18900	AT1G74940	AT2G18900	AT3G61860	AT4G09900	AT4G09900	AT5G44572		AT2G19710			AT1G48170			AT3G47580
	AT4G28450	AT5G51570	AT5G51570	AT2G05840	AT1G74670	AT2G05840	AT1G67856	AT1G61240	AT1G61240	AT2G04515	AT1G72150	AT2G04515	AT1G68370	AT1G62330	AT1G62330	AT2G47420	AT2G15880	AT2G47420	AT3G11100	AT2G20670	AT2G20670	AT2G30250	AT2G03440	AT2G30250	AT2G19190	AT1G74970	AT2G19190	AT3G61980	AT4G10050	AT4G10050	AT5G47240		AT2G20370			AT1G48210			AT3G47960
	AT4G29410	AT5G51820	AT5G51820	AT2G05940	AT1G74730	AT2G05940	AT1G67880	AT1G61300	AT1G61300	AT2G05380	AT1G72160	AT2G05380	AT1G68390	AT1G62430	AT1G62430	AT2G47460	AT2G15890	AT2G47460	AT3G11200	AT2G20725	AT2G20725	AT2G30360	AT2G03480	AT2G30360	AT2G19385	AT1G75090	AT2G19385	AT3G62240	AT4G10080	AT4G10080	AT5G48850		AT2G20770			AT1G48490			AT3G49740
	AT4G29740	AT5G52280	AT5G52280	AT2G06040	AT1G74840	AT2G06040	AT1G67920	AT1G61350	AT1G61350	AT2G05940	AT1G72180	AT2G05940	AT1G68410	AT1G62510	AT1G62510	AT2G47485	AT2G15970	AT2G47485	AT3G11270	AT2G20750	AT2G20750	AT2G30395	AT2G03530	AT2G30395	AT2G19460	AT1G75130	AT2G19460	AT3G62570	AT4G10180	AT4G10180	AT5G50350		AT2G20780			AT1G48960			AT3G49940
	AT4G29780	AT5G53020	AT5G53020	AT2G06050	AT1G74850	AT2G06050	AT1G67970	AT1G61500	AT1G61500	AT2G06040	AT1G72190	AT2G06040	AT1G68440	AT1G62560	AT1G62560	AT2G47550	AT2G16280	AT2G47550	AT3G11330	AT2G20890	AT2G20890	AT2G30400	AT2G03550	AT2G30400	AT2G19490	AT1G75140	AT2G19490	AT3G62720	AT4G10280	AT4G10280	AT5G50360		AT2G21350			AT1G49040			AT3G50100
	AT4G30150	AT5G53490	AT5G53490	AT2G06255	AT1G74880	AT2G06255	AT1G67980	AT1G61520	AT1G61520	AT2G06050	AT1G72270	AT2G06050	AT1G68620	AT1G62590	AT1G62590	AT2G47650	AT2G16370	AT2G47650	AT3G11340	AT2G21080	AT2G21080	AT2G30490	AT2G03750	AT2G30490	AT2G19540	AT1G75250	AT2G19540	AT3G62760	AT4G10400	AT4G10400	AT5G51380		AT2G21520			AT1G51160			AT3G50740
	AT4G30270	AT5G55230	AT5G55230	AT2G06510	AT1G74910	AT2G06510	AT1G68110	AT1G61600	AT1G61600	AT2G06255	AT1G72310	AT2G06255	AT1G68690	AT1G62630	AT1G62630	AT2G47890	AT2G16500	AT2G47890	AT3G11410	AT2G21185	AT2G21185	AT2G30540	AT2G04080	AT2G30540	AT2G19640	AT1G75340	AT2G19640	AT3G63240	AT4G10800	AT4G10800	AT5G52240		AT2G21850			AT1G51350			AT3G51600
	AT4G30280	AT5G55540	AT5G55540	AT2G06530	AT1G74940	AT2G06530	AT1G68140	AT1G61795	AT1G61795	AT2G06530	AT1G72416	AT2G06530	AT1G68740	AT1G62640	AT1G62640	AT2G47950	AT2G16660	AT2G47950	AT3G11450	AT2G21210	AT2G21210	AT2G30580	AT2G04270	AT2G30580	AT2G20010	AT1G75350	AT2G20010	AT3G63420	AT4G11960	AT4G11960	AT5G53360		AT2G22300			AT1G51590			AT3G53400
	AT4G30290	AT5G55930	AT5G55930	AT2G07180	AT1G74970	AT2G07180	AT1G68150	AT1G61900	AT1G61900	AT2G11520	AT1G72420	AT2G11520	AT1G68760	AT1G62660	AT1G62660	AT2G47960	AT2G16750	AT2G47960	AT3G11480	AT2G21280	AT2G21280	AT2G30720	AT2G04690	AT2G30720	AT2G20320	AT1G75380	AT2G20320	AT4G00570	AT4G12290	AT4G12290	AT5G53650		AT2G22480			AT1G51710			AT3G53402
	AT4G30450	AT5G56100	AT5G56100	AT2G11520	AT1G75090	AT2G11520	AT1G68200	AT1G62030	AT1G62030	AT2G13790	AT1G72610	AT2G13790	AT1G68765	AT1G62670	AT1G62670	AT2G48010	AT2G16870	AT2G48010	AT3G11570	AT2G21330	AT2G21330	AT2G30750	AT2G04780	AT2G30750	AT2G20490	AT1G75460	AT2G20490	AT4G00590	AT4G12560	AT4G12560	AT5G54080		AT2G22490			AT1G52160			AT3G54400
	AT4G30470	AT5G56270	AT5G56270	AT2G12550	AT1G75100	AT2G12550	AT1G68250	AT1G62250	AT1G62250	AT2G13810	AT1G72630	AT2G13810	AT1G68840	AT1G62680	AT1G62680	AT2G48080	AT2G16990	AT2G48080	AT3G11590	AT2G21530	AT2G21530	AT2G30830	AT2G04790	AT2G30830	AT2G20560	AT1G75690	AT2G20560	AT4G00840	AT4G13360	AT4G13360	AT5G54170		AT2G23450			AT1G52280			AT3G54470
	AT4G30840	AT5G56850	AT5G56850	AT2G13650	AT1G75190	AT2G13650	AT1G68300	AT1G62260	AT1G62260	AT2G15390	AT1G72640	AT2G15390	AT1G68990	AT1G62750	AT1G62750	AT3G01540	AT2G17033	AT3G01540	AT3G12145	AT2G21650	AT2G21650	AT2G31200	AT2G04842	AT2G31200	AT2G20562	AT1G75750	AT2G20562	AT4G00850	AT4G13560	AT4G13560	AT5G54960		AT2G24360			AT1G52320			AT3G54500
	AT4G30990	AT5G56870	AT5G56870	AT2G13790	AT1G75210	AT2G13790	AT1G68310	AT1G62290	AT1G62290	AT2G15480	AT1G72645	AT2G15480	AT1G69030	AT1G62780	AT1G62780	AT3G01560	AT2G17040	AT3G01560	AT3G12270	AT2G21880	AT2G21880	AT2G31280	AT2G04890	AT2G31280	AT2G20585	AT1G75820	AT2G20585	AT4G01070	AT4G13990	AT4G13990	AT5G54970		AT2G24860			AT1G52360			AT3G54660
	AT4G31790	AT5G57110	AT5G57110	AT2G13810	AT1G75250	AT2G13810	AT1G68340	AT1G62330	AT1G62330	AT2G15490	AT1G72790	AT2G15490	AT1G69070	AT1G62800	AT1G62800	AT3G01650	AT2G17210	AT3G01650	AT3G12280	AT2G21960	AT2G21960	AT2G31305	AT2G05070	AT2G31305	AT2G20880	AT1G75900	AT2G20880	AT4G01320	AT4G14360	AT4G14360	AT5G56750		AT2G25190			AT1G52550			AT3G55120
	AT4G31860	AT5G57440	AT5G57440	AT2G14290	AT1G75350	AT2G14290	AT1G68370	AT1G62430	AT1G62430	AT2G15570	AT1G72810	AT2G15570	AT1G69210	AT1G62810	AT1G62810	AT3G01770	AT2G17230	AT3G01770	AT3G12580	AT2G22240	AT2G22240	AT2G31380	AT2G05160	AT2G31380	AT2G20900	AT1G75960	AT2G20900	AT4G01400	AT4G14390	AT4G14390	AT5G56760		AT2G26390			AT1G52900			AT3G55360
	AT4G31870	AT5G57630	AT5G57630	AT2G15240	AT1G75460	AT2G15240	AT1G68390	AT1G62510	AT1G62510	AT2G15760	AT1G72820	AT2G15760	AT1G69250	AT1G62830	AT1G62830	AT3G01820	AT2G17340	AT3G01820	AT3G12630	AT2G22260	AT2G22260	AT2G31390	AT2G05210	AT2G31390	AT2G20940	AT1G76020	AT2G20940	AT4G01550	AT4G14440	AT4G14440	AT5G57050		AT2G26400			AT1G53165			AT3G57770
	AT4G32400	AT5G57700	AT5G57700	AT2G15310	AT1G75500	AT2G15310	AT1G68410	AT1G62560	AT1G62560	AT2G16586	AT1G72880	AT2G16586	AT1G69260	AT1G62914	AT1G62914	AT3G01830	AT2G17442	AT3G01830	AT3G12650	AT2G22670	AT2G22670	AT2G31410	AT2G05310	AT2G31410	AT2G21390	AT1G76100	AT2G21390	AT4G01950	AT4G14605	AT4G14605	AT5G58700		AT2G26440			AT1G53830			AT3G57800
	AT4G32720	AT5G58520	AT5G58520	AT2G15390	AT1G75680	AT2G15390	AT1G68440	AT1G62590	AT1G62590	AT2G16595	AT1G72970	AT2G16595	AT1G69270	AT1G62950	AT1G62950	AT3G01970	AT2G17450	AT3G01970	AT3G12760	AT2G22830	AT2G22830	AT2G31710	AT2G05790	AT2G31710	AT2G21470	AT1G76110	AT2G21470	AT4G02030	AT4G14660	AT4G14660	AT5G59150		AT2G28500			AT1G53850			AT3G58100
	AT4G33540	AT5G58900	AT5G58900	AT2G15480	AT1G75690	AT2G15480	AT1G68620	AT1G62630	AT1G62630	AT2G16720	AT1G73060	AT2G16720	AT1G69410	AT1G63080	AT1G63080	AT3G02140	AT2G17525	AT3G02140	AT3G12830	AT2G22870	AT2G22870	AT2G31730	AT2G05830	AT2G31730	AT2G21510	AT1G76405	AT2G21510	AT4G02195	AT4G14713	AT4G14713	AT5G59510		AT2G28890			AT1G54115			AT3G58610
	AT4G33565	AT5G58940	AT5G58940	AT2G15490	AT1G75750	AT2G15490	AT1G68690	AT1G62640	AT1G62640	AT2G16900	AT1G73090	AT2G16900	AT1G69430	AT1G63110	AT1G63110	AT3G02150	AT2G17630	AT3G02150	AT3G12860	AT2G22970	AT2G22970	AT2G31865	AT2G06520	AT2G31865	AT2G21620	AT1G76450	AT2G21620	AT4G02350	AT4G14850	AT4G14850	AT5G61160		AT2G29950			AT1G54150			AT3G59060
	AT4G34131	AT5G60100	AT5G60100	AT2G15570	AT1G75820	AT2G15570	AT1G68710	AT1G62660	AT1G62660	AT2G17220	AT1G73110	AT2G17220	AT1G69450	AT1G63120	AT1G63120	AT3G02360	AT2G17695	AT3G02360	AT3G12920	AT2G22980	AT2G22980	AT2G32070	AT2G06925	AT2G32070	AT2G21640	AT1G76720	AT2G21640	AT4G02520	AT4G14930	AT4G14930	AT5G61760		AT2G29990			AT1G54210			AT3G59220
	AT4G34135	AT5G60710	AT5G60710	AT2G15760	AT1G75840	AT2G15760	AT1G68840	AT1G62680	AT1G62680	AT2G17250	AT1G73170	AT2G17250	AT1G69480	AT1G63130	AT1G63130	AT3G02520	AT2G17780	AT3G02520	AT3G13110	AT2G22990	AT2G22990	AT2G32140	AT2G10940	AT2G32140	AT2G22100	AT1G76730	AT2G22100	AT4G02660	AT4G15440	AT4G15440	AT5G63010		AT2G30770			AT1G54570			AT3G59330
	AT4G34138	AT5G60950	AT5G60950	AT2G16060	AT1G75900	AT2G16060	AT1G69030	AT1G62750	AT1G62750	AT2G17280	AT1G73310	AT2G17280	AT1G69520	AT1G63240	AT1G63240	AT3G02875	AT2G17880	AT3G02875	AT3G13224	AT2G23000	AT2G23000	AT2G32190	AT2G12400	AT2G32190	AT2G22200	AT1G76800	AT2G22200	AT4G02930	AT4G15500	AT4G15500	AT5G64550		AT2G30780			AT1G54960			AT3G61220
	AT4G34230	AT5G61380	AT5G61380	AT2G16460	AT1G75960	AT2G16460	AT1G69210	AT1G62780	AT1G62780	AT2G17290	AT1G73470	AT2G17290	AT1G69570	AT1G63260	AT1G63260	AT3G02990	AT2G17972	AT3G02990	AT3G13230	AT2G23180	AT2G23180	AT2G32210	AT2G13360	AT2G32210	AT2G22250	AT1G76955	AT2G22250	AT4G04090	AT4G15630	AT4G15630	AT5G64552		AT2G30840			AT1G55530			AT3G62540
	AT4G34240	AT5G61590	AT5G61590	AT2G16595	AT1G76020	AT2G16595	AT1G69250	AT1G62800	AT1G62800	AT2G17380	AT1G73570	AT2G17380	AT1G69610	AT1G63420	AT1G63420	AT3G03020	AT2G18050	AT3G03020	AT3G13310	AT2G23200	AT2G23200	AT2G32235	AT2G13440	AT2G32235	AT2G22330	AT1G76960	AT2G22330	AT4G04220	AT4G15680	AT4G15680	AT5G64700		AT2G30870			AT1G56145			AT3G62860
	AT4G34410	AT5G61660	AT5G61660	AT2G16700	AT1G76080	AT2G16700	AT1G69260	AT1G62810	AT1G62810	AT2G17420	AT1G73600	AT2G17420	AT1G69750	AT1G63470	AT1G63470	AT3G03050	AT2G18160	AT3G03050	AT3G13320	AT2G23290	AT2G23290	AT2G32240	AT2G13840	AT2G32240	AT2G22470	AT1G77060	AT2G22470	AT4G04620	AT4G15730	AT4G15730	AT5G64760		AT2G31020			AT1G56450			AT3G63120
	AT4G34550	AT5G62200	AT5G62200	AT2G16710	AT1G76100	AT2G16710	AT1G69270	AT1G62830	AT1G62830	AT2G17480	AT1G73655	AT2G17480	AT1G69760	AT1G63480	AT1G63480	AT3G03310	AT2G18162	AT3G03310	AT3G13380	AT2G23390	AT2G23390	AT2G32250	AT2G14170	AT2G32250	AT2G22475	AT1G77090	AT2G22475	AT4G04960	AT4G15820	AT4G15820	AT5G65090		AT2G34080			AT1G56610			AT4G00238
	AT4G34588	AT5G62360	AT5G62360	AT2G16720	AT1G76110	AT2G16720	AT1G69360	AT1G62914	AT1G62914	AT2G17500	AT1G73750	AT2G17500	AT1G69770	AT1G63610	AT1G63610	AT3G03440	AT2G18290	AT3G03440	AT3G13870	AT2G23600	AT2G23600	AT2G32660	AT2G14560	AT2G32660	AT2G22500	AT1G77122	AT2G22500	AT4G05000	AT4G15920	AT4G15920	AT5G66290		AT2G34940			AT1G58100			AT4G00360
	AT4G34590	AT5G62630	AT5G62630	AT2G16900	AT1G76240	AT2G16900	AT1G69430	AT1G62950	AT1G62950	AT2G17520	AT1G73760	AT2G17520	AT1G69790	AT1G63670	AT1G63670	AT3G03490	AT2G18300	AT3G03490	AT3G13910	AT2G23610	AT2G23610	AT2G32830	AT2G14610	AT2G32830	AT2G22560	AT1G77210	AT2G22560	AT4G05018	AT4G16008	AT4G16008	AT5G66650		AT2G35736			AT1G59610			AT4G00710
	AT4G34650	AT5G62720	AT5G62720	AT2G17120	AT1G76280	AT2G17120	AT1G69520	AT1G63120	AT1G63120	AT2G17570	AT1G73885	AT2G17570	AT1G69840	AT1G63680	AT1G63680	AT3G03920	AT2G18350	AT3G03920	AT3G14000	AT2G23700	AT2G23700	AT2G32930	AT2G14660	AT2G32930	AT2G22760	AT1G77460	AT2G22760	AT4G05030	AT4G16140	AT4G16140	AT5G67470		AT2G35910			AT1G60490			AT4G00740
	AT4G34710	AT5G63180	AT5G63180	AT2G17130	AT1G76450	AT2G17130	AT1G69570	AT1G63130	AT1G63130	AT2G17580	AT1G74040	AT2G17580	AT1G69870	AT1G63690	AT1G63690	AT3G03950	AT2G18560	AT3G03950	AT3G14050	AT2G24060	AT2G24060	AT2G32990	AT2G14740	AT2G32990	AT2G22770	AT1G77580	AT2G22770	AT4G05320	AT4G16190	AT4G16190	AT5G67480		AT2G37100			AT1G61470			AT4G01570
	AT4G34910	AT5G63470	AT5G63470	AT2G17220	AT1G76720	AT2G17220	AT1G69610	AT1G63240	AT1G63240	AT2G17660	AT1G74070	AT2G17660	AT1G69880	AT1G63800	AT1G63800	AT3G04000	AT2G18650	AT3G04000	AT3G14060	AT2G24090	AT2G24090	AT2G33020	AT2G14880	AT2G33020	AT2G22850	AT1G77590	AT2G22850	AT4G08230	AT4G16370	AT4G16370			AT2G37440			AT1G61490			AT4G02070
	AT4G35090	AT5G63620	AT5G63620	AT2G17280	AT1G76730	AT2G17280	AT1G69750	AT1G63260	AT1G63260	AT2G17705	AT1G74090	AT2G17705	AT1G69900	AT1G63850	AT1G63850	AT3G04010	AT2G18660	AT3G04010	AT3G14200	AT2G24230	AT2G24230	AT2G33100	AT2G15090	AT2G33100	AT2G22860	AT1G77630	AT2G22860	AT4G08390	AT4G16740	AT4G16740			AT2G38000			AT1G62730			AT4G02820
	AT4G35110	AT5G63780	AT5G63780	AT2G17290	AT1G76800	AT2G17290	AT1G69770	AT1G63360	AT1G63360	AT2G17720	AT1G74170	AT2G17720	AT1G69930	AT1G63940	AT1G63940	AT3G04120	AT2G18700	AT3G04120	AT3G14440	AT2G24240	AT2G24240	AT2G33110	AT2G15230	AT2G33110	AT2G22880	AT1G77930	AT2G22880	AT4G08510	AT4G16765	AT4G16765			AT2G38340			AT1G62790			AT4G02920
	AT4G35630	AT5G63810	AT5G63810	AT2G17380	AT1G76820	AT2G17380	AT1G69790	AT1G63420	AT1G63420	AT2G17740	AT1G74320	AT2G17740	AT1G69980	AT1G63970	AT1G63970	AT3G04350	AT2G18710	AT3G04350	AT3G14790	AT2G24270	AT2G24270	AT2G33120	AT2G15820	AT2G33120	AT2G23120	AT1G77960	AT2G23120	AT4G08950	AT4G16770	AT4G16770			AT2G39435			AT1G64140			AT4G04840
	AT4G35840	AT5G64620	AT5G64620	AT2G17420	AT1G76890	AT2G17420	AT1G69810	AT1G63470	AT1G63470	AT2G17760	AT1G74370	AT2G17760	AT1G70000	AT1G64150	AT1G64150	AT3G04560	AT2G18890	AT3G04560	AT3G14850	AT2G24280	AT2G24280	AT2G33210	AT2G15890	AT2G33210	AT2G23150	AT1G77990	AT2G23150	AT4G08960	AT4G17150	AT4G17150			AT2G39970			AT1G65020			AT4G05590
	AT4G35930	AT5G64860	AT5G64860	AT2G17440	AT1G76955	AT2G17440	AT1G69840	AT1G63480	AT1G63480	AT2G17840	AT1G74458	AT2G17840	AT1G70130	AT1G64180	AT1G64180	AT3G04630	AT2G18990	AT3G04630	AT3G14870	AT2G24350	AT2G24350	AT2G33380	AT2G15970	AT2G33380	AT2G23170	AT1G78010	AT2G23170	AT4G10100	AT4G17190	AT4G17190			AT2G40270			AT1G66560			AT4G06536
	AT4G35985	AT5G64880	AT5G64880	AT2G17500	AT1G76960	AT2G17500	AT1G69880	AT1G63610	AT1G63610	AT2G17900	AT1G74470	AT2G17900	AT1G70140	AT1G64355	AT1G64355	AT3G04670	AT2G19130	AT3G04670	AT3G14990	AT2G24390	AT2G24390	AT2G33580	AT2G16370	AT2G33580	AT2G23320	AT1G78020	AT2G23320	AT4G10590	AT4G17245	AT4G17245			AT2G40940			AT1G67230			AT4G08310
	AT4G36010	AT5G65205	AT5G65205	AT2G17520	AT1G77020	AT2G17520	AT1G69900	AT1G63680	AT1G63680	AT2G18090	AT1G74520	AT2G18090	AT1G70170	AT1G64390	AT1G64390	AT3G04880	AT2G19170	AT3G04880	AT3G15080	AT2G24395	AT2G24395	AT2G33585	AT2G16530	AT2G33585	AT2G23810	AT1G78060	AT2G23810	AT4G11070	AT4G17340	AT4G17340			AT2G42160			AT1G67620			AT4G09180
	AT4G36020	AT5G65310	AT5G65310	AT2G17570	AT1G77060	AT2G17570	AT1G69930	AT1G63690	AT1G63690	AT2G18193	AT1G74580	AT2G18193	AT1G70250	AT1G64430	AT1G64430	AT3G05220	AT2G19310	AT3G05220	AT3G15200	AT2G24540	AT2G24540	AT2G33590	AT2G16660	AT2G33590	AT2G24100	AT1G78110	AT2G24100	AT4G11230	AT4G17550	AT4G17550			AT2G43140			AT1G67635			AT4G10280
	AT4G36130	AT5G66320	AT5G66320	AT2G17705	AT1G77090	AT2G17705	AT1G70000	AT1G63800	AT1G63800	AT2G18220	AT1G74600	AT2G18220	AT1G70480	AT1G64510	AT1G64510	AT3G05250	AT2G19400	AT3G05250	AT3G15210	AT2G24550	AT2G24550	AT2G33700	AT2G16750	AT2G33700	AT2G24330	AT1G78180	AT2G24330	AT4G11340	AT4G17880	AT4G17880			AT2G43150			AT1G67680			AT4G10400
	AT4G36640	AT5G66520	AT5G66520	AT2G17720	AT1G77122	AT2G17720	AT1G70130	AT1G63970	AT1G63970	AT2G18465	AT1G74670	AT2G18465	AT1G70490	AT1G64640	AT1G64640	AT3G05280	AT2G19620	AT3G05280	AT3G15356	AT2G24580	AT2G24580	AT2G33710	AT2G16870	AT2G33710	AT2G24500	AT1G78370	AT2G24500	AT4G11470	AT4G18130	AT4G18130			AT2G43490			AT1G68150			AT4G10800
	AT4G36950	AT5G66530	AT5G66530	AT2G17740	AT1G77210	AT2G17740	AT1G70140	AT1G64150	AT1G64150	AT2G18680	AT1G74690	AT2G18680	AT1G70530	AT1G64680	AT1G64680	AT3G05380	AT2G19650	AT3G05380	AT3G15352	AT2G24630	AT2G24630	AT2G34070	AT2G16990	AT2G34070	AT2G24640	AT1G78560	AT2G24640	AT4G11655	AT4G18270	AT4G18270			AT2G43640			AT1G68300			AT4G11960
	AT4G36988	AT5G66790	AT5G66790	AT2G17760	AT1G77460	AT2G17760	AT1G70170	AT1G64180	AT1G64180	AT2G18690	AT1G74730	AT2G18690	AT1G70690	AT1G64710	AT1G64710	AT3G05500	AT2G19810	AT3G05500	AT3G15500	AT2G24645	AT2G24645	AT2G34250	AT2G17033	AT2G34250	AT2G24850	AT1G78620	AT2G24850	AT4G11820	AT4G18390	AT4G18390			AT2G43680			AT1G68710			AT4G12560
	AT4G36990	AT5G66880	AT5G66880	AT2G18000	AT1G77580	AT2G18000	AT1G70480	AT1G64355	AT1G64355	AT2G18730	AT1G74850	AT2G18730	AT1G70700	AT1G64720	AT1G64720	AT3G05640	AT2G20142	AT3G05640	AT3G15518	AT2G24762	AT2G24762	AT2G34260	AT2G17230	AT2G34260	AT2G24960	AT1G78630	AT2G24960	AT4G11840	AT4G18530	AT4G18530			AT2G44180			AT1G69810			AT4G13560
	AT4G37090	AT5G67450	AT5G67450	AT2G18090	AT1G77630	AT2G18090	AT1G70490	AT1G64360	AT1G64360	AT2G18900	AT1G74880	AT2G18900	AT1G70740	AT1G64770	AT1G64770	AT3G05760	AT2G20180	AT3G05760	AT3G15590	AT2G25000	AT2G25000	AT2G34357	AT2G17265	AT2G34357	AT2G24990	AT1G78670	AT2G24990	AT4G11860	AT4G18750	AT4G18750			AT2G44290			AT1G70500			AT4G14360
	AT4G37370		AT1G01010	AT2G18170	AT1G77960	AT2G18170	AT1G70500	AT1G64380	AT1G64380	AT2G19190	AT1G74940	AT2G19190	AT1G70770	AT1G64850	AT1G64850	AT3G06035	AT2G20230	AT3G06035	AT3G15990	AT2G25080	AT2G25080	AT2G34500	AT2G17340	AT2G34500	AT2G25110	AT1G78680	AT2G25110	AT4G12000	AT4G18975	AT4G18975			AT2G44410			AT1G70590			AT4G14390
	AT4G37590		AT1G01030	AT2G18193	AT1G77990	AT2G18193	AT1G70530	AT1G64390	AT1G64390	AT2G19385	AT1G74970	AT2G19385	AT1G70780	AT1G64860	AT1G64860	AT3G06350	AT2G20260	AT3G06350	AT3G16310	AT2G25200	AT2G25200	AT2G34570	AT2G17442	AT2G34570	AT2G25355	AT1G78790	AT2G25355	AT4G12020	AT4G19840	AT4G19840			AT2G45010			AT1G71140			AT4G14440
	AT4G37770		AT1G01060	AT2G18600	AT1G78020	AT2G18600	AT1G70590	AT1G64430	AT1G64430	AT2G19460	AT1G75140	AT2G19460	AT1G70782	AT1G64970	AT1G64970	AT3G06490	AT2G20570	AT3G06490	AT3G16320	AT2G25290	AT2G25290	AT2G34600	AT2G17450	AT2G34600	AT2G25430	AT1G78820	AT2G25430	AT4G12690	AT4G20030	AT4G20030			AT2G45500			AT1G71780			AT4G14850
	AT4G37900		AT1G01140	AT2G18690	AT1G78060	AT2G18690	AT1G70690	AT1G64450	AT1G64450	AT2G19490	AT1G75250	AT2G19490	AT1G70790	AT1G65010	AT1G65010	AT3G06500	AT2G20650	AT3G06500	AT3G16330	AT2G25420	AT2G25420	AT2G34720	AT2G17525	AT2G34720	AT2G25440	AT1G78910	AT2G25440	AT4G12770	AT4G20170	AT4G20170			AT2G45910			AT1G71800			AT4G15630
	AT4G37910		AT1G01480	AT2G18730	AT1G78100	AT2G18730	AT1G70700	AT1G64500	AT1G64500	AT2G19540	AT1G75340	AT2G19540	AT1G70800	AT1G65070	AT1G65070	AT3G06590	AT2G20670	AT3G06590	AT3G16500	AT2G25480	AT2G25480	AT2G34730	AT2G17640	AT2G34730	AT2G25460	AT1G78970	AT2G25460	AT4G12910	AT4G20310	AT4G20310			AT2G45920			AT1G72000			AT4G15680
	AT4G37980		AT1G01720	AT2G18840	AT1G78110	AT2G18840	AT1G70740	AT1G64510	AT1G64510	AT2G19640	AT1G75350	AT2G19640	AT1G70810	AT1G65120	AT1G65120	AT3G06620	AT2G20680	AT3G06620	AT3G16530	AT2G25510	AT2G25510	AT2G34750	AT2G17650	AT2G34750	AT2G25470	AT1G78995	AT2G25470	AT4G13000	AT4G20870	AT4G20870			AT2G46410			AT1G72280			AT4G15730
	AT4G37990		AT1G02370	AT2G19190	AT1G78170	AT2G19190	AT1G70770	AT1G64640	AT1G64640	AT2G20010	AT1G75380	AT2G20010	AT1G70980	AT1G65150	AT1G65150	AT3G07750	AT2G20725	AT3G07750	AT3G16620	AT2G25830	AT2G25830	AT2G34810	AT2G17695	AT2G34810	AT2G25520	AT1G79040	AT2G25520	AT4G13340	AT4G20930	AT4G20930			AT2G46650			AT1G72690			AT4G16008
	AT4G38150		AT1G02400	AT2G19450	AT1G78180	AT2G19450	AT1G70780	AT1G64670	AT1G64670	AT2G20110	AT1G75460	AT2G20110	AT1G71100	AT1G65190	AT1G65190	AT3G07760	AT2G20750	AT3G07760	AT3G16810	AT2G25840	AT2G25840	AT2G34900	AT2G17780	AT2G34900	AT2G25620	AT1G79110	AT2G25620	AT4G13370	AT4G21350	AT4G21350			AT2G47130			AT1G72730			AT4G16140
	AT4G38710		AT1G02820	AT2G19490	AT1G78370	AT2G19490	AT1G70782	AT1G64680	AT1G64680	AT2G20142	AT1G75680	AT2G20142	AT1G71110	AT1G65230	AT1G65230	AT3G07780	AT2G20890	AT3G07780	AT3G16860	AT2G25900	AT2G25900	AT2G35070	AT2G17972	AT2G35070	AT2G25690	AT1G79440	AT2G25690	AT4G13510	AT4G21430	AT4G21430			AT2G47560			AT1G72840			AT4G16190
	AT4G39300		AT1G02850	AT2G19570	AT1G78450	AT2G19570	AT1G70790	AT1G64710	AT1G64710	AT2G20320	AT1G75690	AT2G20320	AT1G71170	AT1G65295	AT1G65295	AT3G07870	AT2G20950	AT3G07870	AT3G17120	AT2G26080	AT2G26080	AT2G35190	AT2G18050	AT2G35190	AT2G25735	AT1G79460	AT2G25735	AT4G13820	AT4G21460	AT4G21460			AT2G47800			AT1G73200			AT4G16765
	AT4G39670		AT1G02870	AT2G19710	AT1G78560	AT2G19710	AT1G70800	AT1G64720	AT1G64720	AT2G20560	AT1G75710	AT2G20560	AT1G71210	AT1G65320	AT1G65320	AT3G08670	AT2G20960	AT3G08670	AT3G17465	AT2G26190	AT2G26190	AT2G35480	AT2G18245	AT2G35480	AT2G25737	AT1G79500	AT2G25737	AT4G14420	AT4G21620	AT4G21620			AT3G01720			AT1G73250			AT4G17245
	AT4G39950		AT1G03360	AT2G20010	AT1G78630	AT2G20010	AT1G70810	AT1G64770	AT1G64770	AT2G20562	AT1G75750	AT2G20562	AT1G71360	AT1G65380	AT1G65380	AT3G08720	AT2G21185	AT3G08720	AT3G17510	AT2G26250	AT2G26250	AT2G35605	AT2G18290	AT2G35605	AT2G25740	AT1G79560	AT2G25740	AT4G14800	AT4G21880	AT4G21880			AT3G02160			AT1G74740			AT4G17340
	AT5G01100		AT1G03495	AT2G20110	AT1G78670	AT2G20110	AT1G71000	AT1G64780	AT1G64780	AT2G20760	AT1G75770	AT2G20760	AT1G71390	AT1G65410	AT1G65410	AT3G09320	AT2G21210	AT3G09320	AT3G17609	AT2G26330	AT2G26330	AT2G35700	AT2G18300	AT2G35700	AT2G25850	AT1G79640	AT2G25850	AT4G14950	AT4G22130	AT4G22130			AT3G02480			AT1G76065			AT4G17550
	AT5G01260		AT1G03530	AT2G20142	AT1G78730	AT2G20142	AT1G71080	AT1G64860	AT1G64860	AT2G20880	AT1G75820	AT2G20880	AT1G71400	AT1G65420	AT1G65420	AT3G09520	AT2G21280	AT3G09520	AT3G17860	AT2G26340	AT2G26340	AT2G35930	AT2G18560	AT2G35930	AT2G26530	AT1G79670	AT2G26530	AT4G14970	AT4G22160	AT4G22160			AT3G03160			AT1G76090			AT4G18130
	AT5G01340		AT1G03940	AT2G20370	AT1G78820	AT2G20370	AT1G71100	AT1G64970	AT1G64970	AT2G20900	AT1G75840	AT2G20900	AT1G71520	AT1G65590	AT1G65590	AT3G09710	AT2G21330	AT3G09710	AT3G17890	AT2G26500	AT2G26500	AT2G35940	AT2G18660	AT2G35940	AT2G26650	AT1G79790	AT2G26650	AT4G15020	AT4G22790	AT4G22790			AT3G03320			AT1G76130			AT4G18390
	AT5G01380		AT1G04220	AT2G20562	AT1G78830	AT2G20562	AT1G71110	AT1G65010	AT1G65010	AT2G20940	AT1G75900	AT2G20940	AT1G71530	AT1G65790	AT1G65790	AT3G10030	AT2G21370	AT3G10030	AT3G18030	AT2G26550	AT2G26550	AT2G35980	AT2G18710	AT2G35980	AT2G27080	AT1G79850	AT2G27080	AT4G15093	AT4G23140	AT4G23140			AT3G03740			AT1G76640			AT4G20930
	AT5G01810		AT1G04240	AT2G20760	AT1G78915	AT2G20760	AT1G71140	AT1G65032	AT1G65032	AT2G21120	AT1G75960	AT2G21120	AT1G71697	AT1G65860	AT1G65860	AT3G10300	AT2G21385	AT3G10300	AT3G18170	AT2G26560	AT2G26560	AT2G36220	AT2G18876	AT2G36220	AT2G27260	AT1G79870	AT2G27260	AT4G15120	AT4G23530	AT4G23530			AT3G04181			AT1G76760			AT4G21620
	AT5G02280		AT1G04490	AT2G20770	AT1G78970	AT2G20770	AT1G71170	AT1G65060	AT1G65060	AT2G21390	AT1G76020	AT2G21390	AT1G71850	AT1G65900	AT1G65900	AT3G10490	AT2G21530	AT3G10490	AT3G18210	AT2G26570	AT2G26570	AT2G36300	AT2G18890	AT2G36300	AT2G27500	AT1G79970	AT2G27500	AT4G15200	AT4G23800	AT4G23800			AT3G04420			AT1G76950			AT4G21880
	AT5G02490		AT1G04570	AT2G20780	AT1G78995	AT2G20780	AT1G71210	AT1G65070	AT1G65070	AT2G21470	AT1G76100	AT2G21470	AT1G71940	AT1G65920	AT1G65920	AT3G10820	AT2G21650	AT3G10820	AT3G18230	AT2G26730	AT2G26730	AT2G36530	AT2G18940	AT2G36530	AT2G27510	AT1G80030	AT2G27510	AT4G15350	AT4G24010	AT4G24010			AT3G06300			AT1G77250			AT4G23140
	AT5G02500		AT1G04945	AT2G20880	AT1G79030	AT2G20880	AT1G71390	AT1G65190	AT1G65190	AT2G21500	AT1G76110	AT2G21500	AT1G72060	AT1G65960	AT1G65960	AT3G10985	AT2G21710	AT3G10985	AT3G18250	AT2G26870	AT2G26870	AT2G36580	AT2G18990	AT2G36580	AT2G27580	AT1G80180	AT2G27580	AT4G15740	AT4G24510	AT4G24510			AT3G06455			AT1G77360			AT4G23530
	AT5G03030		AT1G05100	AT2G20900	AT1G79040	AT2G20900	AT1G71410	AT1G65230	AT1G65230	AT2G21510	AT1G76450	AT2G21510	AT1G72120	AT1G66130	AT1G66130	AT3G11100	AT2G21850	AT3G11100	AT3G18600	AT2G26900	AT2G26900	AT2G36590	AT2G19170	AT2G36590	AT2G27660	AT1G80260	AT2G27660	AT4G15890	AT4G24610	AT4G24610			AT3G07700			AT1G77770			AT4G24510
	AT5G03210		AT1G05340	AT2G21120	AT1G79070	AT2G21120	AT1G71697	AT1G65295	AT1G65295	AT2G21620	AT1G76720	AT2G21620	AT1G72210	AT1G66140	AT1G66140	AT3G11200	AT2G21880	AT3G11200	AT3G18610	AT2G26910	AT2G26910	AT2G36630	AT2G19400	AT2G36630	AT2G27690	AT1G80380	AT2G27690	AT4G16444	AT4G24620	AT4G24620			AT3G07980			AT1G78200			AT4G25990
	AT5G03555		AT1G05560	AT2G21350	AT1G79110	AT2G21350	AT1G71780	AT1G65320	AT1G65320	AT2G21640	AT1G76730	AT2G21640	AT1G72240	AT1G66150	AT1G66150	AT3G11270	AT2G21960	AT3G11270	AT3G19100	AT2G26930	AT2G26930	AT2G36690	AT2G19780	AT2G36690	AT2G27775	AT1G80400	AT2G27775	AT4G16600	AT4G25450	AT4G25450			AT3G09020			AT1G78550			AT4G26590
	AT5G03610		AT1G05680	AT2G21470	AT1G79440	AT2G21470	AT1G71800	AT1G65380	AT1G65380	AT2G22100	AT1G76800	AT2G22100	AT1G72330	AT1G66180	AT1G66180	AT3G11330	AT2G22240	AT3G11330	AT3G19120	AT2G26975	AT2G26975	AT2G36750	AT2G19810	AT2G36750	AT2G27830	AT1G80420	AT2G27830	AT4G16630	AT4G25990	AT4G25990			AT3G09030			AT1G78800			AT4G26630
	AT5G03630		AT1G05710	AT2G21500	AT1G79460	AT2G21500	AT1G71940	AT1G65410	AT1G65410	AT2G22250	AT1G76870	AT2G22250	AT1G72440	AT1G66190	AT1G66190	AT3G11340	AT2G22670	AT3G11340	AT3G19130	AT2G27060	AT2G27060	AT2G36770	AT2G19860	AT2G36770	AT2G27840	AT1G80480	AT2G27840	AT4G16690	AT4G26500	AT4G26500			AT3G09280			AT1G79210			AT4G27730
	AT5G03740		AT1G06000	AT2G21510	AT1G79500	AT2G21510	AT1G72000	AT1G65420	AT1G65420	AT2G22330	AT1G76955	AT2G22330	AT1G72450	AT1G66200	AT1G66200	AT3G11410	AT2G22830	AT3G11410	AT3G19150	AT2G27290	AT2G27290	AT2G36780	AT2G20180	AT2G36780	AT2G28400	AT1G80630	AT2G28400	AT4G16820	AT4G26590	AT4G26590			AT3G09570			AT1G80290			AT4G31140
	AT5G04600		AT1G06180	AT2G21520	AT1G79560	AT2G21520	AT1G72120	AT1G65490	AT1G65490	AT2G22470	AT1G76960	AT2G22470	AT1G72470	AT1G66430	AT1G66430	AT3G11450	AT2G22870	AT3G11450	AT3G19210	AT2G27385	AT2G27385	AT2G36790	AT2G20230	AT2G36790	AT2G28510	AT1G80640	AT2G28510	AT4G16840	AT4G26630	AT4G26630			AT3G09735			AT1G80510			AT4G31870
	AT5G04830		AT1G06380	AT2G21620	AT1G79720	AT2G21620	AT1G72210	AT1G65590	AT1G65590	AT2G22475	AT1G77020	AT2G22475	AT1G72520	AT1G66520	AT1G66520	AT3G11470	AT2G22970	AT3G11470	AT3G19910	AT2G27590	AT2G27590	AT2G36800	AT2G20240	AT2G36800	AT2G28570	AT1G80650	AT2G28570	AT4G16890	AT4G26900	AT4G26900			AT3G09960			AT1G80590			AT4G32175
	AT5G05600		AT1G06430	AT2G21850	AT1G79790	AT2G21850	AT1G72240	AT1G65790	AT1G65790	AT2G22500	AT1G77060	AT2G22500	AT1G72540	AT1G66670	AT1G66670	AT3G11480	AT2G22980	AT3G11480	AT3G19970	AT2G27820	AT2G27820	AT2G36830	AT2G20260	AT2G36830	AT2G28600	AT1G80770	AT2G28600	AT4G17260	AT4G27390	AT4G27390			AT3G10420			AT1G80830			AT4G32420
	AT5G05990		AT1G06570	AT2G22010	AT1G79850	AT2G22010	AT1G72280	AT1G65900	AT1G65900	AT2G22560	AT1G77090	AT2G22560	AT1G72670	AT1G66820	AT1G66820	AT3G11570	AT2G22990	AT3G11570	AT3G20470	AT2G27920	AT2G27920	AT2G36880	AT2G20340	AT2G36880	AT2G29065	AT1G80790	AT2G29065	AT4G17310	AT4G27430	AT4G27430			AT3G11040			AT2G01340			AT4G32605
	AT5G06360		AT1G06720	AT2G22200	AT1G79870	AT2G22200	AT1G72330	AT1G65920	AT1G65920	AT2G22770	AT1G77122	AT2G22770	AT1G72680	AT1G66840	AT1G66840	AT3G11580	AT2G23000	AT3G11580	AT3G20510	AT2G28000	AT2G28000	AT2G36900	AT2G20440	AT2G36900	AT2G29100	AT1G80850	AT2G29100	AT4G17486	AT4G27630	AT4G27630			AT3G11080			AT2G01470			AT4G32790
	AT5G06550		AT1G07150	AT2G22250	AT1G80030	AT2G22250	AT1G72450	AT1G65960	AT1G65960	AT2G22850	AT1G77210	AT2G22850	AT1G72700	AT1G66890	AT1G66890	AT3G11590	AT2G23130	AT3G11590	AT3G20860	AT2G28120	AT2G28120	AT2G36930	AT2G20570	AT2G36930	AT2G29110	AT1G80880	AT2G29110	AT4G17530	AT4G27730	AT4G27730			AT3G11420			AT2G01480			AT4G33030
	AT5G06860		AT1G07350	AT2G22300	AT1G80050	AT2G22300	AT1G72470	AT1G66100	AT1G66100	AT2G22860	AT1G77460	AT2G22860	AT1G72750	AT1G66910	AT1G66910	AT3G12130	AT2G23180	AT3G12130	AT3G21070	AT2G28160	AT2G28160	AT2G37040	AT2G20650	AT2G37040	AT2G29200	AT1G80920	AT2G29200	AT4G17650	AT4G27800	AT4G27800			AT3G11880			AT2G02250			AT4G33170
	AT5G07440		AT1G07400	AT2G22330	AT1G80170	AT2G22330	AT1G72520	AT1G66130	AT1G66130	AT2G22880	AT1G77580	AT2G22880	AT1G72770	AT1G66940	AT1G66940	AT3G12145	AT2G23200	AT3G12145	AT3G21080	AT2G28310	AT2G28310	AT2G37060	AT2G20725	AT2G37060	AT2G29420	AT1G80980	AT2G29420	AT4G17950	AT4G28210	AT4G28210			AT3G11900			AT2G02340			AT4G33530
	AT5G07920		AT1G07590	AT2G22470	AT1G80180	AT2G22470	AT1G72540	AT1G66140	AT1G66140	AT2G23120	AT1G77590	AT2G23120	AT1G72890	AT1G66960	AT1G66960	AT3G12280	AT2G23360	AT3G12280	AT3G21230	AT2G28470	AT2G28470	AT2G37110	AT2G20740	AT2G37110	AT2G29440	AT2G01110	AT2G29440	AT4G18140	AT4G28730	AT4G28730			AT3G12040			AT2G02580			AT4G33580
	AT5G08130		AT1G07720	AT2G22475	AT1G80260	AT2G22475	AT1G72680	AT1G66150	AT1G66150	AT2G23150	AT1G77630	AT2G23150	AT1G72900	AT1G66970	AT1G66970	AT3G12570	AT2G23390	AT3G12570	AT3G21240	AT2G28605	AT2G28605	AT2G37170	AT2G20750	AT2G37170	AT2G29450	AT2G01320	AT2G29450	AT4G18990	AT4G28830	AT4G28830			AT3G12250			AT2G02960			AT4G34350
	AT5G08180		AT1G07780	AT2G22480	AT1G80380	AT2G22480	AT1G72690	AT1G66180	AT1G66180	AT2G23170	AT1G77930	AT2G23170	AT1G72920	AT1G66980	AT1G66980	AT3G12630	AT2G23470	AT3G12630	AT3G21351	AT2G28630	AT2G28630	AT2G37180	AT2G20890	AT2G37180	AT2G29460	AT2G01390	AT2G29460	AT4G19010	AT4G29610	AT4G29610			AT3G12620			AT2G04350			AT4G34650
	AT5G08600		AT1G07870	AT2G22490	AT1G80480	AT2G22490	AT1G72700	AT1G66190	AT1G66190	AT2G23320	AT1G77960	AT2G23320	AT1G72940	AT1G67040	AT1G67040	AT3G12650	AT2G23600	AT3G12650	AT3G21480	AT2G28720	AT2G28720	AT2G37190	AT2G20950	AT2G37190	AT2G29480	AT2G01420	AT2G29480	AT4G19040	AT4G29910	AT4G29910			AT3G13050			AT2G04620			AT4G34920
	AT5G08620		AT1G08130	AT2G22500	AT1G80630	AT2G22500	AT1G72730	AT1G66200	AT1G66200	AT2G23680	AT1G77990	AT2G23680	AT1G72950	AT1G67050	AT1G67050	AT3G12760	AT2G24060	AT3G12760	AT3G21540	AT2G28740	AT2G28740	AT2G37250	AT2G21180	AT2G37250	AT2G29490	AT2G01505	AT2G29490	AT4G19490	AT4G29990	AT4G29990			AT3G13782			AT2G04650			AT4G35090
	AT5G08640		AT1G08300	AT2G22560	AT1G80640	AT2G22560	AT1G72750	AT1G66330	AT1G66330	AT2G23810	AT1G78010	AT2G23810	AT1G73010	AT1G67080	AT1G67080	AT3G12830	AT2G24090	AT3G12830	AT3G21560	AT2G28830	AT2G28830	AT2G37430	AT2G21185	AT2G37430	AT2G29500	AT2G01590	AT2G29500	AT4G19560	AT4G30310	AT4G30310			AT3G14180			AT2G04900			AT4G35780
	AT5G08790		AT1G08610	AT2G22760	AT1G80650	AT2G22760	AT1G72770	AT1G66430	AT1G66430	AT2G24100	AT1G78020	AT2G24100	AT1G73020	AT1G67090	AT1G67090	AT3G12860	AT2G24150	AT3G12860	AT3G21700	AT2G28900	AT2G28900	AT2G37710	AT2G21210	AT2G37710	AT2G29540	AT2G01620	AT2G29540	AT4G19925	AT4G30330	AT4G30330			AT3G14280			AT2G05260			AT4G35980
	AT5G09420		AT1G09070	AT2G22770	AT1G80760	AT2G22770	AT1G72840	AT1G66520	AT1G66520	AT2G24330	AT1G78060	AT2G24330	AT1G73030	AT1G67280	AT1G67280	AT3G12920	AT2G24230	AT3G12920	AT3G22060	AT2G28940	AT2G28940	AT2G37720	AT2G21250	AT2G37720	AT2G29570	AT2G01630	AT2G29570	AT4G20300	AT4G30810	AT4G30810			AT3G14470			AT2G05810			AT4G36860
	AT5G09440		AT1G09250	AT2G22850	AT1G80770	AT2G22850	AT1G72890	AT1G66530	AT1G66530	AT2G24500	AT1G78100	AT2G24500	AT1G73066	AT1G67320	AT1G67320	AT3G13110	AT2G24240	AT3G13110	AT3G22160	AT2G28950	AT2G28950	AT2G37760	AT2G21330	AT2G37760	AT2G29720	AT2G01755	AT2G29720	AT4G20330	AT4G31010	AT4G31010			AT3G14700			AT2G05840			AT4G37740
	AT5G09590		AT1G09500	AT2G22860	AT1G80790	AT2G22860	AT1G72900	AT1G66670	AT1G66670	AT2G24640	AT1G78110	AT2G24640	AT1G73080	AT1G67330	AT1G67330	AT3G13310	AT2G24270	AT3G13310	AT3G22275	AT2G29180	AT2G29180	AT2G37770	AT2G21370	AT2G37770	AT2G29950	AT2G01760	AT2G29950	AT4G21090	AT4G31140	AT4G31140			AT3G14840			AT2G06510			AT4G38090
	AT5G09840		AT1G09950	AT2G22880	AT1G80850	AT2G22880	AT1G72920	AT1G66820	AT1G66820	AT2G24850	AT1G78130	AT2G24850	AT1G73130	AT1G67440	AT1G67440	AT3G13320	AT2G24280	AT3G13320	AT3G22290	AT2G29290	AT2G29290	AT2G37890	AT2G21530	AT2G37890	AT2G30020	AT2G01830	AT2G30020	AT4G21560	AT4G31350	AT4G31350			AT3G15770			AT2G14120			AT4G38810
	AT5G10300		AT1G09970	AT2G23150	AT1G80870	AT2G23150	AT1G72940	AT1G66840	AT1G66840	AT2G24990	AT1G78180	AT2G24990	AT1G73490	AT1G67500	AT1G67500	AT3G13380	AT2G24390	AT3G13380	AT3G22310	AT2G29300	AT2G29300	AT2G37940	AT2G21660	AT2G37940	AT2G30040	AT2G01860	AT2G30040	AT4G21580	AT4G31590	AT4G31590			AT3G17205			AT2G14260			AT4G38890
	AT5G10695		AT1G10155	AT2G23170	AT1G80880	AT2G23170	AT1G72950	AT1G66890	AT1G66890	AT2G25110	AT1G78270	AT2G25110	AT1G73500	AT1G67510	AT1G67510	AT3G13460	AT2G24490	AT3G13460	AT3G22415	AT2G29310	AT2G29310	AT2G37970	AT2G21710	AT2G37970	AT2G30050	AT2G01870	AT2G30050	AT4G21670	AT4G31650	AT4G31650			AT3G18440			AT2G16950			AT5G01260
	AT5G11240		AT1G10270	AT2G23320	AT1G80920	AT2G23320	AT1G73010	AT1G66910	AT1G66910	AT2G25355	AT1G78370	AT2G25355	AT1G73510	AT1G67550	AT1G67550	AT3G13620	AT2G24550	AT3G13620	AT3G22600	AT2G29320	AT2G29320	AT2G37980	AT2G21860	AT2G37980	AT2G30140	AT2G01890	AT2G30140	AT4G21865	AT4G31870	AT4G31870			AT3G20250			AT2G17120			AT5G01470
	AT5G11520		AT1G10370	AT2G23380	AT2G01110	AT2G23380	AT1G73020	AT1G66970	AT1G66970	AT2G25430	AT1G78450	AT2G25430	AT1G73540	AT1G67590	AT1G67590	AT3G13730	AT2G24580	AT3G13730	AT3G22660	AT2G29340	AT2G29340	AT2G37990	AT2G21960	AT2G37990	AT2G30360	AT2G01910	AT2G30360	AT4G21903	AT4G32175	AT4G32175			AT3G20910			AT2G17130			AT5G01780
	AT5G11650		AT1G10410	AT2G23450	AT2G01290	AT2G23450	AT1G73030	AT1G67080	AT1G67080	AT2G25440	AT1G78490	AT2G25440	AT1G73730	AT1G67660	AT1G67660	AT3G13870	AT2G24600	AT3G13870	AT3G22750	AT2G29360	AT2G29360	AT2G38240	AT2G22240	AT2G38240	AT2G30395	AT2G01918	AT2G30395	AT4G21940	AT4G32290	AT4G32290			AT3G20960			AT2G17190			AT5G01880
	AT5G11740		AT1G10450	AT2G23680	AT2G01320	AT2G23680	AT1G73080	AT1G67090	AT1G67090	AT2G25460	AT1G78560	AT2G25460	AT1G73805	AT1G67690	AT1G67690	AT3G13910	AT2G24630	AT3G13910	AT3G22980	AT2G29630	AT2G29630	AT2G38250	AT2G22450	AT2G38250	AT2G30400	AT2G01950	AT2G30400	AT4G22305	AT4G32295	AT4G32295			AT3G21630			AT2G17200			AT5G02180
	AT5G12010		AT1G10490	AT2G23810	AT2G01390	AT2G23810	AT1G73130	AT1G67280	AT1G67280	AT2G25470	AT1G78620	AT2G25470	AT1G73810	AT1G67700	AT1G67700	AT3G14000	AT2G24645	AT3G14000	AT3G23000	AT2G30150	AT2G30150	AT2G38290	AT2G22530	AT2G38290	AT2G30490	AT2G02070	AT2G30490	AT4G22710	AT4G32410	AT4G32410			AT3G22400			AT2G17790			AT5G02480
	AT5G12020		AT1G10580	AT2G24100	AT2G01400	AT2G24100	AT1G73200	AT1G67440	AT1G67440	AT2G25520	AT1G78630	AT2G25520	AT1G73880	AT1G67710	AT1G67710	AT3G14050	AT2G24762	AT3G14050	AT3G23250	AT2G30170	AT2G30170	AT2G38310	AT2G22650	AT2G38310	AT2G30540	AT2G02080	AT2G30540	AT4G22758	AT4G32420	AT4G32420			AT3G22620			AT2G18150			AT5G02810
	AT5G12030		AT1G10585	AT2G24260	AT2G01420	AT2G24260	AT1G73250	AT1G67510	AT1G67510	AT2G25690	AT1G78670	AT2G25690	AT1G73965	AT1G67720	AT1G67720	AT3G14060	AT2G24940	AT3G14060	AT3G23550	AT2G30390	AT2G30390	AT2G38360	AT2G22660	AT2G38360	AT2G30550	AT2G02170	AT2G30550	AT4G22770	AT4G32605	AT4G32605			AT3G22630			AT2G18600			AT5G03360
	AT5G13110		AT1G11390	AT2G24330	AT2G01505	AT2G24330	AT1G73500	AT1G67590	AT1G67590	AT2G25735	AT1G78680	AT2G25735	AT1G74000	AT1G67740	AT1G67740	AT3G14067	AT2G25000	AT3G14067	AT3G23560	AT2G30420	AT2G30420	AT2G38470	AT2G22670	AT2G38470	AT2G30580	AT2G02410	AT2G30580	AT4G22920	AT4G32790	AT4G32790			AT3G24180			AT2G19690			AT5G04190
	AT5G13190		AT1G11400	AT2G24360	AT2G01570	AT2G24360	AT1G73530	AT1G67660	AT1G67660	AT2G25737	AT1G78730	AT2G25737	AT1G74010	AT1G67750	AT1G67750	AT3G14200	AT2G25050	AT3G14200	AT3G23620	AT2G30432	AT2G30432	AT2G38490	AT2G22830	AT2G38490	AT2G30590	AT2G02500	AT2G30590	AT4G23010	AT4G32900	AT4G32900			AT3G25070			AT2G20635			AT5G05270
	AT5G13200		AT1G11960	AT2G24640	AT2G01590	AT2G24640	AT1G73540	AT1G67690	AT1G67690	AT2G25740	AT1G78820	AT2G25740	AT1G74020	AT1G67840	AT1G67840	AT3G14440	AT2G25080	AT3G14440	AT3G23920	AT2G30570	AT2G30570	AT2G38870	AT2G22970	AT2G38870	AT2G30720	AT2G02590	AT2G30720	AT4G23270	AT4G32940	AT4G32940			AT3G25870			AT2G20720			AT5G05480
	AT5G13210		AT1G12610	AT2G24830	AT2G01620	AT2G24830	AT1G73730	AT1G67700	AT1G67700	AT2G25850	AT1G78970	AT2G25850	AT1G74030	AT1G67900	AT1G67900	AT3G14590	AT2G25200	AT3G14590	AT3G24520	AT2G30620	AT2G30620	AT2G38940	AT2G22980	AT2G38940	AT2G30750	AT2G02780	AT2G30750	AT4G23320	AT4G32970	AT4G32970			AT3G26840			AT2G20770			AT5G05970
	AT5G13220		AT1G12650	AT2G24850	AT2G01630	AT2G24850	AT1G73805	AT1G67740	AT1G67740	AT2G26150	AT1G78995	AT2G26150	AT1G74080	AT1G67910	AT1G67910	AT3G14595	AT2G25270	AT3G14595	AT3G24840	AT2G30695	AT2G30695	AT2G39200	AT2G22990	AT2G39200	AT2G30830	AT2G02820	AT2G30830	AT4G23440	AT4G33030	AT4G33030			AT3G27330			AT2G20780			AT5G06265
	AT5G13280		AT1G13160	AT2G24860	AT2G01755	AT2G24860	AT1G73810	AT1G67750	AT1G67750	AT2G26300	AT1G79040	AT2G26300	AT1G74100	AT1G67940	AT1G67940	AT3G14790	AT2G25420	AT3G14790	AT3G24929	AT2G30790	AT2G30790	AT2G39210	AT2G23000	AT2G39210	AT2G31200	AT2G02980	AT2G31200	AT4G23460	AT4G33170	AT4G33170			AT3G27570			AT2G21780			AT5G06980
	AT5G13320		AT1G13245	AT2G25190	AT2G01760	AT2G25190	AT1G73965	AT1G67840	AT1G67840	AT2G26480	AT1G79110	AT2G26480	AT1G74250	AT1G67950	AT1G67950	AT3G14850	AT2G25480	AT3G14850	AT3G25150	AT2G30930	AT2G30930	AT2G39350	AT2G23010	AT2G39350	AT2G31240	AT2G03310	AT2G31240	AT4G23540	AT4G33220	AT4G33220			AT3G28540			AT2G21840			AT5G07340
	AT5G13330		AT1G13340	AT2G25430	AT2G01850	AT2G25430	AT1G74000	AT1G67900	AT1G67900	AT2G26530	AT1G79440	AT2G26530	AT1G74310	AT1G68010	AT1G68010	AT3G14870	AT2G25510	AT3G14870	AT3G25180	AT2G31040	AT2G31040	AT2G39380	AT2G23180	AT2G39380	AT2G31270	AT2G03330	AT2G31270	AT4G23920	AT4G33480	AT4G33480			AT3G28930			AT2G21900			AT5G07460
	AT5G13370		AT1G13810	AT2G25460	AT2G01860	AT2G25460	AT1G74010	AT1G67910	AT1G67910	AT2G26650	AT1G79460	AT2G26650	AT1G74330	AT1G68020	AT1G68020	AT3G14960	AT2G25830	AT3G14960	AT3G25210	AT2G31150	AT2G31150	AT2G39390	AT2G23200	AT2G39390	AT2G31280	AT2G03350	AT2G31280	AT4G24290	AT4G33530	AT4G33530			AT3G29400			AT2G22310			AT5G08420
	AT5G13490		AT1G14060	AT2G25470	AT2G01870	AT2G25470	AT1G74020	AT1G68010	AT1G68010	AT2G26990	AT1G79500	AT2G26990	AT1G74340	AT1G68050	AT1G68050	AT3G14990	AT2G25840	AT3G14990	AT3G25250	AT2G31750	AT2G31750	AT2G39420	AT2G23360	AT2G39420	AT2G31305	AT2G03420	AT2G31305	AT4G24330	AT4G33580	AT4G33580			AT3G43240			AT2G22480			AT5G08780
	AT5G13960		AT1G14300	AT2G25520	AT2G01890	AT2G25520	AT1G74030	AT1G68020	AT1G68020	AT2G27080	AT1G79560	AT2G27080	AT1G74350	AT1G68190	AT1G68190	AT3G15080	AT2G25900	AT3G15080	AT3G25610	AT2G31790	AT2G31790	AT2G39518	AT2G23390	AT2G39518	AT2G31380	AT2G03440	AT2G31380	AT4G24570	AT4G34350	AT4G34350			AT3G44830			AT2G22690			AT5G10060
	AT5G14520		AT1G15010	AT2G25620	AT2G01910	AT2G25620	AT1G74080	AT1G68060	AT1G68060	AT2G27260	AT1G79790	AT2G27260	AT1G74360	AT1G68220	AT1G68220	AT3G15200	AT2G26190	AT3G15200	AT3G25730	AT2G31840	AT2G31840	AT2G39530	AT2G23600	AT2G39530	AT2G31390	AT2G03480	AT2G31390	AT4G24820	AT4G34650	AT4G34650			AT3G45060			AT2G24260			AT5G10170
	AT5G14580		AT1G15415	AT2G25625	AT2G01918	AT2G25625	AT1G74100	AT1G68080	AT1G68080	AT2G27490	AT1G79850	AT2G27490	AT1G74450	AT1G68238	AT1G68238	AT3G15210	AT2G26240	AT3G15210	AT3G25760	AT2G31870	AT2G31870	AT2G39660	AT2G23610	AT2G39660	AT2G31410	AT2G03530	AT2G31410	AT4G24840	AT4G34920	AT4G34920			AT3G45620			AT2G24830			AT5G10200
	AT5G14730		AT1G15420	AT2G25690	AT2G01950	AT2G25690	AT1G74250	AT1G68190	AT1G68190	AT2G27500	AT1G79870	AT2G27500	AT1G74590	AT1G68400	AT1G68400	AT3G15352	AT2G26330	AT3G15352	AT3G25780	AT2G31880	AT2G31880	AT2G39770	AT2G24060	AT2G39770	AT2G31650	AT2G03550	AT2G31650	AT4G24920	AT4G35090	AT4G35090			AT3G45830			AT2G26290			AT5G13360
	AT5G14760		AT1G15430	AT2G25735	AT2G01990	AT2G25735	AT1G74310	AT1G68220	AT1G68220	AT2G27510	AT1G79970	AT2G27510	AT1G74710	AT1G68520	AT1G68520	AT3G15500	AT2G26340	AT3G15500	AT3G25890	AT2G31890	AT2G31890	AT2G39795	AT2G24150	AT2G39795	AT2G31730	AT2G03590	AT2G31730	AT4G25090	AT4G35270	AT4G35270			AT3G46510			AT2G26410			AT5G13410
	AT5G15550		AT1G15440	AT2G25737	AT2G02070	AT2G25737	AT1G74330	AT1G68238	AT1G68238	AT2G27580	AT1G80030	AT2G27580	AT1G74750	AT1G68540	AT1G68540	AT3G15518	AT2G26400	AT3G15518	AT3G25900	AT2G32010	AT2G32010	AT2G40000	AT2G24180	AT2G40000	AT2G31865	AT2G03710	AT2G31865	AT4G25180	AT4G35300	AT4G35300			AT3G48020			AT2G26560			AT5G13460
	AT5G15700		AT1G15520	AT2G25740	AT2G02080	AT2G25740	AT1G74340	AT1G68260	AT1G68260	AT2G27660	AT1G80180	AT2G27660	AT1G74790	AT1G68560	AT1G68560	AT3G15590	AT2G26500	AT3G15590	AT3G25910	AT2G32090	AT2G32090	AT2G40095	AT2G24220	AT2G40095	AT2G32070	AT2G03750	AT2G32070	AT4G25210	AT4G35530	AT4G35530			AT3G48210			AT2G26780			AT5G13710
	AT5G15750		AT1G15750	AT2G26150	AT2G02130	AT2G26150	AT1G74350	AT1G68400	AT1G68400	AT2G27690	AT1G80260	AT2G27690	AT1G74810	AT1G68570	AT1G68570	AT3G15990	AT2G26550	AT3G15990	AT3G26090	AT2G32100	AT2G32100	AT2G40113	AT2G24240	AT2G40113	AT2G32140	AT2G04039	AT2G32140	AT4G25433	AT4G35560	AT4G35560			AT3G48760			AT2G28650			AT5G15280
	AT5G15810		AT1G15870	AT2G26300	AT2G02170	AT2G26300	AT1G74360	AT1G68490	AT1G68490	AT2G27775	AT1G80480	AT2G27775	AT1G74870	AT1G68585	AT1G68585	AT3G16310	AT2G26560	AT3G16310	AT3G26200	AT2G32180	AT2G32180	AT2G40140	AT2G24270	AT2G40140	AT2G32150	AT2G04270	AT2G32150	AT4G25610	AT4G35780	AT4G35780			AT3G49370			AT2G29020			AT5G15860
	AT5G15850		AT1G16730	AT2G26390	AT2G02410	AT2G26390	AT1G74450	AT1G68520	AT1G68520	AT2G27830	AT1G80630	AT2G27830	AT1G75000	AT1G68590	AT1G68590	AT3G16330	AT2G26570	AT3G16330	AT3G26340	AT2G32230	AT2G32230	AT2G40180	AT2G24280	AT2G40180	AT2G32190	AT2G04690	AT2G32190	AT4G25680	AT4G35980	AT4G35980			AT3G49780			AT2G29070			AT5G15960
	AT5G15960		AT1G16850	AT2G26400	AT2G02450	AT2G26400	AT1G74590	AT1G68530	AT1G68530	AT2G27840	AT1G80640	AT2G27840	AT1G75020	AT1G68600	AT1G68600	AT3G16400	AT2G26640	AT3G16400	AT3G26500	AT2G32390	AT2G32390	AT2G40360	AT2G24290	AT2G40360	AT2G32200	AT2G04780	AT2G32200	AT4G25720	AT4G36050	AT4G36050			AT3G50770			AT2G29400			AT5G15970
	AT5G16010		AT1G16900	AT2G26440	AT2G02500	AT2G26440	AT1G74710	AT1G68540	AT1G68540	AT2G28080	AT1G80650	AT2G28080	AT1G75170	AT1G68660	AT1G68660	AT3G16470	AT2G26710	AT3G16470	AT3G26680	AT2G32440	AT2G32440	AT2G40460	AT2G24350	AT2G40460	AT2G32210	AT2G04790	AT2G32210	AT4G25810	AT4G36250	AT4G36250			AT3G51340			AT2G29410			AT5G16120
	AT5G16360		AT1G17050	AT2G26480	AT2G02780	AT2G26480	AT1G74740	AT1G68550	AT1G68550	AT2G28110	AT1G80690	AT2G28110	AT1G75200	AT1G68780	AT1G68780	AT3G16500	AT2G26870	AT3G16500	AT3G26830	AT2G32450	AT2G32450	AT2G40620	AT2G24390	AT2G40620	AT2G32220	AT2G04842	AT2G32220	AT4G25840	AT4G36290	AT4G36290			AT3G51350			AT2G29640			AT5G16610
	AT5G16750		AT1G17170	AT2G26530	AT2G02820	AT2G26530	AT1G74750	AT1G68560	AT1G68560	AT2G28400	AT1G80770	AT2G28400	AT1G75220	AT1G68790	AT1G68790	AT3G16620	AT2G26900	AT3G16620	AT3G27170	AT2G32480	AT2G32480	AT2G40630	AT2G24395	AT2G40630	AT2G32240	AT2G05070	AT2G32240	AT4G25900	AT4G36360	AT4G36360			AT3G52460			AT2G29740			AT5G17050
	AT5G16930		AT1G17380	AT2G26650	AT2G02950	AT2G26650	AT1G74790	AT1G68570	AT1G68570	AT2G28510	AT1G80790	AT2G28510	AT1G75270	AT1G68870	AT1G68870	AT3G16860	AT2G26910	AT3G16860	AT3G27210	AT2G32500	AT2G32500	AT2G40700	AT2G24550	AT2G40700	AT2G32250	AT2G05160	AT2G32250	AT4G26070	AT4G36390	AT4G36390			AT3G52540			AT2G30110			AT5G17700
	AT5G16970		AT1G17830	AT2G27080	AT2G02980	AT2G27080	AT1G74870	AT1G68585	AT1G68585	AT2G28570	AT1G80850	AT2G28570	AT1G75400	AT1G68890	AT1G68890	AT3G17120	AT2G26930	AT3G17120	AT3G27280	AT2G32540	AT2G32540	AT2G40740	AT2G24580	AT2G40740	AT2G32660	AT2G05210	AT2G32660	AT4G26140	AT4G36860	AT4G36860			AT3G53490			AT2G30270			AT5G17710
	AT5G17000		AT1G18040	AT2G27260	AT2G03280	AT2G27260	AT1G74950	AT1G68590	AT1G68590	AT2G28600	AT1G80870	AT2G28600	AT1G75440	AT1G68920	AT1G68920	AT3G17250	AT2G26975	AT3G17250	AT3G27550	AT2G32560	AT2G32560	AT2G40890	AT2G24630	AT2G40890	AT2G32920	AT2G05310	AT2G32920	AT4G26180	AT4G36870	AT4G36870			AT3G53668			AT2G30780			AT5G18440
	AT5G17050		AT1G18300	AT2G27310	AT2G03310	AT2G27310	AT1G75000	AT1G68600	AT1G68600	AT2G29065	AT1G80880	AT2G29065	AT1G75450	AT1G69020	AT1G69020	AT3G17510	AT2G27040	AT3G17510	AT3G27580	AT2G32640	AT2G32640	AT2G41010	AT2G24645	AT2G41010	AT2G32980	AT2G05790	AT2G32980	AT4G26270	AT4G36970	AT4G36970			AT3G53720			AT2G30840			AT5G18650
	AT5G17300		AT1G18800	AT2G27500	AT2G03330	AT2G27500	AT1G75020	AT1G68660	AT1G68660	AT2G29100	AT1G80920	AT2G29100	AT1G75670	AT1G69040	AT1G69040	AT3G17609	AT2G27060	AT3G17609	AT3G27880	AT2G32650	AT2G32650	AT2G41100	AT2G24762	AT2G41100	AT2G32990	AT2G05830	AT2G32990	AT4G26550	AT4G37000	AT4G37000			AT3G53860			AT2G30870			AT5G18930
	AT5G17310		AT1G18850	AT2G27510	AT2G03350	AT2G27510	AT1G75170	AT1G68780	AT1G68780	AT2G29110	AT2G01110	AT2G29110	AT1G75860	AT1G69170	AT1G69170	AT3G17800	AT2G27385	AT3G17800	AT3G27960	AT2G32810	AT2G32810	AT2G41110	AT2G24820	AT2G41110	AT2G33020	AT2G06010	AT2G33020	AT4G26610	AT4G37250	AT4G37250			AT3G54030			AT2G31350			AT5G19370
	AT5G17380		AT1G19020	AT2G27580	AT2G03420	AT2G27580	AT1G75200	AT1G68790	AT1G68790	AT2G29200	AT2G01290	AT2G29200	AT1G75990	AT1G69200	AT1G69200	AT3G17810	AT2G27402	AT3G17810	AT3G28007	AT2G32870	AT2G32870	AT2G41170	AT2G24940	AT2G41170	AT2G33110	AT2G06025	AT2G33110	AT4G26650	AT4G37740	AT4G37740			AT3G54100			AT2G31740			AT5G20220
	AT5G17760		AT1G19025	AT2G27660	AT2G03440	AT2G27660	AT1G75220	AT1G68870	AT1G68870	AT2G29350	AT2G01320	AT2G29350	AT1G76040	AT1G69420	AT1G69420	AT3G17860	AT2G27810	AT3G17860	AT3G28210	AT2G32880	AT2G32880	AT2G41380	AT2G25080	AT2G41380	AT2G33120	AT2G06520	AT2G33120	AT4G27652	AT4G38050	AT4G38050			AT3G54620			AT2G31990			AT5G20270
	AT5G17780		AT1G19050	AT2G27690	AT2G03480	AT2G27690	AT1G75270	AT1G68890	AT1G68890	AT2G29420	AT2G01390	AT2G29420	AT1G76070	AT1G69440	AT1G69440	AT3G17890	AT2G27920	AT3G17890	AT3G28340	AT2G33050	AT2G33050	AT2G41410	AT2G25200	AT2G41410	AT2G33210	AT2G06850	AT2G33210	AT4G27680	AT4G38090	AT4G38090			AT3G55830			AT2G32430			AT5G20380
	AT5G17850		AT1G19140	AT2G27830	AT2G03550	AT2G27830	AT1G75400	AT1G68920	AT1G68920	AT2G29440	AT2G01420	AT2G29440	AT1G76180	AT1G69523	AT1G69523	AT3G18170	AT2G28000	AT3G18170	AT3G28550	AT2G33060	AT2G33060	AT2G41420	AT2G25420	AT2G41420	AT2G33380	AT2G06925	AT2G33380	AT4G28085	AT4G38280	AT4G38280			AT3G56400			AT2G33390			AT5G20720
	AT5G17860		AT1G19180	AT2G28080	AT2G03710	AT2G28080	AT1G75440	AT1G68940	AT1G68940	AT2G29450	AT2G01505	AT2G29450	AT1G76360	AT1G69530	AT1G69530	AT3G18210	AT2G28120	AT3G18210	AT3G28740	AT2G33170	AT2G33170	AT2G41500	AT2G25480	AT2G41500	AT2G33585	AT2G07777	AT2G33585	AT4G28400	AT4G38320	AT4G38320			AT3G56710			AT2G34580			AT5G22720
	AT5G17980		AT1G19490	AT2G28400	AT2G03750	AT2G28400	AT1G75670	AT1G69020	AT1G69020	AT2G29460	AT2G01590	AT2G29460	AT1G76390	AT1G69690	AT1G69690	AT3G18230	AT2G28310	AT3G18230	AT3G29034	AT2G33180	AT2G33180	AT2G41540	AT2G25510	AT2G41540	AT2G33590	AT2G07680	AT2G33590	AT4G28460	AT4G38370	AT4G38370			AT3G56740			AT2G34610			AT5G23050
	AT5G18270		AT1G19640	AT2G28500	AT2G03890	AT2G28500	AT1G75990	AT1G69040	AT1G69040	AT2G29470	AT2G01620	AT2G29470	AT1G76470	AT1G69700	AT1G69700	AT3G18250	AT2G28470	AT3G18250	AT3G29170	AT2G33255	AT2G33255	AT2G41630	AT2G25605	AT2G41630	AT2G33700	AT2G10940	AT2G33700	AT4G28480	AT4G38460	AT4G38460			AT3G58490			AT2G35630			AT5G23230
	AT5G18400		AT1G20070	AT2G28570	AT2G04039	AT2G28570	AT1G76040	AT1G69200	AT1G69200	AT2G29480	AT2G01630	AT2G29480	AT1G76520	AT1G69830	AT1G69830	AT3G18520	AT2G28605	AT3G18520	AT3G29575	AT2G33330	AT2G33330	AT2G41640	AT2G25730	AT2G41640	AT2G33710	AT2G12400	AT2G33710	AT4G28600	AT4G38490	AT4G38490			AT3G59100			AT2G35720			AT5G23820
	AT5G19230		AT1G20370	AT2G28890	AT2G04240	AT2G28890	AT1G76065	AT1G69330	AT1G69330	AT2G29490	AT2G01755	AT2G29490	AT1G76600	AT1G69935	AT1G69935	AT3G18600	AT2G28630	AT3G18600	AT3G43250	AT2G33350	AT2G33350	AT2G41660	AT2G25800	AT2G41660	AT2G34070	AT2G13360	AT2G34070	AT4G29040	AT4G38570	AT4G38570			AT3G59660			AT2G35736			AT5G24150
	AT5G19300		AT1G20440	AT2G29020	AT2G04270	AT2G29020	AT1G76070	AT1G69420	AT1G69420	AT2G29500	AT2G01760	AT2G29500	AT1G76610	AT1G70070	AT1G70070	AT3G19030	AT2G28720	AT3G19030	AT3G43270	AT2G33360	AT2G33360	AT2G41670	AT2G25830	AT2G41670	AT2G34250	AT2G13440	AT2G34250	AT4G29160	AT4G38760	AT4G38760			AT3G59760			AT2G36270			AT5G24930
	AT5G19440		AT1G20450	AT2G29100	AT2G04280	AT2G29100	AT1G76090	AT1G69440	AT1G69440	AT2G29540	AT2G01830	AT2G29540	AT1G76620	AT1G70100	AT1G70100	AT3G19100	AT2G28740	AT3G19100	AT3G44860	AT2G33450	AT2G33450	AT2G41730	AT2G25840	AT2G41730	AT2G34260	AT2G14170	AT2G34260	AT4G29670	AT4G38810	AT4G38810			AT3G60190			AT2G36680			AT5G24990
	AT5G19830		AT1G20560	AT2G29110	AT2G04690	AT2G29110	AT1G76130	AT1G69523	AT1G69523	AT2G29720	AT2G01860	AT2G29720	AT1G76650	AT1G70150	AT1G70150	AT3G19130	AT2G28830	AT3G19130	AT3G45040	AT2G33480	AT2G33480	AT2G41750	AT2G25950	AT2G41750	AT2G34355	AT2G14560	AT2G34355	AT4G29735	AT4G38890	AT4G38890			AT3G60860			AT2G37100			AT5G25080
	AT5G20010		AT1G21240	AT2G29200	AT2G04780	AT2G29200	AT1G76360	AT1G69530	AT1G69530	AT2G29750	AT2G01870	AT2G29750	AT1G76680	AT1G70200	AT1G70200	AT3G19150	AT2G28900	AT3G19150	AT3G45060	AT2G33530	AT2G33530	AT2G41835	AT2G26190	AT2G41835	AT2G34357	AT2G14610	AT2G34357	AT4G29790	AT4G39090	AT4G39090			AT3G62330			AT2G37975			AT5G25120
	AT5G20020		AT1G21550	AT2G29350	AT2G04790	AT2G29350	AT1G76390	AT1G69580	AT1G69580	AT2G30020	AT2G01890	AT2G30020	AT1G76690	AT1G70210	AT1G70210	AT3G19210	AT2G28940	AT3G19210	AT3G45290	AT2G33735	AT2G33735	AT2G41905	AT2G26240	AT2G41905	AT2G34500	AT2G14660	AT2G34500	AT4G29810	AT4G39180	AT4G39180			AT3G62422			AT2G38130			AT5G25610
	AT5G20160		AT1G21980	AT2G29400	AT2G04842	AT2G29400	AT1G76470	AT1G69690	AT1G69690	AT2G30040	AT2G01910	AT2G30040	AT1G76700	AT1G70230	AT1G70230	AT3G19580	AT2G28950	AT3G19580	AT3G46280	AT2G33800	AT2G33800	AT2G42150	AT2G26330	AT2G42150	AT2G34570	AT2G14740	AT2G34570	AT4G29850	AT4G39210	AT4G39210			AT3G62770			AT2G38580			AT5G25810
	AT5G20190		AT1G22400	AT2G29420	AT2G05070	AT2G29420	AT1G76590	AT1G69700	AT1G69700	AT2G30050	AT2G01918	AT2G30050	AT1G76710	AT1G70260	AT1G70260	AT3G19640	AT2G29180	AT3G19640	AT3G46560	AT2G33830	AT2G33830	AT2G42200	AT2G26340	AT2G42200	AT2G34600	AT2G14880	AT2G34600	AT4G30090	AT4G39730	AT4G39730			AT4G00330			AT2G38610			AT5G28370
	AT5G20480		AT1G22840	AT2G29440	AT2G05100	AT2G29440	AT1G76600	AT1G69780	AT1G69780	AT2G30140	AT2G01990	AT2G30140	AT1G76930	AT1G70280	AT1G70280	AT3G19830	AT2G29290	AT3G19830	AT3G46640	AT2G33855	AT2G33855	AT2G42330	AT2G26400	AT2G42330	AT2G34720	AT2G15090	AT2G34720	AT4G30280	AT4G39900	AT4G39900			AT4G00550			AT2G38830			AT5G28770
	AT5G20600		AT1G23280	AT2G29450	AT2G05160	AT2G29450	AT1G76610	AT1G69830	AT1G69830	AT2G30250	AT2G02070	AT2G30250	AT1G76970	AT1G70290	AT1G70290	AT3G19840	AT2G29300	AT3G19840	AT3G46660	AT2G34060	AT2G34060	AT2G42350	AT2G26500	AT2G42350	AT2G34730	AT2G15230	AT2G34730	AT4G30350	AT4G39960	AT4G39960			AT4G01370			AT2G39050			AT5G28840
	AT5G21280		AT1G23410	AT2G29460	AT2G05210	AT2G29460	AT1G76620	AT1G69850	AT1G69850	AT2G30360	AT2G02080	AT2G30360	AT1G76980	AT1G70310	AT1G70310	AT3G19910	AT2G29310	AT3G19910	AT3G46670	AT2G34150	AT2G34150	AT2G42360	AT2G26540	AT2G42360	AT2G34750	AT2G15280	AT2G34750	AT4G30430	AT4G40045	AT4G40045			AT4G01860			AT2G39100			AT5G35450
	AT5G22100		AT1G23550	AT2G29470	AT2G05310	AT2G29470	AT1G76640	AT1G69935	AT1G69935	AT2G30395	AT2G02170	AT2G30395	AT1G77030	AT1G70370	AT1G70370	AT3G19970	AT2G29320	AT3G19970	AT3G46690	AT2G34170	AT2G34170	AT2G43110	AT2G26550	AT2G43110	AT2G34810	AT2G15580	AT2G34810	AT4G30600	AT5G01020	AT5G01020			AT4G01920			AT2G39220			AT5G39350
	AT5G22300		AT1G23800	AT2G29490	AT2G05790	AT2G29490	AT1G76650	AT1G70070	AT1G70070	AT2G30400	AT2G02410	AT2G30400	AT1G77120	AT1G70410	AT1G70410	AT3G20470	AT2G29340	AT3G20470	AT3G47380	AT2G34430	AT2G34430	AT2G43160	AT2G26570	AT2G43160	AT2G34900	AT2G15630	AT2G34900	AT4G30780	AT5G01260	AT5G01260			AT4G02200			AT2G39270			AT5G41480
	AT5G22440		AT1G24330	AT2G29500	AT2G05830	AT2G29500	AT1G76680	AT1G70100	AT1G70100	AT2G30440	AT2G02500	AT2G30440	AT1G77140	AT1G70550	AT1G70550	AT3G20500	AT2G29360	AT3G20500	AT3G47420	AT2G34470	AT2G34470	AT2G43290	AT2G26580	AT2G43290	AT2G35000	AT2G15820	AT2G35000	AT4G31000	AT5G01470	AT5G01470			AT4G02220			AT2G39435			AT5G42760
	AT5G22500		AT1G25260	AT2G29720	AT2G06520	AT2G29720	AT1G76700	AT1G70200	AT1G70200	AT2G30490	AT2G02590	AT2G30490	AT1G77370	AT1G70580	AT1G70580	AT3G20510	AT2G29630	AT3G20510	AT3G47640	AT2G34510	AT2G34510	AT2G43320	AT2G26640	AT2G43320	AT2G35070	AT2G15890	AT2G35070	AT4G31170	AT5G01510	AT5G01510			AT4G03820			AT2G39480			AT5G43820
	AT5G22650		AT1G25450	AT2G29750	AT2G06850	AT2G29750	AT1G76710	AT1G70210	AT1G70210	AT2G30540	AT2G02780	AT2G30540	AT1G77380	AT1G70630	AT1G70630	AT3G20630	AT2G29760	AT3G20630	AT3G47730	AT2G34620	AT2G34620	AT2G43510	AT2G26730	AT2G43510	AT2G35190	AT2G15970	AT2G35190	AT4G31490	AT5G01780	AT5G01780			AT4G04700			AT2G39570			AT5G44200
	AT5G23360		AT1G26340	AT2G29950	AT2G06925	AT2G29950	AT1G76760	AT1G70230	AT1G70230	AT2G30550	AT2G02820	AT2G30550	AT1G77390	AT1G70670	AT1G70670	AT3G21080	AT2G29890	AT3G21080	AT3G47780	AT2G34640	AT2G34640	AT2G43520	AT2G26870	AT2G43520	AT2G35480	AT2G16050	AT2G35480	AT4G31960	AT5G01880	AT5G01880			AT4G04910			AT2G39970			AT5G46550
	AT5G24030		AT1G26450	AT2G29990	AT2G07680	AT2G29990	AT1G76790	AT1G70280	AT1G70280	AT2G30580	AT2G02980	AT2G30580	AT1G77420	AT1G70710	AT1G70710	AT3G21230	AT2G30010	AT3G21230	AT3G48510	AT2G34680	AT2G34680	AT2G43590	AT2G26900	AT2G43590	AT2G35600	AT2G16250	AT2G35600	AT4G32030	AT5G02030	AT5G02030			AT4G08320			AT2G40520			AT5G47550
	AT5G24080		AT1G26770	AT2G30020	AT2G10940	AT2G30020	AT1G76930	AT1G70290	AT1G70290	AT2G30720	AT2G03310	AT2G30720	AT1G77450	AT1G70730	AT1G70730	AT3G21240	AT2G30170	AT3G21240	AT3G48520	AT2G34860	AT2G34860	AT2G43620	AT2G26910	AT2G43620	AT2G35605	AT2G16370	AT2G35605	AT4G32130	AT5G02180	AT5G02180			AT4G08780			AT2G40765			AT5G48300
	AT5G24120		AT1G26910	AT2G30040	AT2G12400	AT2G30040	AT1G76950	AT1G70310	AT1G70310	AT2G30740	AT2G03330	AT2G30740	AT1G77500	AT1G70760	AT1G70760	AT3G21351	AT2G30390	AT3G21351	AT3G48530	AT2G35130	AT2G35130	AT2G43820	AT2G26975	AT2G43820	AT2G35700	AT2G16380	AT2G35700	AT4G32160	AT5G02260	AT5G02260			AT4G09300			AT2G41440			AT5G48990
	AT5G24150		AT1G27050	AT2G30140	AT2G12462	AT2G30140	AT1G76970	AT1G70370	AT1G70370	AT2G30750	AT2G03350	AT2G30750	AT1G77510	AT1G70820	AT1G70820	AT3G21480	AT2G30420	AT3G21480	AT3G48570	AT2G35155	AT2G35155	AT2G44020	AT2G27040	AT2G44020	AT2G35930	AT2G16530	AT2G35930	AT4G32730	AT5G02480	AT5G02480			AT4G09570			AT2G41450			AT5G49170
	AT5G24380		AT1G27470	AT2G30250	AT2G13360	AT2G30250	AT1G76980	AT1G70410	AT1G70410	AT2G30830	AT2G03420	AT2G30830	AT1G77570	AT1G70830	AT1G70830	AT3G21560	AT2G30424	AT3G21560	AT3G48780	AT2G35350	AT2G35350	AT2G44080	AT2G27050	AT2G44080	AT2G35940	AT2G16660	AT2G35940	AT4G33070	AT5G02810	AT5G02810			AT4G10930			AT2G41830			AT5G50110
	AT5G24630		AT1G27720	AT2G30270	AT2G13440	AT2G30270	AT1G77140	AT1G70430	AT1G70430	AT2G31060	AT2G03440	AT2G31060	AT1G77660	AT1G70890	AT1G70890	AT3G21670	AT2G30432	AT3G21670	AT3G48850	AT2G35370	AT2G35370	AT2G44130	AT2G27060	AT2G44130	AT2G35950	AT2G16750	AT2G35950	AT4G33140	AT5G02860	AT5G02860			AT4G11370			AT2G42060			AT5G51540
	AT5G24840		AT1G27730	AT2G30360	AT2G13690	AT2G30360	AT1G77250	AT1G70550	AT1G70550	AT2G31200	AT2G03480	AT2G31200	AT1G77810	AT1G70900	AT1G70900	AT3G21700	AT2G30570	AT3G21700	AT3G49110	AT2G35410	AT2G35410	AT2G44200	AT2G27290	AT2G44200	AT2G35980	AT2G16870	AT2G35980	AT4G33180	AT5G02940	AT5G02940			AT4G11660			AT2G43140			AT5G51950
	AT5G25140		AT1G27760	AT2G30395	AT2G13840	AT2G30395	AT1G77360	AT1G70580	AT1G70580	AT2G31280	AT2G03550	AT2G31280	AT1G77840	AT1G70940	AT1G70940	AT3G21750	AT2G30620	AT3G21750	AT3G49320	AT2G35450	AT2G35450	AT2G44350	AT2G27385	AT2G44350	AT2G36160	AT2G16990	AT2G36160	AT4G33420	AT5G03190	AT5G03190			AT4G11670			AT2G43580			AT5G52120
	AT5G25450		AT1G27920	AT2G30400	AT2G14170	AT2G30400	AT1G77370	AT1G70730	AT1G70730	AT2G31305	AT2G03590	AT2G31305	AT1G77885	AT1G70985	AT1G70985	AT3G22060	AT2G30695	AT3G22060	AT3G49340	AT2G35470	AT2G35470	AT2G44370	AT2G27810	AT2G44370	AT2G36220	AT2G17033	AT2G36220	AT4G33780	AT5G03350	AT5G03350			AT4G12070			AT2G43770			AT5G52420
	AT5G25800		AT1G28395	AT2G30440	AT2G14660	AT2G30440	AT1G77380	AT1G70760	AT1G70760	AT2G31380	AT2G03710	AT2G31380	AT1G77890	AT1G71020	AT1G71020	AT3G22160	AT2G30790	AT3G22160	AT3G49620	AT2G35490	AT2G35490	AT2G44380	AT2G27920	AT2G44380	AT2G36300	AT2G17230	AT2G36300	AT4G33930	AT5G03360	AT5G03360			AT4G12250			AT2G44010			AT5G52920
	AT5G26110		AT1G29300	AT2G30490	AT2G14880	AT2G30490	AT1G77390	AT1G70820	AT1G70820	AT2G31390	AT2G03750	AT2G31390	AT1G77920	AT1G71180	AT1G71180	AT3G22275	AT2G31040	AT3G22275	AT3G49645	AT2G35500	AT2G35500	AT2G44430	AT2G28100	AT2G44430	AT2G36380	AT2G17240	AT2G36380	AT4G34040	AT5G03420	AT5G03420			AT4G13040			AT2G44520			AT5G53070
	AT5G26680		AT1G29320	AT2G30540	AT2G14890	AT2G30540	AT1G77420	AT1G70830	AT1G70830	AT2G31410	AT2G03780	AT2G31410	AT1G78000	AT1G71260	AT1G71260	AT3G22290	AT2G31150	AT3G22290	AT3G49870	AT2G35660	AT2G35660	AT2G44490	AT2G28150	AT2G44490	AT2G36530	AT2G17340	AT2G36530	AT4G34210	AT5G03430	AT5G03430			AT4G13330			AT2G44940			AT5G55570
	AT5G27120		AT1G29940	AT2G30550	AT2G15020	AT2G30550	AT1G77450	AT1G70890	AT1G70890	AT2G31650	AT2G03890	AT2G31650	AT1G78190	AT1G71460	AT1G71460	AT3G22310	AT2G31320	AT3G22310	AT3G50260	AT2G35780	AT2G35780	AT2G44500	AT2G28310	AT2G44500	AT2G36580	AT2G17442	AT2G36580	AT4G34310	AT5G04190	AT5G04190			AT4G14220			AT2G44980			AT5G55660
	AT5G27520		AT1G29965	AT2G30580	AT2G15050	AT2G30580	AT1G77500	AT1G70900	AT1G70900	AT2G31730	AT2G04039	AT2G31730	AT1G78210	AT1G71480	AT1G71480	AT3G22370	AT2G31790	AT3G22370	AT3G50280	AT2G35830	AT2G35830	AT2G44510	AT2G28470	AT2G44510	AT2G36590	AT2G17450	AT2G36590	AT4G34400	AT5G04290	AT5G04290			AT4G14450			AT2G45980			AT5G55840
	AT5G27600		AT1G30040	AT2G30590	AT2G15090	AT2G30590	AT1G77570	AT1G70940	AT1G70940	AT2G31865	AT2G04080	AT2G31865	AT1G78230	AT1G71500	AT1G71500	AT3G22415	AT2G31840	AT3G22415	AT3G50310	AT2G35880	AT2G35880	AT2G44670	AT2G28480	AT2G44670	AT2G36630	AT2G17525	AT2G36630	AT4G34440	AT5G04490	AT5G04490			AT4G14580			AT2G46260			AT5G56210
	AT5G27760		AT1G30070	AT2G30720	AT2G15820	AT2G30720	AT1G77660	AT1G71020	AT1G71020	AT2G32030	AT2G04240	AT2G32030	AT1G78280	AT1G71695	AT1G71695	AT3G22660	AT2G31880	AT3G22660	AT3G50410	AT2G36000	AT2G36000	AT2G44770	AT2G28605	AT2G44770	AT2G36690	AT2G17640	AT2G36690	AT4G34460	AT5G04710	AT5G04710			AT4G15070			AT2G46650			AT5G56450
	AT5G27990		AT1G30320	AT2G30740	AT2G15880	AT2G30740	AT1G77760	AT1G71030	AT1G71030	AT2G32070	AT2G04270	AT2G32070	AT1G78300	AT1G71696	AT1G71696	AT3G22750	AT2G31890	AT3G22750	AT3G50480	AT2G36050	AT2G36050	AT2G44790	AT2G28630	AT2G44790	AT2G36750	AT2G17650	AT2G36750	AT4G34660	AT5G04885	AT5G04885			AT4G15280			AT2G47510			AT5G56890
	AT5G35320		AT1G30960	AT2G30750	AT2G15890	AT2G30750	AT1G77770	AT1G71180	AT1G71180	AT2G32130	AT2G04690	AT2G32130	AT1G78380	AT1G71710	AT1G71710	AT3G22850	AT2G32010	AT3G22850	AT3G50620	AT2G36145	AT2G36145	AT2G44820	AT2G28720	AT2G44820	AT2G36770	AT2G17695	AT2G36770	AT4G35080	AT5G04950	AT5G04950			AT4G15520			AT3G02340			AT5G57040
	AT5G37350		AT1G31660	AT2G30770	AT2G15970	AT2G30770	AT1G77810	AT1G71460	AT1G71460	AT2G32140	AT2G04780	AT2G32140	AT1G78410	AT1G71720	AT1G71720	AT3G22942	AT2G32090	AT3G22942	AT3G50900	AT2G36230	AT2G36230	AT2G44860	AT2G28740	AT2G44860	AT2G36780	AT2G17780	AT2G36780	AT4G35380	AT5G05090	AT5G05090			AT4G16250			AT3G02740			AT5G57800
	AT5G38720		AT1G31970	AT2G30780	AT2G16250	AT2G30780	AT1G77840	AT1G71480	AT1G71480	AT2G32150	AT2G04790	AT2G32150	AT1G78420	AT1G71790	AT1G71790	AT3G23000	AT2G32100	AT3G23000	AT3G50910	AT2G36310	AT2G36310	AT2G45000	AT2G28800	AT2G45000	AT2G36790	AT2G17972	AT2G36790	AT4G35940	AT5G05270	AT5G05270			AT4G16500			AT3G02770			AT5G58000
	AT5G38890		AT1G32380	AT2G30830	AT2G16280	AT2G30830	AT1G77885	AT1G71500	AT1G71500	AT2G32190	AT2G04842	AT2G32190	AT1G78570	AT1G71810	AT1G71810	AT3G23150	AT2G32180	AT3G23150	AT3G50930	AT2G36400	AT2G36400	AT2G45140	AT2G28810	AT2G45140	AT2G36800	AT2G18050	AT2G36800	AT4G36020	AT5G05480	AT5G05480			AT4G16880			AT3G03000			AT5G58370
	AT5G39050		AT1G32583	AT2G30840	AT2G16370	AT2G30840	AT1G77890	AT1G71695	AT1G71695	AT2G32210	AT2G04860	AT2G32210	AT1G78650	AT1G71970	AT1G71970	AT3G23210	AT2G32230	AT3G23210	AT3G50970	AT2G36410	AT2G36410	AT2G45210	AT2G28830	AT2G45210	AT2G36830	AT2G18245	AT2G36830	AT4G36550	AT5G05630	AT5G05630			AT4G16920			AT3G03570			AT5G58870
	AT5G39670		AT1G32870	AT2G30870	AT2G16440	AT2G30870	AT1G77920	AT1G71720	AT1G71720	AT2G32220	AT2G05070	AT2G32220	AT1G78780	AT1G71980	AT1G71980	AT3G23250	AT2G32390	AT3G23250	AT3G51090	AT2G36430	AT2G36430	AT2G45220	AT2G28900	AT2G45220	AT2G36850	AT2G18290	AT2G36850	AT4G36580	AT5G05970	AT5G05970			AT4G16950			AT3G03700			AT5G59010
	AT5G39840		AT1G32900	AT2G30990	AT2G16660	AT2G30990	AT1G78000	AT1G71810	AT1G71810	AT2G32240	AT2G05160	AT2G32240	AT1G78850	AT1G71990	AT1G71990	AT3G23410	AT2G32450	AT3G23410	AT3G51330	AT2G36790	AT2G36790	AT2G45290	AT2G28940	AT2G45290	AT2G36880	AT2G18300	AT2G36880	AT4G36700	AT5G06130	AT5G06130			AT4G17070			AT3G04181			AT5G59080
	AT5G39850		AT1G32920	AT2G31020	AT2G16750	AT2G31020	AT1G78050	AT1G71970	AT1G71970	AT2G32250	AT2G05210	AT2G32250	AT1G78895	AT1G72030	AT1G72030	AT3G23550	AT2G32480	AT3G23550	AT3G51340	AT2G36835	AT2G36835	AT2G45300	AT2G28950	AT2G45300	AT2G36900	AT2G18400	AT2G36900	AT4G36750	AT5G06180	AT5G06180			AT4G17240			AT3G04240			AT5G59410
	AT5G40200		AT1G32940	AT2G31280	AT2G16800	AT2G31280	AT1G78190	AT1G71980	AT1G71980	AT2G32660	AT2G05310	AT2G32660	AT1G78930	AT1G72090	AT1G72090	AT3G23920	AT2G32500	AT3G23920	AT3G51350	AT2G36990	AT2G36990	AT2G45570	AT2G29170	AT2G45570	AT2G36930	AT2G18560	AT2G36930	AT4G36760	AT5G06265	AT5G06265			AT4G17270			AT3G04470			AT5G59650
	AT5G40490		AT1G32950	AT2G31305	AT2G16990	AT2G31305	AT1G78200	AT1G71990	AT1G71990	AT2G32680	AT2G05790	AT2G32680	AT1G79020	AT1G72130	AT1G72130	AT3G24520	AT2G32560	AT3G24520	AT3G51530	AT2G37220	AT2G37220	AT2G45680	AT2G29180	AT2G45680	AT2G36950	AT2G18650	AT2G36950	AT4G37400	AT5G06270	AT5G06270			AT4G17660			AT3G04560			AT5G60360
	AT5G41010		AT1G33110	AT2G31350	AT2G17033	AT2G31350	AT1G78210	AT1G72030	AT1G72030	AT2G32920	AT2G05830	AT2G32920	AT1G79150	AT1G72150	AT1G72150	AT3G24840	AT2G32640	AT3G24840	AT3G51660	AT2G37450	AT2G37450	AT2G45695	AT2G29290	AT2G45695	AT2G37040	AT2G18660	AT2G37040	AT4G37530	AT5G06280	AT5G06280			AT4G17695			AT3G05140			AT5G61330
	AT5G41070		AT1G33260	AT2G31390	AT2G17230	AT2G31390	AT1G78280	AT1G72090	AT1G72090	AT2G32930	AT2G05990	AT2G32930	AT1G79160	AT1G72160	AT1G72160	AT3G25150	AT2G32650	AT3G25150	AT3G51670	AT2G37460	AT2G37460	AT2G46040	AT2G29300	AT2G46040	AT2G37060	AT2G18710	AT2G37060	AT4G37610	AT5G06390	AT5G06390			AT4G17895			AT3G05170			AT5G61670
	AT5G41190		AT1G33560	AT2G31410	AT2G17240	AT2G31410	AT1G78300	AT1G72130	AT1G72130	AT2G32980	AT2G06520	AT2G32980	AT1G79270	AT1G72180	AT1G72180	AT3G25180	AT2G32810	AT3G25180	AT3G51790	AT2G37540	AT2G37540	AT2G46140	AT2G29310	AT2G46140	AT2G37110	AT2G18876	AT2G37110	AT4G37630	AT5G06440	AT5G06440			AT4G18630			AT3G05210			AT5G62470
	AT5G41360		AT1G34030	AT2G31730	AT2G17300	AT2G31730	AT1G78380	AT1G72150	AT1G72150	AT2G33020	AT2G06850	AT2G33020	AT1G79400	AT1G72190	AT1G72190	AT3G25210	AT2G32870	AT3G25210	AT3G52400	AT2G37660	AT2G37660	AT2G46270	AT2G29320	AT2G46270	AT2G37170	AT2G18890	AT2G37170	AT4G37780	AT5G06980	AT5G06980			AT4G19006			AT3G05290			AT5G62810
	AT5G41740		AT1G35140	AT2G31865	AT2G17340	AT2G31865	AT1G78410	AT1G72160	AT1G72160	AT2G33100	AT2G06925	AT2G33100	AT1G79410	AT1G72270	AT1G72270	AT3G25250	AT2G32880	AT3G25250	AT3G52450	AT2G37790	AT2G37790	AT2G46370	AT2G29340	AT2G46370	AT2G37180	AT2G18940	AT2G37180	AT4G38630	AT5G07340	AT5G07340			AT4G19045			AT3G05420			AT5G64570
	AT5G41750		AT1G43160	AT2G32030	AT2G17450	AT2G32030	AT1G78420	AT1G72180	AT1G72180	AT2G33110	AT2G07680	AT2G33110	AT1G79450	AT1G72300	AT1G72300	AT3G25440	AT2G32970	AT3G25440	AT3G52770	AT2G37950	AT2G37950	AT2G46400	AT2G29630	AT2G46400	AT2G37190	AT2G18990	AT2G37190	AT4G38790	AT5G07460	AT5G07460			AT4G20110			AT3G05530			AT5G64850
	AT5G42050		AT1G43860	AT2G32130	AT2G17525	AT2G32130	AT1G78550	AT1G72190	AT1G72190	AT2G33120	AT2G10940	AT2G33120	AT1G79570	AT1G72310	AT1G72310	AT3G25572	AT2G33050	AT3G25572	AT3G52930	AT2G38120	AT2G38120	AT2G46500	AT2G29760	AT2G46500	AT2G37250	AT2G19170	AT2G37250	AT4G39020	AT5G07700	AT5G07700			AT4G20380			AT3G05970			AT5G65450
	AT5G42060		AT1G43910	AT2G32140	AT2G17640	AT2G32140	AT1G78570	AT1G72270	AT1G72270	AT2G33210	AT2G12400	AT2G33210	AT1G79610	AT1G72420	AT1G72420	AT3G25610	AT2G33060	AT3G25610	AT3G53150	AT2G38140	AT2G38140	AT2G46510	AT2G30080	AT2G46510	AT2G37270	AT2G19400	AT2G37270	AT4G39220	AT5G07860	AT5G07860			AT4G20880			AT3G05990			AT5G65685
	AT5G42150		AT1G44350	AT2G32150	AT2G17650	AT2G32150	AT1G78780	AT1G72300	AT1G72300	AT2G33380	AT2G12462	AT2G33380	AT1G79680	AT1G72480	AT1G72480	AT3G25760	AT2G33170	AT3G25760	AT3G53180	AT2G38210	AT2G38210	AT2G46620	AT2G30150	AT2G46620	AT2G37430	AT2G19430	AT2G37430	AT4G39320	AT5G07900	AT5G07900			AT4G21450			AT3G06455			AT5G66490
	AT5G42380		AT1G45616	AT2G32190	AT2G17695	AT2G32190	AT1G78800	AT1G72310	AT1G72310	AT2G33580	AT2G13360	AT2G33580	AT1G79710	AT1G72610	AT1G72610	AT3G25770	AT2G33180	AT3G25770	AT3G53230	AT2G38330	AT2G38330	AT2G46790	AT2G30170	AT2G46790	AT2G37710	AT2G19650	AT2G37710	AT4G39610	AT5G08010	AT5G08010			AT4G21500			AT3G06780			AT5G67030
	AT5G42570		AT1G47500	AT2G32210	AT2G17780	AT2G32210	AT1G78850	AT1G72480	AT1G72480	AT2G33590	AT2G13440	AT2G33590	AT1G79920	AT1G72630	AT1G72630	AT3G25780	AT2G33255	AT3G25780	AT3G53232	AT2G38480	AT2G38480	AT2G46830	AT2G30390	AT2G46830	AT2G37720	AT2G19810	AT2G37720	AT4G39650	AT5G08100	AT5G08100			AT4G21540			AT3G07160
	AT5G42760		AT1G47510	AT2G32240	AT2G17972	AT2G32240	AT1G78860	AT1G72500	AT1G72500	AT2G33700	AT2G14170	AT2G33700	AT1G79930	AT1G72640	AT1G72640	AT3G25890	AT2G33330	AT3G25890	AT3G53440	AT2G38780	AT2G38780	AT2G47000	AT2G30420	AT2G47000	AT2G37760	AT2G20180	AT2G37760	AT4G39820	AT5G08270	AT5G08270			AT4G21610			AT3G07565
	AT5G42970		AT1G48630	AT2G32250	AT2G18050	AT2G32250	AT1G78895	AT1G72610	AT1G72610	AT2G33780	AT2G14247	AT2G33780	AT1G79960	AT1G72645	AT1G72645	AT3G25910	AT2G33350	AT3G25910	AT3G53620	AT2G38790	AT2G38790	AT2G47420	AT2G30424	AT2G47420	AT2G37770	AT2G20230	AT2G37770	AT4G39880	AT5G08320	AT5G08320			AT4G21700			AT3G07590
	AT5G43150		AT1G48920	AT2G32510	AT2G18160	AT2G32510	AT1G79020	AT1G72630	AT1G72630	AT2G34070	AT2G14610	AT2G34070	AT1G80040	AT1G72810	AT1G72810	AT3G26090	AT2G33360	AT3G26090	AT3G53630	AT2G38970	AT2G38970	AT2G47485	AT2G30432	AT2G47485	AT2G37890	AT2G20240	AT2G37890	AT4G39990	AT5G08380	AT5G08380			AT4G21800			AT3G07980
	AT5G43180		AT1G49540	AT2G32930	AT2G18162	AT2G32930	AT1G79210	AT1G72640	AT1G72640	AT2G34250	AT2G14660	AT2G34250	AT1G80110	AT1G72820	AT1G72820	AT3G26200	AT2G33430	AT3G26200	AT3G53860	AT2G39190	AT2G39190	AT2G47520	AT2G30570	AT2G47520	AT2G37940	AT2G20250	AT2G37940	AT4G40080	AT5G08420	AT5G08420			AT4G22330			AT3G08990
	AT5G43380		AT1G49600	AT2G32990	AT2G18245	AT2G32990	AT1G79270	AT1G72645	AT1G72645	AT2G34260	AT2G14740	AT2G34260	AT1G80150	AT1G72970	AT1G72970	AT3G26340	AT2G33450	AT3G26340	AT3G53880	AT2G39470	AT2G39470	AT2G47550	AT2G30695	AT2G47550	AT2G37970	AT2G20260	AT2G37970	AT5G01030	AT5G08470	AT5G08470			AT4G23310			AT3G09300
	AT5G43450		AT1G50260	AT2G33020	AT2G18290	AT2G33020	AT1G79400	AT1G72810	AT1G72810	AT2G34355	AT2G14880	AT2G34355	AT1G80160	AT1G72990	AT1G72990	AT3G27170	AT2G33480	AT3G27170	AT3G53940	AT2G39670	AT2G39670	AT2G47650	AT2G30766	AT2G47650	AT2G37980	AT2G20440	AT2G37980	AT5G01040	AT5G08710	AT5G08710			AT4G23450			AT3G09790
	AT5G43620		AT1G50750	AT2G33110	AT2G18300	AT2G33110	AT1G79410	AT1G72820	AT1G72820	AT2G34357	AT2G14890	AT2G34357	AT1G80245	AT1G73060	AT1G73060	AT3G27210	AT2G33530	AT3G27210	AT3G53960	AT2G39700	AT2G39700	AT2G47730	AT2G30790	AT2G47730	AT2G37990	AT2G20570	AT2G37990	AT5G01050	AT5G08780	AT5G08780			AT4G23570			AT3G09810
	AT5G43630		AT1G51070	AT2G33120	AT2G18560	AT2G33120	AT1G79450	AT1G72970	AT1G72970	AT2G34500	AT2G15050	AT2G34500	AT1G80300	AT1G73090	AT1G73090	AT3G27250	AT2G33735	AT3G27250	AT3G54000	AT2G39710	AT2G39710	AT2G47790	AT2G31040	AT2G47790	AT2G38240	AT2G20650	AT2G38240	AT5G01160	AT5G09230	AT5G09230			AT4G23610			AT3G09910
	AT5G43860		AT1G51090	AT2G33380	AT2G18700	AT2G33380	AT1G79610	AT1G73060	AT1G73060	AT2G34570	AT2G15090	AT2G34570	AT1G80450	AT1G73110	AT1G73110	AT3G27260	AT2G33800	AT3G27260	AT3G54085	AT2G39730	AT2G39730	AT2G47950	AT2G31150	AT2G47950	AT2G38250	AT2G20725	AT2G38250	AT5G01270	AT5G09240	AT5G09240			AT4G23710			AT3G10660
	AT5G44110		AT1G51380	AT2G33580	AT2G18710	AT2G33580	AT1G79680	AT1G73090	AT1G73090	AT2G34600	AT2G15230	AT2G34600	AT1G80460	AT1G73170	AT1G73170	AT3G27420	AT2G33830	AT3G27420	AT3G54110	AT2G39740	AT2G39740	AT2G47990	AT2G31170	AT2G47990	AT2G38290	AT2G20740	AT2G38290	AT5G01430	AT5G09320	AT5G09320			AT4G24730			AT3G10770
	AT5G44500		AT1G51760	AT2G33590	AT2G18876	AT2G33590	AT1G79710	AT1G73110	AT1G73110	AT2G34660	AT2G15300	AT2G34660	AT1G80610	AT1G73310	AT1G73310	AT3G27580	AT2G33855	AT3G27580	AT3G54320	AT2G40020	AT2G40020	AT3G01040	AT2G31360	AT3G01040	AT2G38310	AT2G20750	AT2G38310	AT5G01490	AT5G09770	AT5G09770			AT4G25110			AT3G11040
	AT5G45775		AT1G51780	AT2G33700	AT2G18890	AT2G33700	AT1G79920	AT1G73170	AT1G73170	AT2G34720	AT2G15820	AT2G34720	AT1G80670	AT1G73360	AT1G73360	AT3G27770	AT2G34060	AT3G27770	AT3G54380	AT2G40130	AT2G40130	AT3G01160	AT2G31440	AT3G01160	AT2G38360	AT2G20890	AT2G38360	AT5G01500	AT5G10060	AT5G10060			AT4G25692			AT3G11220
	AT5G45950		AT1G51820	AT2G34070	AT2G18940	AT2G34070	AT1G79930	AT1G73310	AT1G73310	AT2G34730	AT2G15890	AT2G34730	AT1G80710	AT1G73470	AT1G73470	AT3G27880	AT2G34150	AT3G27880	AT3G54420	AT2G40150	AT2G40150	AT3G01290	AT2G31790	AT3G01290	AT2G38470	AT2G21070	AT2G38470	AT5G01610	AT5G10170	AT5G10170			AT4G25710			AT3G11420
	AT5G46240		AT1G52080	AT2G34080	AT2G18990	AT2G34080	AT1G80110	AT1G73320	AT1G73320	AT2G34750	AT2G15970	AT2G34750	AT1G80750	AT1G73570	AT1G73570	AT3G27960	AT2G34170	AT3G27960	AT3G54640	AT2G40300	AT2G40300	AT3G01540	AT2G31840	AT3G01540	AT2G38490	AT2G21185	AT2G38490	AT5G01730	AT5G10200	AT5G10200			AT4G26240			AT3G12230
	AT5G46500		AT1G52827	AT2G34500	AT2G19110	AT2G34500	AT1G80120	AT1G73350	AT1G73350	AT2G34810	AT2G16250	AT2G34810	AT1G80820	AT1G73600	AT1G73600	AT3G28007	AT2G34430	AT3G28007	AT3G54650	AT2G40390	AT2G40390	AT3G01560	AT2G31890	AT3G01560	AT2G38640	AT2G21195	AT2G38640	AT5G01810	AT5G10460	AT5G10460			AT4G26455			AT3G12300
	AT5G47200		AT1G52830	AT2G34600	AT2G19170	AT2G34600	AT1G80290	AT1G73360	AT1G73360	AT2G34900	AT2G16270	AT2G34900	AT1G80840	AT1G73630	AT1G73630	AT3G28210	AT2G34510	AT3G28210	AT3G54680	AT2G40490	AT2G40490	AT3G01640	AT2G32000	AT3G01640	AT2G38760	AT2G21210	AT2G38760	AT5G02040	AT5G10860	AT5G10860			AT4G26940			AT3G12550
	AT5G47550		AT1G52855	AT2G34720	AT2G19310	AT2G34720	AT1G80300	AT1G73470	AT1G73470	AT2G35000	AT2G16370	AT2G35000	AT2G01100	AT1G73655	AT1G73655	AT3G28340	AT2G34620	AT3G28340	AT3G54820	AT2G40530	AT2G40530	AT3G01800	AT2G32010	AT3G01800	AT2G38870	AT2G21250	AT2G38870	AT5G02170	AT5G10930	AT5G10930			AT4G27480			AT3G13235
	AT5G47880		AT1G52930	AT2G34730	AT2G19400	AT2G34730	AT1G80450	AT1G73570	AT1G73570	AT2G35070	AT2G16390	AT2G35070	AT2G01180	AT1G73660	AT1G73660	AT3G28550	AT2G34640	AT3G28550	AT3G54950	AT2G40540	AT2G40540	AT3G01820	AT2G32080	AT3G01820	AT2G38940	AT2G21280	AT2G38940	AT5G02400	AT5G11060	AT5G11060			AT4G27540			AT3G13460
	AT5G48180		AT1G52980	AT2G34810	AT2G19620	AT2G34810	AT1G80460	AT1G73600	AT1G73600	AT2G35190	AT2G16400	AT2G35190	AT2G01300	AT1G73710	AT1G73710	AT3G28740	AT2G34680	AT3G28740	AT3G55060	AT2G40600	AT2G40600	AT3G01830	AT2G32090	AT3G01830	AT2G39200	AT2G21330	AT2G39200	AT5G03220	AT5G11150	AT5G11150			AT4G27745			AT3G13900
	AT5G48240		AT1G53470	AT2G34900	AT2G19650	AT2G34900	AT1G80510	AT1G73630	AT1G73630	AT2G35480	AT2G16660	AT2G35480	AT2G01450	AT1G73750	AT1G73750	AT3G29034	AT2G34860	AT3G29034	AT3G55110	AT2G40610	AT2G40610	AT3G01840	AT2G32100	AT3G01840	AT2G39210	AT2G21370	AT2G39210	AT5G03320	AT5G11350	AT5G11350			AT4G28540			AT3G14075
	AT5G48400		AT1G53645	AT2G34940	AT2G19780	AT2G34940	AT1G80590	AT1G73655	AT1G73655	AT2G35550	AT2G16750	AT2G35550	AT2G01540	AT1G73760	AT1G73760	AT3G29170	AT2G34940	AT3G29170	AT3G55150	AT2G40750	AT2G40750	AT3G02040	AT2G32160	AT3G02040	AT2G39350	AT2G21530	AT2G39350	AT5G03330	AT5G11880	AT5G11880			AT4G28550			AT3G14130
	AT5G48540		AT1G54100	AT2G35000	AT2G19810	AT2G35000	AT1G80610	AT1G73660	AT1G73660	AT2G35700	AT2G16990	AT2G35700	AT2G01600	AT1G73885	AT1G73885	AT3G29575	AT2G35130	AT3G29575	AT3G55290	AT2G40760	AT2G40760	AT3G02070	AT2G32180	AT3G02070	AT2G39380	AT2G21660	AT2G39380	AT5G03340	AT5G12320	AT5G12320			AT4G28570			AT3G14270
	AT5G49480		AT1G54270	AT2G35480	AT2G19860	AT2G35480	AT1G80670	AT1G73680	AT1G73680	AT2G35710	AT2G17033	AT2G35710	AT2G01640	AT1G74040	AT1G74040	AT3G30380	AT2G35155	AT3G30380	AT3G55380	AT2G40815	AT2G40815	AT3G02140	AT2G32230	AT3G02140	AT2G39390	AT2G21710	AT2G39390	AT5G03490	AT5G13300	AT5G13300			AT4G29210			AT3G14430
	AT5G49520		AT1G54690	AT2G35710	AT2G19930	AT2G35710	AT1G80710	AT1G73710	AT1G73710	AT2G35730	AT2G17230	AT2G35730	AT2G01650	AT1G74070	AT1G74070	AT3G30775	AT2G35260	AT3G30775	AT3G55430	AT2G40840	AT2G40840	AT3G02150	AT2G32290	AT3G02150	AT2G39420	AT2G21830	AT2G39420	AT5G03730	AT5G13360	AT5G13360			AT4G29440			AT3G14460
	AT5G50915		AT1G55110	AT2G35736	AT2G20050	AT2G35736	AT1G80820	AT1G73750	AT1G73750	AT2G35930	AT2G17240	AT2G35930	AT2G01670	AT1G74090	AT1G74090	AT3G43210	AT2G35350	AT3G43210	AT3G55470	AT2G40850	AT2G40850	AT3G02190	AT2G32415	AT3G02190	AT2G39518	AT2G21860	AT2G39518	AT5G03905	AT5G13410	AT5G13410			AT4G30260			AT3G15180
	AT5G51060		AT1G55500	AT2G35910	AT2G20100	AT2G35910	AT1G80830	AT1G73760	AT1G73760	AT2G35940	AT2G17260	AT2G35940	AT2G01818	AT1G74120	AT1G74120	AT3G43250	AT2G35370	AT3G43250	AT3G55640	AT2G40920	AT2G40920	AT3G02230	AT2G32440	AT3G02230	AT2G39530	AT2G21880	AT2G39530	AT5G04010	AT5G13460	AT5G13460			AT4G31770			AT3G15430
	AT5G51220		AT1G55690	AT2G35930	AT2G20180	AT2G35930	AT1G80840	AT1G73870	AT1G73870	AT2G35980	AT2G17265	AT2G35980	AT2G02010	AT1G74170	AT1G74170	AT3G43270	AT2G35410	AT3G43270	AT3G55970	AT2G40960	AT2G40960	AT3G02320	AT2G32480	AT3G02320	AT2G39650	AT2G21960	AT2G39650	AT5G04270	AT5G13710	AT5G13710			AT4G31920			AT3G17205
	AT5G51260		AT1G55870	AT2G35940	AT2G20230	AT2G35940	AT2G01100	AT1G73885	AT1G73885	AT2G36220	AT2G17340	AT2G36220	AT2G02090	AT1G74320	AT1G74320	AT3G44190	AT2G35450	AT3G44190	AT3G56030	AT2G41050	AT2G41050	AT3G02360	AT2G32500	AT3G02360	AT2G39660	AT2G22230	AT2G39660	AT5G04310	AT5G13870	AT5G13870			AT4G31980			AT3G17250
	AT5G51440		AT1G55920	AT2G35980	AT2G20240	AT2G35980	AT2G01180	AT1G73920	AT1G73920	AT2G36300	AT2G17442	AT2G36300	AT2G02180	AT1G74370	AT1G74370	AT3G44820	AT2G35470	AT3G44820	AT3G56070	AT2G41080	AT2G41080	AT3G02520	AT2G32520	AT3G02520	AT2G39770	AT2G22240	AT2G39770	AT5G04870	AT5G14220	AT5G14220			AT4G32040			AT3G17611
	AT5G51540		AT1G56060	AT2G36080	AT2G20250	AT2G36080	AT2G01300	AT1G73990	AT1G73990	AT2G36380	AT2G17450	AT2G36380	AT2G02220	AT1G74430	AT1G74430	AT3G44860	AT2G35500	AT3G44860	AT3G56170	AT2G41090	AT2G41090	AT3G02550	AT2G32560	AT3G02550	AT2G39795	AT2G22260	AT2G39795	AT5G04920	AT5G14550	AT5G14550			AT4G32680			AT3G17700
	AT5G51830		AT1G56110	AT2G36380	AT2G20260	AT2G36380	AT2G01340	AT1G74040	AT1G74040	AT2G36530	AT2G17525	AT2G36530	AT2G02230	AT1G74458	AT1G74458	AT3G45040	AT2G35660	AT3G45040	AT3G56200	AT2G41120	AT2G41120	AT3G02800	AT2G32640	AT3G02800	AT2G40000	AT2G22450	AT2G40000	AT5G05240	AT5G14590	AT5G14590			AT4G33040			AT3G18260
	AT5G52050		AT1G56170	AT2G36580	AT2G20290	AT2G36580	AT2G01450	AT1G74070	AT1G74070	AT2G36580	AT2G17640	AT2G36580	AT2G02310	AT1G74470	AT1G74470	AT3G45090	AT2G35780	AT3G45090	AT3G56260	AT2G41210	AT2G41210	AT3G02840	AT2G32650	AT3G02840	AT2G40095	AT2G22530	AT2G40095	AT5G05300	AT5G14620	AT5G14620			AT4G33690			AT3G18290
	AT5G52420		AT1G56660	AT2G36630	AT2G20340	AT2G36630	AT2G01470	AT1G74090	AT1G74090	AT2G36590	AT2G17650	AT2G36590	AT2G02320	AT1G74520	AT1G74520	AT3G45290	AT2G35800	AT3G45290	AT3G56320	AT2G41290	AT2G41290	AT3G02875	AT2G32810	AT3G02875	AT2G40113	AT2G22570	AT2G40113	AT5G05370	AT5G14680	AT5G14680			AT4G33890			AT3G19270
	AT5G52450		AT1G57630	AT2G36670	AT2G20540	AT2G36670	AT2G01480	AT1G74170	AT1G74170	AT2G36630	AT2G17695	AT2G36630	AT2G02350	AT1G74530	AT1G74530	AT3G46280	AT2G35830	AT3G46280	AT3G56360	AT2G41530	AT2G41530	AT3G02880	AT2G32970	AT3G02880	AT2G40140	AT2G22650	AT2G40140	AT5G05440	AT5G15230	AT5G15230			AT4G33925			AT3G19950
	AT5G52470		AT1G58380	AT2G36690	AT2G20570	AT2G36690	AT2G01540	AT1G74290	AT1G74290	AT2G36670	AT2G17780	AT2G36670	AT2G02370	AT1G74580	AT1G74580	AT3G46640	AT2G36000	AT3G46640	AT3G56620	AT2G41680	AT2G41680	AT3G03020	AT2G33050	AT3G03020	AT2G40180	AT2G22660	AT2G40180	AT5G05780	AT5G15280	AT5G15280			AT4G33985			AT3G20250
	AT5G52570		AT1G59860	AT2G36770	AT2G20650	AT2G36770	AT2G01600	AT1G74300	AT1G74300	AT2G36690	AT2G17972	AT2G36690	AT2G02390	AT1G74670	AT1G74670	AT3G46650	AT2G36050	AT3G46650	AT3G57280	AT2G41720	AT2G41720	AT3G03060	AT2G33170	AT3G03060	AT2G40360	AT2G22670	AT2G40360	AT5G06230	AT5G15450	AT5G15450			AT4G35310			AT3G20800
	AT5G52640		AT1G60080	AT2G36780	AT2G20670	AT2G36780	AT2G01640	AT1G74320	AT1G74320	AT2G36750	AT2G18050	AT2G36750	AT2G02730	AT1G74690	AT1G74690	AT3G46660	AT2G36145	AT3G46660	AT3G57450	AT2G41760	AT2G41760	AT3G03310	AT2G33180	AT3G03310	AT2G40460	AT2G22830	AT2G40460	AT5G06310	AT5G15860	AT5G15860			AT4G36030			AT3G22400
	AT5G52900		AT1G60190	AT2G36880	AT2G20680	AT2G36880	AT2G01650	AT1G74370	AT1G74370	AT2G36770	AT2G18162	AT2G36770	AT2G02810	AT1G74720	AT1G74720	AT3G46670	AT2G36230	AT3G46670	AT3G57520	AT2G41820	AT2G41820	AT3G03440	AT2G33255	AT3G03440	AT2G40620	AT2G22970	AT2G40620	AT5G06560	AT5G15960	AT5G15960			AT4G36500			AT3G22630
	AT5G53120		AT1G60620	AT2G36900	AT2G20690	AT2G36900	AT2G01670	AT1G74390	AT1G74390	AT2G36780	AT2G18230	AT2G36780	AT2G02860	AT1G74730	AT1G74730	AT3G47420	AT2G36310	AT3G47420	AT3G57550	AT2G41940	AT2G41940	AT3G03600	AT2G33330	AT3G03600	AT2G40630	AT2G22980	AT2G40630	AT5G07650	AT5G15970	AT5G15970			AT4G36520			AT3G22850
	AT5G53280		AT1G60730	AT2G37040	AT2G20725	AT2G37040	AT2G01818	AT1G74458	AT1G74458	AT2G36790	AT2G18245	AT2G36790	AT2G02870	AT1G74850	AT1G74850	AT3G47610	AT2G36400	AT3G47610	AT3G57760	AT2G41950	AT2G41950	AT3G03910	AT2G33350	AT3G03910	AT2G40700	AT2G22990	AT2G40700	AT5G07730	AT5G16120	AT5G16120			AT4G36945			AT3G22950
	AT5G53290		AT1G60850	AT2G37100	AT2G20740	AT2G37100	AT2G02010	AT1G74470	AT1G74470	AT2G36800	AT2G18290	AT2G36800	AT2G02955	AT1G74880	AT1G74880	AT3G47630	AT2G36410	AT3G47630	AT3G57880	AT2G42170	AT2G42170	AT3G03920	AT2G33430	AT3G03920	AT2G40740	AT2G23000	AT2G40740	AT5G07760	AT5G16240	AT5G16240			AT4G37010			AT3G23280
	AT5G53590		AT1G61340	AT2G37110	AT2G20750	AT2G37110	AT2G02090	AT1G74520	AT1G74520	AT2G36850	AT2G18300	AT2G36850	AT2G02970	AT1G74910	AT1G74910	AT3G47640	AT2G36430	AT3G47640	AT3G59050	AT2G42220	AT2G42220	AT3G03960	AT2G33530	AT3G03960	AT2G40890	AT2G23010	AT2G40890	AT5G07910	AT5G16290	AT5G16290			AT4G37020			AT3G23980
	AT5G53770		AT1G61580	AT2G37180	AT2G20890	AT2G37180	AT2G02230	AT1G74580	AT1G74580	AT2G36880	AT2G18400	AT2G36880	AT2G02990	AT1G74920	AT1G74920	AT3G47730	AT2G36790	AT3G47730	AT3G59052	AT2G42380	AT2G42380	AT3G04000	AT2G33735	AT3G04000	AT2G41010	AT2G23200	AT2G41010	AT5G08335	AT5G16550	AT5G16550			AT4G37520			AT3G24180
	AT5G53970		AT1G61890	AT2G37250	AT2G20950	AT2G37250	AT2G02250	AT1G74670	AT1G74670	AT2G36900	AT2G18560	AT2G36900	AT2G03240	AT1G74940	AT1G74940	AT3G48000	AT2G36835	AT3G48000	AT3G59350	AT2G42690	AT2G42690	AT3G04010	AT2G33800	AT3G04010	AT2G41100	AT2G23360	AT2G41100	AT5G09290	AT5G16610	AT5G16610			AT4G39190			AT3G25070
	AT5G54100		AT1G62150	AT2G37410	AT2G21050	AT2G37410	AT2G02310	AT1G74730	AT1G74730	AT2G36930	AT2G18710	AT2G36930	AT2G03410	AT1G74960	AT1G74960	AT3G48070	AT2G36990	AT3G48070	AT3G59630	AT2G42870	AT2G42870	AT3G04110	AT2G33820	AT3G04110	AT2G41110	AT2G23390	AT2G41110	AT5G09470	AT5G16630	AT5G16630			AT4G39370			AT3G25400
	AT5G54130		AT1G62320	AT2G37430	AT2G21070	AT2G37430	AT2G02320	AT1G74800	AT1G74800	AT2G36950	AT2G18876	AT2G36950	AT2G03505	AT1G74970	AT1G74970	AT3G48120	AT2G37220	AT3G48120	AT3G59710	AT2G43030	AT2G43030	AT3G04120	AT2G33830	AT3G04120	AT2G41170	AT2G23430	AT2G41170	AT5G09590	AT5G17050	AT5G17050			AT4G39390			AT3G25572
	AT5G54165		AT1G62570	AT2G37440	AT2G21185	AT2G37440	AT2G02340	AT1G74840	AT1G74840	AT2G37040	AT2G18890	AT2G37040	AT2G03640	AT1G75010	AT1G75010	AT3G48350	AT2G37310	AT3G48350	AT3G59820	AT2G43100	AT2G43100	AT3G04300	AT2G33855	AT3G04300	AT2G41250	AT2G23600	AT2G41250	AT5G09680	AT5G17700	AT5G17700			AT4G39740			AT3G26170
	AT5G54300		AT1G63250	AT2G37710	AT2G21210	AT2G37710	AT2G02350	AT1G74850	AT1G74850	AT2G37060	AT2G18910	AT2G37060	AT2G03760	AT1G75090	AT1G75090	AT3G48510	AT2G37450	AT3G48510	AT3G59930	AT2G43120	AT2G43120	AT3G04620	AT2G33860	AT3G04620	AT2G41380	AT2G23610	AT2G41380	AT5G09790	AT5G17710	AT5G17710			AT4G39940			AT3G26440
	AT5G54470		AT1G63440	AT2G37760	AT2G21250	AT2G37760	AT2G02370	AT1G74880	AT1G74880	AT2G37110	AT2G18940	AT2G37110	AT2G03800	AT1G75100	AT1G75100	AT3G48520	AT2G37460	AT3G48520	AT3G60260	AT2G43200	AT2G43200	AT3G04630	AT2G34060	AT3G04630	AT2G41410	AT2G23700	AT2G41410	AT5G09890	AT5G18390	AT5G18390			AT5G01450			AT3G27610
	AT5G54510		AT1G63660	AT2G37770	AT2G21280	AT2G37770	AT2G02390	AT1G74910	AT1G74910	AT2G37180	AT2G18990	AT2G37180	AT2G03820	AT1G75140	AT1G75140	AT3G48530	AT2G37540	AT3G48530	AT3G60360	AT2G43360	AT2G43360	AT3G04640	AT2G34150	AT3G04640	AT2G41420	AT2G24060	AT2G41420	AT5G09900	AT5G18440	AT5G18440			AT5G01900			AT3G28510
	AT5G54910		AT1G63780	AT2G37890	AT2G21320	AT2G37890	AT2G02580	AT1G74940	AT1G74940	AT2G37250	AT2G19110	AT2G37250	AT2G04040	AT1G75190	AT1G75190	AT3G48570	AT2G37660	AT3G48570	AT3G60540	AT2G43400	AT2G43400	AT3G04670	AT2G34170	AT3G04670	AT2G41500	AT2G24090	AT2G41500	AT5G10840	AT5G18650	AT5G18650			AT5G01970			AT3G28570
	AT5G54940		AT1G63810	AT2G37940	AT2G21330	AT2G37940	AT2G02730	AT1G74970	AT1G74970	AT2G37430	AT2G19170	AT2G37430	AT2G04050	AT1G75250	AT1G75250	AT3G48780	AT2G37678	AT3G48780	AT3G60600	AT2G43560	AT2G43560	AT3G04710	AT2G34430	AT3G04710	AT2G41540	AT2G24150	AT2G41540	AT5G11340	AT5G18850	AT5G18850			AT5G03540			AT3G28620
	AT5G55180		AT1G63840	AT2G37970	AT2G21370	AT2G37970	AT2G02810	AT1G75090	AT1G75090	AT2G37710	AT2G19400	AT2G37710	AT2G04070	AT1G75310	AT1G75310	AT3G48850	AT2G37950	AT3G48850	AT3G60880	AT2G43910	AT2G43910	AT3G04730	AT2G34470	AT3G04730	AT2G41630	AT2G24220	AT2G41630	AT5G11870	AT5G18930	AT5G18930			AT5G03990			AT3G29240
	AT5G55200		AT1G64600	AT2G37980	AT2G21385	AT2G37980	AT2G02860	AT1G75100	AT1G75100	AT2G37720	AT2G19650	AT2G37720	AT2G04100	AT1G75340	AT1G75340	AT3G49400	AT2G38120	AT3G49400	AT3G61420	AT2G43920	AT2G43920	AT3G04770	AT2G34510	AT3G04770	AT2G41640	AT2G24230	AT2G41640	AT5G11960	AT5G19140	AT5G19140			AT5G04520			AT3G42790
	AT5G55920		AT1G64780	AT2G38000	AT2G21530	AT2G38000	AT2G02870	AT1G75190	AT1G75190	AT2G37760	AT2G19780	AT2G37760	AT2G04160	AT1G75350	AT1G75350	AT3G49550	AT2G38140	AT3G49550	AT3G61430	AT2G44050	AT2G44050	AT3G04780	AT2G34620	AT3G04780	AT2G41660	AT2G24240	AT2G41660	AT5G11980	AT5G19370	AT5G19370			AT5G05460			AT3G44300
	AT5G56010		AT1G65030	AT2G38240	AT2G21650	AT2G38240	AT2G02960	AT1G75210	AT1G75210	AT2G37770	AT2G19810	AT2G37770	AT2G04305	AT1G75380	AT1G75380	AT3G49570	AT2G38170	AT3G49570	AT3G61580	AT2G44210	AT2G44210	AT3G05060	AT2G34640	AT3G05060	AT2G41670	AT2G24270	AT2G41670	AT5G12020	AT5G19540	AT5G19540			AT5G06750			AT3G44326
	AT5G56030		AT1G65390	AT2G38250	AT2G21660	AT2G38250	AT2G02970	AT1G75250	AT1G75250	AT2G37890	AT2G19860	AT2G37890	AT2G04400	AT1G75460	AT1G75460	AT3G49580	AT2G38210	AT3G49580	AT3G61630	AT2G44230	AT2G44230	AT3G05200	AT2G34680	AT3G05200	AT2G41705	AT2G24280	AT2G41705	AT5G12030	AT5G20040	AT5G20040			AT5G07150			AT3G44730
	AT5G56090		AT1G66070	AT2G38290	AT2G21710	AT2G38290	AT2G03240	AT1G75310	AT1G75310	AT2G37940	AT2G20100	AT2G37940	AT2G04430	AT1G75500	AT1G75500	AT3G49620	AT2G38460	AT3G49620	AT3G61640	AT2G44260	AT2G44260	AT3G05280	AT2G34860	AT3G05280	AT2G41730	AT2G24290	AT2G41730	AT5G13070	AT5G20060	AT5G20060			AT5G07360			AT3G45620
	AT5G56740		AT1G66090	AT2G38310	AT2G21830	AT2G38310	AT2G03410	AT1G75330	AT1G75330	AT2G37970	AT2G20180	AT2G37970	AT2G04450	AT1G75680	AT1G75680	AT3G49640	AT2G38480	AT3G49640	AT3G61890	AT2G44640	AT2G44640	AT3G05320	AT2G35130	AT3G05320	AT2G41835	AT2G24350	AT2G41835	AT5G13370	AT5G20130	AT5G20130			AT5G08160			AT3G47250
	AT5G57280		AT1G66160	AT2G38340	AT2G21860	AT2G38340	AT2G03505	AT1G75350	AT1G75350	AT2G37980	AT2G20230	AT2G37980	AT2G04495	AT1G75690	AT1G75690	AT3G49645	AT2G38570	AT3G49645	AT3G62090	AT2G44740	AT2G44740	AT3G05360	AT2G35155	AT3G05360	AT2G41905	AT2G24390	AT2G41905	AT5G13700	AT5G20220	AT5G20220			AT5G08300			AT3G47530
	AT5G57480		AT1G66500	AT2G38360	AT2G21960	AT2G38360	AT2G03760	AT1G75420	AT1G75420	AT2G37990	AT2G20240	AT2G37990	AT2G04515	AT1G75710	AT1G75710	AT3G49870	AT2G38695	AT3G49870	AT3G62150	AT2G44760	AT2G44760	AT3G05380	AT2G35260	AT3G05380	AT2G42150	AT2G24550	AT2G42150	AT5G13800	AT5G20270	AT5G20270			AT5G08660			AT3G48860
	AT5G57560		AT1G66580	AT2G38470	AT2G21970	AT2G38470	AT2G03800	AT1G75460	AT1G75460	AT2G38240	AT2G20250	AT2G38240	AT2G05320	AT1G75730	AT1G75730	AT3G50260	AT2G38780	AT3G50260	AT3G62590	AT2G44920	AT2G44920	AT3G05500	AT2G35350	AT3G05500	AT2G42200	AT2G24580	AT2G42200	AT5G13810	AT5G20320	AT5G20320			AT5G09310			AT3G48870
	AT5G57800		AT1G66760	AT2G38490	AT2G22190	AT2G38490	AT2G04040	AT1G75500	AT1G75500	AT2G38250	AT2G20260	AT2G38250	AT2G05380	AT1G75750	AT1G75750	AT3G50280	AT2G38790	AT3G50280	AT3G62830	AT2G45170	AT2G45170	AT3G05510	AT2G35410	AT3G05510	AT2G42280	AT2G24630	AT2G42280	AT5G14310	AT5G20380	AT5G20380			AT5G09876			AT3G50770
	AT5G57990		AT1G67360	AT2G38500	AT2G22230	AT2G38500	AT2G04050	AT1G75680	AT1G75680	AT2G38290	AT2G20290	AT2G38290	AT2G05940	AT1G75770	AT1G75770	AT3G50310	AT2G38820	AT3G50310	AT3G63010	AT2G45180	AT2G45180	AT3G05580	AT2G35450	AT3G05580	AT2G42330	AT2G24645	AT2G42330	AT5G14420	AT5G20510	AT5G20510			AT5G10290			AT3G51360
	AT5G58020		AT1G68290	AT2G38530	AT2G22240	AT2G38530	AT2G04070	AT1G75690	AT1G75690	AT2G38310	AT2G20340	AT2G38310	AT2G06040	AT1G75800	AT1G75800	AT3G50410	AT2G38970	AT3G50410	AT3G63200	AT2G45340	AT2G45340	AT3G06035	AT2G35470	AT3G06035	AT2G42350	AT2G24762	AT2G42350	AT5G14480	AT5G20720	AT5G20720			AT5G10760			AT3G51460
	AT5G58070		AT1G68440	AT2G38760	AT2G22540	AT2G38760	AT2G04100	AT1G75730	AT1G75730	AT2G38360	AT2G20440	AT2G38360	AT2G06050	AT1G75820	AT1G75820	AT3G50480	AT2G39140	AT3G50480	AT3G63380	AT2G45350	AT2G45350	AT3G06100	AT2G35490	AT3G06100	AT2G42360	AT2G24820	AT2G42360	AT5G15470	AT5G20885	AT5G20885			AT5G11030			AT3G51620
	AT5G58420		AT1G68740	AT2G38860	AT2G22650	AT2G38860	AT2G04305	AT1G75750	AT1G75750	AT2G38470	AT2G20495	AT2G38470	AT2G06530	AT1G75840	AT1G75840	AT3G50620	AT2G39190	AT3G50620	AT4G00430	AT2G45450	AT2G45450	AT3G06190	AT2G35500	AT3G06190	AT2G43110	AT2G25000	AT2G43110	AT5G15480	AT5G22720	AT5G22720			AT5G11730			AT3G51770
	AT5G58770		AT1G68760	AT2G38870	AT2G22670	AT2G38870	AT2G04350	AT1G75800	AT1G75800	AT2G38490	AT2G20570	AT2G38490	AT2G07180	AT1G75900	AT1G75900	AT3G50760	AT2G39280	AT3G50760	AT4G01080	AT2G45560	AT2G45560	AT3G06350	AT2G35620	AT3G06350	AT2G43290	AT2G25080	AT2G43290	AT5G15550	AT5G23050	AT5G23050			AT5G11850			AT3G52240
	AT5G59180		AT1G68990	AT2G38940	AT2G22830	AT2G38940	AT2G04400	AT1G75820	AT1G75820	AT2G38860	AT2G20650	AT2G38860	AT2G09990	AT1G75960	AT1G75960	AT3G50900	AT2G39360	AT3G50900	AT4G01120	AT2G45590	AT2G45590	AT3G06420	AT2G35650	AT3G06420	AT2G43320	AT2G25200	AT2G43320	AT5G16230	AT5G23230	AT5G23230			AT5G11920			AT3G52360
	AT5G59220		AT1G69070	AT2G39030	AT2G22840	AT2G39030	AT2G04430	AT1G75840	AT1G75840	AT2G38870	AT2G20680	AT2G38870	AT2G11520	AT1G76020	AT1G76020	AT3G50910	AT2G39400	AT3G50910	AT4G01250	AT2G45600	AT2G45600	AT3G06490	AT2G35660	AT3G06490	AT2G43410	AT2G25270	AT2G43410	AT5G16370	AT5G23240	AT5G23240			AT5G12890			AT3G52520
	AT5G59460		AT1G69260	AT2G39050	AT2G22870	AT2G39050	AT2G04450	AT1G75900	AT1G75900	AT2G38940	AT2G20725	AT2G38940	AT2G12550	AT1G76100	AT1G76100	AT3G51090	AT2G39470	AT3G51090	AT4G01320	AT2G45740	AT2G45740	AT3G06500	AT2G35780	AT3G06500	AT2G43500	AT2G25420	AT2G43500	AT5G16510	AT5G23820	AT5G23820			AT5G14930			AT3G52540
	AT5G59480		AT1G69480	AT2G39100	AT2G22970	AT2G39100	AT2G04495	AT1G75960	AT1G75960	AT2G39200	AT2G20740	AT2G39200	AT2G13650	AT1G76110	AT1G76110	AT3G51330	AT2G39580	AT3G51330	AT4G01360	AT2G45770	AT2G45770	AT3G06530	AT2G35820	AT3G06530	AT2G43510	AT2G25480	AT2G43510	AT5G16680	AT5G24150	AT5G24150			AT5G15870			AT3G53065
	AT5G59580		AT1G69570	AT2G39200	AT2G22980	AT2G39200	AT2G04515	AT1G76020	AT1G76020	AT2G39210	AT2G20750	AT2G39210	AT2G13790	AT1G76170	AT1G76170	AT3G51440	AT2G39670	AT3G51440	AT4G01540	AT2G45820	AT2G45820	AT3G06760	AT2G35830	AT3G06760	AT2G43520	AT2G25510	AT2G43520	AT5G16750	AT5G24420	AT5G24420			AT5G16480			AT3G53160
	AT5G59820		AT1G69750	AT2G39210	AT2G22990	AT2G39210	AT2G04620	AT1G76100	AT1G76100	AT2G39350	AT2G20890	AT2G39350	AT2G13810	AT1G76280	AT1G76280	AT3G51450	AT2G39700	AT3G51450	AT4G01700	AT2G45850	AT2G45850	AT3G07050	AT2G35880	AT3G07050	AT2G43590	AT2G25605	AT2G43590	AT5G16800	AT5G24470	AT5G24470			AT5G16570			AT3G53670
	AT5G59980		AT1G69770	AT2G39350	AT2G23000	AT2G39350	AT2G04650	AT1G76110	AT1G76110	AT2G39380	AT2G20950	AT2G39380	AT2G14290	AT1G76405	AT1G76405	AT3G51670	AT2G39710	AT3G51670	AT4G01720	AT2G45970	AT2G45970	AT3G07090	AT2G35960	AT3G07090	AT2G43620	AT2G25730	AT2G43620	AT5G17190	AT5G24930	AT5G24930			AT5G17990			AT3G53720
	AT5G60040		AT1G69790	AT2G39380	AT2G23100	AT2G39380	AT2G04900	AT1G76240	AT1G76240	AT2G39390	AT2G21070	AT2G39390	AT2G14835	AT1G76450	AT1G76450	AT3G51790	AT2G39730	AT3G51790	AT4G01750	AT2G46110	AT2G46110	AT3G07390	AT2G36000	AT3G07390	AT2G43650	AT2G25800	AT2G43650	AT5G17280	AT5G24970	AT5G24970			AT5G18470			AT3G54030
	AT5G60990		AT1G69840	AT2G39420	AT2G23130	AT2G39420	AT2G05260	AT1G76280	AT1G76280	AT2G39420	AT2G21080	AT2G39420	AT2G15000	AT1G76570	AT1G76570	AT3G52240	AT2G39740	AT3G52240	AT4G01850	AT2G46220	AT2G46220	AT3G07720	AT2G36050	AT3G07720	AT2G43820	AT2G25830	AT2G43820	AT5G17390	AT5G24990	AT5G24990			AT5G18490			AT3G54040
	AT5G61030		AT1G69870	AT2G39435	AT2G23180	AT2G39435	AT2G05320	AT1G76405	AT1G76405	AT2G39518	AT2G21130	AT2G39518	AT2G15390	AT1G76720	AT1G76720	AT3G52450	AT2G39900	AT3G52450	AT4G01870	AT2G46250	AT2G46250	AT3G07740	AT2G36145	AT3G07740	AT2G44020	AT2G25840	AT2G44020	AT5G17640	AT5G25080	AT5G25080			AT5G18780			AT3G54270
	AT5G61560		AT1G69880	AT2G39518	AT2G23360	AT2G39518	AT2G05810	AT1G76450	AT1G76450	AT2G39530	AT2G21140	AT2G39530	AT2G15430	AT1G76730	AT1G76730	AT3G52770	AT2G40130	AT3G52770	AT4G01960	AT2G46330	AT2G46330	AT3G07750	AT2G36230	AT3G07750	AT2G44080	AT2G25920	AT2G44080	AT5G17650	AT5G25120	AT5G25120			AT5G19050			AT3G54300
	AT5G61770		AT1G70000	AT2G39530	AT2G23390	AT2G39530	AT2G05840	AT1G76570	AT1G76570	AT2G39550	AT2G21180	AT2G39550	AT2G15480	AT1G76800	AT1G76800	AT3G52800	AT2G40150	AT3G52800	AT4G02330	AT2G46380	AT2G46380	AT3G07760	AT2G36250	AT3G07760	AT2G44130	AT2G25950	AT2G44130	AT5G17690	AT5G25240	AT5G25240			AT5G19080			AT3G54740
	AT5G61820		AT1G70700	AT2G39650	AT2G23430	AT2G39650	AT2G05940	AT1G76720	AT1G76720	AT2G39650	AT2G21195	AT2G39650	AT2G15490	AT1G76820	AT1G76820	AT3G52930	AT2G40390	AT3G52930	AT4G02360	AT2G46440	AT2G46440	AT3G07780	AT2G36310	AT3G07780	AT2G44200	AT2G26190	AT2G44200	AT5G17770	AT5G25610	AT5G25610			AT5G19880			AT3G55390
	AT5G61900		AT1G71260	AT2G39660	AT2G23470	AT2G39660	AT2G06050	AT1G76730	AT1G76730	AT2G39660	AT2G21210	AT2G39660	AT2G15570	AT1G76880	AT1G76880	AT3G53180	AT2G40400	AT3G53180	AT4G02380	AT2G46450	AT2G46450	AT3G07800	AT2G36390	AT3G07800	AT2G44280	AT2G26240	AT2G44280	AT5G18070	AT5G25810	AT5G25810			AT5G19930			AT3G55410
	AT5G62370		AT1G71360	AT2G39725	AT2G23600	AT2G39725	AT2G06255	AT1G76800	AT1G76800	AT2G39840	AT2G21250	AT2G39840	AT2G15760	AT1G76890	AT1G76890	AT3G53230	AT2G40420	AT3G53230	AT4G02740	AT2G46530	AT2G46530	AT3G07860	AT2G36410	AT3G07860	AT2G44350	AT2G26330	AT2G44350	AT5G18130	AT5G26230	AT5G26230			AT5G19950			AT3G55880
	AT5G62440		AT1G71530	AT2G39770	AT2G23610	AT2G39770	AT2G06510	AT1G76820	AT1G76820	AT2G40000	AT2G21280	AT2G40000	AT2G16460	AT1G76955	AT1G76955	AT3G53232	AT2G40480	AT3G53232	AT4G02880	AT2G46535	AT2G46535	AT3G08590	AT2G36430	AT3G08590	AT2G44370	AT2G26340	AT2G44370	AT5G18420	AT5G26960	AT5G26960			AT5G20730			AT3G55890
	AT5G62480		AT1G71850	AT2G39840	AT2G23700	AT2G39840	AT2G06530	AT1G76880	AT1G76880	AT2G40095	AT2G21330	AT2G40095	AT2G16500	AT1G76960	AT1G76960	AT3G53630	AT2G40490	AT3G53630	AT4G03320	AT2G46600	AT2G46600	AT3G08640	AT2G36490	AT3G08640	AT2G44380	AT2G26400	AT2G44380	AT5G18610	AT5G27320	AT5G27320			AT5G21482			AT3G55960
	AT5G62520		AT1G72040	AT2G39970	AT2G24060	AT2G39970	AT2G07180	AT1G76890	AT1G76890	AT2G40113	AT2G21340	AT2G40113	AT2G16586	AT1G77020	AT1G77020	AT3G53880	AT2G40530	AT3G53880	AT4G03420	AT2G46710	AT2G46710	AT3G08720	AT2G36835	AT3G08720	AT2G44430	AT2G26500	AT2G44430	AT5G18620	AT5G27710	AT5G27710			AT5G22570			AT3G56110
	AT5G63160		AT1G72120	AT2G40095	AT2G24090	AT2G40095	AT2G11520	AT1G76955	AT1G76955	AT2G40140	AT2G21370	AT2G40140	AT2G16595	AT1G77060	AT1G77060	AT3G53960	AT2G40540	AT3G53960	AT4G03450	AT2G46735	AT2G46735	AT3G08947	AT2G36990	AT3G08947	AT2G44490	AT2G26540	AT2G44490	AT5G18900	AT5G27820	AT5G27820			AT5G23540			AT3G56410
	AT5G63490		AT1G72210	AT2G40113	AT2G24150	AT2G40113	AT2G12550	AT1G76960	AT1G76960	AT2G40170	AT2G21385	AT2G40170	AT2G16700	AT1G77090	AT1G77090	AT3G54000	AT2G40550	AT3G54000	AT4G03460	AT2G46820	AT2G46820	AT3G09030	AT2G37220	AT3G09030	AT2G44500	AT2G26550	AT2G44500	AT5G18950	AT5G28290	AT5G28290			AT5G24870			AT3G56440
	AT5G63790		AT1G72440	AT2G40140	AT2G24220	AT2G40140	AT2G13650	AT1G77060	AT1G77060	AT2G40180	AT2G21530	AT2G40180	AT2G16710	AT1G77122	AT1G77122	AT3G54020	AT2G40600	AT3G54020	AT4G04510	AT2G46870	AT2G46870	AT3G09320	AT2G37450	AT3G09320	AT2G44510	AT2G26570	AT2G44510	AT5G19070	AT5G28300	AT5G28300			AT5G25540			AT3G56891
	AT5G63850		AT1G72680	AT2G40170	AT2G24230	AT2G40170	AT2G13790	AT1G77090	AT1G77090	AT2G40330	AT2G21660	AT2G40330	AT2G16720	AT1G77210	AT1G77210	AT3G54085	AT2G40610	AT3G54085	AT4G04920	AT2G46910	AT2G46910	AT3G09350	AT2G37540	AT3G09350	AT2G44770	AT2G26640	AT2G44770	AT5G19330	AT5G28370	AT5G28370			AT5G25770			AT3G57420
	AT5G63960		AT1G72750	AT2G40180	AT2G24270	AT2G40180	AT2G13810	AT1G77122	AT1G77122	AT2G40340	AT2G21710	AT2G40340	AT2G16870	AT1G77400	AT1G77400	AT3G54110	AT2G40750	AT3G54110	AT4G05010	AT2G47130	AT2G47130	AT3G09405	AT2G37660	AT3G09405	AT2G44790	AT2G26710	AT2G44790	AT5G19485	AT5G28770	AT5G28770			AT5G25820			AT3G57630
	AT5G64140		AT1G72770	AT2G40270	AT2G24280	AT2G40270	AT2G14120	AT1G77210	AT1G77210	AT2G40360	AT2G21830	AT2G40360	AT2G16900	AT1G77460	AT1G77460	AT3G54320	AT2G40760	AT3G54320	AT4G05020	AT2G47160	AT2G47160	AT3G09440	AT2G37678	AT3G09440	AT2G44820	AT2G26730	AT2G44820	AT5G19980	AT5G28840	AT5G28840			AT5G26170			AT3G58150
	AT5G64230		AT1G72900	AT2G40340	AT2G24290	AT2G40340	AT2G14260	AT1G77400	AT1G77400	AT2G40460	AT2G21860	AT2G40460	AT2G17220	AT1G77480	AT1G77480	AT3G54380	AT2G40800	AT3G54380	AT4G05100	AT2G47370	AT2G47370	AT3G09450	AT2G37790	AT3G09450	AT2G44860	AT2G26870	AT2G44860	AT5G20010	AT5G35100	AT5G35100			AT5G26700			AT3G58490
	AT5G64260		AT1G73080	AT2G40360	AT2G24350	AT2G40360	AT2G14290	AT1G77460	AT1G77460	AT2G40620	AT2G21880	AT2G40620	AT2G17250	AT1G77580	AT1G77580	AT3G54390	AT2G40840	AT3G54390	AT4G05390	AT2G47440	AT2G47440	AT3G09520	AT2G37860	AT3G09520	AT2G45000	AT2G26900	AT2G45000	AT5G20400	AT5G35450	AT5G35450			AT5G26690			AT3G58640
	AT5G64310		AT1G73510	AT2G40620	AT2G24395	AT2G40620	AT2G14835	AT1G77480	AT1G77480	AT2G40630	AT2G21960	AT2G40630	AT2G17290	AT1G77590	AT1G77590	AT3G54420	AT2G40920	AT3G54420	AT4G06744	AT2G47450	AT2G47450	AT3G09600	AT2G37920	AT3G09600	AT2G45070	AT2G26910	AT2G45070	AT5G20480	AT5G35740	AT5G35740			AT5G27430			AT3G59020
	AT5G64750		AT1G74100	AT2G40740	AT2G24420	AT2G40740	AT2G15240	AT1G77580	AT1G77580	AT2G40700	AT2G22170	AT2G40700	AT2G17380	AT1G77630	AT1G77630	AT3G54650	AT2G40960	AT3G54650	AT4G06746	AT2G47500	AT2G47500	AT3G09720	AT2G37950	AT3G09720	AT2G45140	AT2G26930	AT2G45140	AT5G20610	AT5G35930	AT5G35930			AT5G27830			AT3G59100
	AT5G64850		AT1G74310	AT2G40940	AT2G24540	AT2G40940	AT2G15310	AT1G77630	AT1G77630	AT2G40740	AT2G22230	AT2G40740	AT2G17420	AT1G77930	AT1G77930	AT3G54680	AT2G41080	AT3G54680	AT4G07410	AT2G47590	AT2G47590	AT3G09940	AT2G38120	AT3G09940	AT2G45210	AT2G26975	AT2G45210	AT5G20830	AT5G36210	AT5G36210			AT5G36290			AT3G59430
	AT5G65140		AT1G74330	AT2G40950	AT2G24550	AT2G40950	AT2G15390	AT1G77960	AT1G77960	AT2G40890	AT2G22240	AT2G40890	AT2G17440	AT1G77960	AT1G77960	AT3G54820	AT2G41090	AT3G54820	AT4G08170	AT2G47750	AT2G47750	AT3G10110	AT2G38170	AT3G10110	AT2G45220	AT2G27040	AT2G45220	AT5G20990	AT5G36910	AT5G36910			AT5G37055			AT3G59570
	AT5G65280		AT1G74340	AT2G41010	AT2G24580	AT2G41010	AT2G15480	AT1G77990	AT1G77990	AT2G40950	AT2G22260	AT2G40950	AT2G17480	AT1G77990	AT1G77990	AT3G54830	AT2G41210	AT3G54830	AT4G08460	AT2G47910	AT2G47910	AT3G10300	AT2G38330	AT3G10300	AT2G45290	AT2G27050	AT2G45290	AT5G21070	AT5G37300	AT5G37300			AT5G37070			AT3G59640
	AT5G65300		AT1G74750	AT2G41100	AT2G24630	AT2G41100	AT2G15490	AT1G78010	AT1G78010	AT2G41010	AT2G22450	AT2G41010	AT2G17500	AT1G78010	AT1G78010	AT3G54950	AT2G41250	AT3G54950	AT4G08770	AT2G47930	AT2G47930	AT3G10310	AT2G38460	AT3G10310	AT2G45300	AT2G27060	AT2G45300	AT5G21090	AT5G37680	AT5G37680			AT5G37780			AT3G60190
	AT5G65380		AT1G74810	AT2G41110	AT2G24645	AT2G41110	AT2G15570	AT1G78020	AT1G78020	AT2G41070	AT2G22530	AT2G41070	AT2G17520	AT1G78020	AT1G78020	AT3G55030	AT2G41290	AT3G55030	AT4G10140	AT2G48020	AT2G48020	AT3G10490	AT2G38465	AT3G10490	AT2G45570	AT2G27290	AT2G45570	AT5G21990	AT5G37790	AT5G37790			AT5G38280			AT3G60520
	AT5G65430		AT1G74870	AT2G41160	AT2G24762	AT2G41160	AT2G15760	AT1G78060	AT1G78060	AT2G41100	AT2G22650	AT2G41100	AT2G17570	AT1G78060	AT1G78060	AT3G55060	AT2G41350	AT3G55060	AT4G10390	AT2G48030	AT2G48030	AT3G10500	AT2G38480	AT3G10500	AT2G45680	AT2G27385	AT2G45680	AT5G22100	AT5G38860	AT5G38860			AT5G38650			AT3G60820
	AT5G66540		AT1G75170	AT2G41380	AT2G24820	AT2G41380	AT2G16460	AT1G78070	AT1G78070	AT2G41110	AT2G22660	AT2G41110	AT2G17660	AT1G78100	AT1G78100	AT3G55110	AT2G41680	AT3G55110	AT4G11060	AT2G48070	AT2G48070	AT3G10530	AT2G38550	AT3G10530	AT2G45695	AT2G27680	AT2G45695	AT5G22120	AT5G39350	AT5G39350			AT5G38895			AT3G60961
	AT5G66750		AT1G75270	AT2G41410	AT2G24940	AT2G41410	AT2G16500	AT1G78100	AT1G78100	AT2G41160	AT2G22670	AT2G41160	AT2G17705	AT1G78110	AT1G78110	AT3G55150	AT2G41720	AT3G55150	AT4G11080	AT3G01060	AT3G01060	AT3G10640	AT2G38570	AT3G10640	AT2G46140	AT2G27770	AT2G46140	AT5G22220	AT5G39410	AT5G39410			AT5G41170			AT3G61860
	AT5G66760		AT1G75580	AT2G41420	AT2G25050	AT2G41420	AT2G16595	AT1G78110	AT1G78110	AT2G41170	AT2G22830	AT2G41170	AT2G17720	AT1G78170	AT1G78170	AT3G55430	AT2G41760	AT3G55430	AT4G11170	AT3G01080	AT3G01080	AT3G10800	AT2G38780	AT3G10800	AT2G46230	AT2G27810	AT2G46230	AT5G22270	AT5G39940	AT5G39940			AT5G41280			AT3G62240
	AT5G67300		AT1G75670	AT2G41640	AT2G25080	AT2G41640	AT2G16700	AT1G78170	AT1G78170	AT2G41380	AT2G22970	AT2G41380	AT2G17740	AT1G78180	AT1G78180	AT3G55640	AT2G41820	AT3G55640	AT4G11220	AT3G01120	AT3G01120	AT3G10815	AT2G38970	AT3G10815	AT2G46270	AT2G27920	AT2G46270	AT5G22360	AT5G40600	AT5G40600			AT5G41940			AT3G62330
	AT5G67310		AT1G76070	AT2G41660	AT2G25200	AT2G41660	AT2G16710	AT1G78180	AT1G78180	AT2G41410	AT2G22980	AT2G41410	AT2G17760	AT1G78270	AT1G78270	AT3G55880	AT2G41940	AT3G55880	AT4G11240	AT3G01290	AT3G01290	AT3G10985	AT2G39140	AT3G10985	AT2G46280	AT2G28000	AT2G46280	AT5G22370	AT5G41210	AT5G41210			AT5G43650			AT3G63240
	AT5G67630		AT1G76180	AT2G41670	AT2G25270	AT2G41670	AT2G16720	AT1G78270	AT1G78270	AT2G41420	AT2G22990	AT2G41420	AT2G17840	AT1G78370	AT1G78370	AT3G55970	AT2G41950	AT3G55970	AT4G11350	AT3G01370	AT3G01370	AT3G11200	AT2G39190	AT3G11200	AT2G46370	AT2G28100	AT2G46370	AT5G22380	AT5G41340	AT5G41340			AT5G44350			AT3G63420
			AT1G76520	AT2G41705	AT2G25420	AT2G41705	AT2G16870	AT1G78370	AT1G78370	AT2G41500	AT2G23000	AT2G41500	AT2G17900	AT1G78450	AT1G78450	AT3G56070	AT2G42130	AT3G56070	AT4G11890	AT3G01440	AT3G01440	AT3G11330	AT2G39280	AT3G11330	AT2G46400	AT2G28150	AT2G46400	AT5G22480	AT5G41460	AT5G41460			AT5G44460			AT4G00550
			AT1G76600	AT2G41730	AT2G25480	AT2G41730	AT2G16900	AT1G78450	AT1G78450	AT2G41630	AT2G23010	AT2G41630	AT2G18000	AT1G78460	AT1G78460	AT3G56170	AT2G42170	AT3G56170	AT4G12000	AT3G01480	AT3G01480	AT3G11340	AT2G39470	AT3G11340	AT2G46500	AT2G28160	AT2G46500	AT5G22780	AT5G41480	AT5G41480			AT5G44568			AT4G00570
			AT1G76650	AT2G41835	AT2G25510	AT2G41835	AT2G16950	AT1G78460	AT1G78460	AT2G41640	AT2G23130	AT2G41640	AT2G18090	AT1G78490	AT1G78490	AT3G56200	AT2G42190	AT3G56200	AT4G12040	AT3G01490	AT3G01490	AT3G11450	AT2G39670	AT3G11450	AT2G46510	AT2G28250	AT2G46510	AT5G22790	AT5G41620	AT5G41620			AT5G44578			AT4G00590
			AT1G76680	AT2G41880	AT2G25790	AT2G41880	AT2G17120	AT1G78490	AT1G78490	AT2G41660	AT2G23180	AT2G41660	AT2G18193	AT1G78560	AT1G78560	AT3G56260	AT2G42220	AT3G56260	AT4G12120	AT3G01500	AT3G01500	AT3G11480	AT2G39710	AT3G11480	AT2G46620	AT2G28310	AT2G46620	AT5G23130	AT5G41870	AT5G41870			AT5G44790			AT4G00840
[truncated: 7,001 more rows]
